# Supplementary material for: Oxygen and glucose deprivation induces widespread alterations in mRNA translation within 20 minutes
Source: Genome Biol. 2015 May 6;16(1):90. doi: 10.1186/s13059-015-0651-z (PMC4419486; doi:10.1186/s13059-015-0651-z)
Supplement: Additional file 3: — Meta-data for sequencing and alignment, differentially expressed genes, further information on novel translated segments, raw and normalized counts, Z-scores for RNA-seq, ribo-seq and TE signals for all conditions and time points. [file 13059_2015_651_MOESM3_ESM.xlsx]

## Sheet: Sheet1
sheet number	sheet_name
2	DE_genes_10%FDR
3	novel translated segments
4	DE_analysis_(0 v. 20 min)
5	DE_analysis_(20 v. 40 min)
6	DE_analysis_(40 v. 60 min)
7	DE_analysis_(0 v. 40 min)
8	DE_analysis_(20 v. 60 min)
9	DE_analysis_(0 v. 60 min)
10	normalised_read_counts
11	sequencing_data

## Sheet: DE_genes_10%FDR
time compared	RNA-seq type, change	number of differentially expresssed genes	differentially expressed genes in descending (left to right) order of absolute Z-score
0 v. 20 min
	ribo-seq increased	13	Aes,Ube2s,Ypel3,Ccng1,Ube2m,Ctdsp2,Amd1,Pla2g12a,Ubald2,Mpc1,Rplp0,Doc2b,Mknk2,
	ribo-seq decreased	15	Ucp2,Eef2k,Txnip,Nnt,Iars2,Rmrp,Eif1ad,Fbxo9,Aco2,Hmx1,Atf4,Clpb,Ptms,Zfp428,Aldh18a1,
	mRNA-seq increased	0
	mRNA-seq decreased	0
	TE increased	243	Ube2s,Aes,Ypel3,Ccng1,Ube2m,Ctdsp2,Ubald2,Rplp0,Mknk2,Leprotl1,Tesc,Mfsd12,Aph1a,Tmem147,Mpc1,Tmem123,Nt5dc2,Rps2,Rpl35a,Cdc34,Rpl3,Fam162a,Tomm20,Nelfb,Amd1,Bri3,Drap1,LOC100359498,Rpl34,Tmem238,Ormdl3,Ap1s3,Rpl35,Rpl14,Ndufs8,Stard10,Jund,Slc48a1,Eif1,Doc2b,Samd10,Pla2g12a,Lmo1,Rac3,Rpl18a,Eif1l1,Tmem255b,Gsk3a,Commd7,Limk1,Tm2d2,Psma7,Mbd3,LOC100360120,Reep6,Chmp4b,Tspan33,Cox4i1,Rprml,Tmem9b,…
	TE decreased	113	Ucp2,Eef2k,Atf4,Fbxo9,Eif1ad,Hmx1,Ptms,Rmrp,Zfp428,Eif5,Igsf8,Fam96a,RGD1564400,LOC102555473,Atf5,Rnf6,Rpl39l,Atxn7l3b,Cttn,LOC100910446,Pmf1,Plec,Agpat6,Lcmt1,Cep19,Atg13,Cep250,Cnppd1,Mapk6,Gpatch11,Aebp2,LOC100909912,Nnat,Pir,Cnrip1,Igfbp5,Pnrc2,Hyls1,Tia1,LOC306766,Ptma,LOC100359583,Aftph,Csk,Polr2f,Gcc1,Mrpl42,Casp7,Nxpe3,Srsf5,Dst,Bag5,Rfxank,Eif4e,Parp11,Stac2,Ppp1r16a,LOC687565,Uqcrh,Tcea…
20 v. 40 min
	ribo-seq increased	0
	ribo-seq decreased	0
	mRNA-seq increased	12	Fos,Dusp1,Btg2,Junb,Egr1,Arrdc3,C2cd4b,Ddit4,Igsf9,Serpine1,Dlk1,Adm,
	mRNA-seq decreased	5	Atp5a1,Ogdhl,Aldh18a1,Aldh1l2,Abcb7,
	TE increased	66	Oaz1,Pgr,Mbd3,Dpysl3,LOC102552335,LOC501116,Eif4g2,Rnpepl1,Ddi2,Osbpl5,Ago2,Tceb2,Larp4b,Prkaa2,RGD1561897,Ado,Adipor2,Tubd1,Aes,LOC102557111,Lin7c,Ephb2,Iqsec3,Diablo,Ptar1,Uhmk1,Lsm12,LOC688018,RGD1309903,Nfix,Itpripl2,Frmd4a,Trove2,Map1a,Agap1,Stard10,Tada2b,Kndc1,Itga1,Fam57a,LOC100360940,Dvl3,Cmpk1,Amd1,Ube2s,Mex3a,Mvb12b,Fem1b,LOC102555347,Nhsl2,Ap3s1,Traf6,Galnt10,Foxk2,Cep170b,LOC10255191…
	TE decreased	121	Fos,Junb,Egr1,Dusp1,C2cd4b,Ddit4,LOC102552682,Uqcrh,Btg2,Ucp2,Nnat,C2cd4a,LOC102551184,P8,Nupr1,Bambi,Rnf5,Rpl39,Dlk1,Rbm8a,Tceal8,Ptma,LOC684681,Wbp5,Dek,Hmox1,Arl4d,Atf4,Gadd45b,Hmx1,Cnppd1,C1d,LOC100359583,Tomm6,March6,Por,Clic1,Tctex1d2,Bhlhe41,Naca,Cd99,Pdap1,Pbxip1,Fbxo2,LOC100912037,LOC100912195,Hist1h1d,Bhlhe40,Eif4e,Chmp2b,Acbd6,Scand1,RGD1311899,Ehd3,Pcmtd2,Clk4,Zfp428,LOC100362769,Bex1…
40 v. 60 min
	ribo-seq increased	49	Dusp1,Bhlhe40,Fos,Junb,Btg2,C2cd4b,Id1,RGD1359529,Id3,Gadd45g,Ddit4,C2cd4a,Hes1,Gadd45b,Sik1,Adm,Klf10,Clk4,Amotl2,Vegfa,LOC100910827,Bhlhe41,LOC501116,Id2,Slc22a17,Eif4g2,Arrdc3,LOC102552335,Rnf122,Tmcc2,Fth1,Cdhr1,LOC102552508,G0s2,Hiatl1,Spry4,Gtf3a,Bdkrb2,Nudt12,Upk3a,Ier2,Smad7,Ppp1r3c,Sh3rf1,LOC689130,LOC679217,Tenc1,Gpr139,Fbxl12,
	ribo-seq decreased	86	Dlk1,Pc,Ahnak,Tmem255b,Gbe1,Rpl39,LOC100909521,Ogdhl,Nrn1,Vgf,Rps29,LOC100363434,Trap1,Ptgr1,Chgb,Rps7,Rpl12,Ndufs1,LOC100362830,RGD1563570,LOC102555453,Rps23,RGD1563705,Th,Rpl39l,LOC102550151,Ret,Mmd,Lamb3,Rps28,Rpl37a-ps1,Lama5,Gstm1,Rpl37a,Sez6l,Tfcp2l1,Pabpc1,Atp5a1,RGD1563861,Hspd1,Atp5e,Srd5a1,Rpl41,RGD1559461,Higd1a,Rpl27a,Cd24,Rpl34l1,Cacna2d2,Vps13a,Rpsa,Lonp1,LOC689728,LOC100912502,LOC1…
	mRNA-seq increased	18	Btg2,Fos,Dusp1,Egr1,Junb,Arc,Nr4a1,Sik1,Bhlhe40,Arrdc3,Irf2bp2,Gadd45b,Gadd45g,C2cd4b,Smad7,Ier2,Id3,Per1,
	mRNA-seq decreased	5	Chgb,Dlk1,Tmem255b,Scg2,Serpine1,
	TE increased	18	Cdh1,Slc38a3,Serinc1,Pdia6,Laptm4a,Reep3,Chrna5,Smpd1,Serinc3,Slc44a4,Gtf3a,Slc29a1,Tmem30b,Slc38a6,Synj2,Col5a2,Tspan3,Pbxip1,
	TE decreased	11	Arc,Egr1,Ahnak,Irf2bp2,Sik1,Rps29,LOC100363434,Nr4a1,RGD1563570,Ahdc1,Rpl39,
0 v. 40 min
	ribo-seq increased	1646	Ube2s,Aes,Ypel3,Mpc1,Ubald2,Ube2m,Amd1,Doc2b,Ctdsp2,LOC100360120,Mbd3,Tmem123,Psma7,Drap1,Lmo1,Slc48a1,Id2,Yaf2,Fam162a,Arpc5l,Cox4i1,Ap1s3,LOC102547398,Stard10,Praf2,Jund,Uqcrq,Rpl3,Cnih4,LOC306079,Pigp,Ccng1,LOC689961,Tm2d2,Leprotl1,Samd10,LOC102555347,RGD1307752,Pop5,Ndufs8,Zcrb1,Pla2g12a,Bri3,Cdc34,Tmem147,Mknk2,Snx3,Tmem255b,Mmd,LOC100909406,Aph1a,Ankrd13a,Serp2,Hscb,Tesc,Gng5,Cinp,Commd7,Ts…
	ribo-seq decreased	1556	Ucp2,Nnt,Aco2,Aldh18a1,Atp5a1,Eef2k,Pc,Iars2,Gpd2,Ogdhl,Clpb,Uqcrh,Hmx1,Zfp428,Ptms,Fbxo9,Epb41l2,Eif1ad,Ndufs1,Ptma,LOC100359583,Lars2,Scrib,Gfm1,Hspd1,Nnat,Fam96a,Atf4,Abcb7,Fh,Polr2f,Nupr1,P8,Aifm1,Sdha,Wbp1,Pmpcb,Dek,Acsf2,Sptb,Vwa9,Tceal8,Rnf5,LOC100910446,Eif5,Spg7,Pcca,Eif4e,Aldh2,Mut,Aldh1l2,Syne2,LOC100910820,Rmrp,Armcx2,C1d,Wbp5,Hadha,Maf1,LOC100912037,Afg3l1,LOC102552508,Vars2,Etfdh,Lp…
	mRNA-seq increased	30	Fos,Egr1,Junb,Dusp1,Btg2,C2cd4b,Ddit4,Adm,Id1,Arc,C2cd4a,G0s2,Igsf9,Vegfa,Taf1d,Dlk1,Egln3,Ccdc112,Gadd45g,LOC102555592,Arl4d,Prpf38b,Bambi,Serpine1,Amotl2,Tmem255b,Rgs4,Hmox1,Ier2,Adora2a,
	mRNA-seq decreased	56	Aco2,Atp5a1,Aldh18a1,Nnt,Iars2,Ogdhl,Pc,Ndufs1,Abcb7,Hspd1,Epb41l2,Sdha,Pmpcb,LOC100910820,Gfm1,Mipep,Actn4,Fh,Pitrm1,Aldh2,Aldh4a1,Aldh1l2,Trap1,Clpb,Gpd2,Aifm1,Scrib,Pck2,Hadha,Afg3l1,Hadhb,Synm,Ogdh,Pcca,Oxct1,Etfdh,Ndufs2,Acsf2,Adck3,Pnpt1,Daam1,Mut,Myo5a,Sptb,Lars2,Pdpr,Pls3,Elac2,Uqcrc1,Myo6,Bsn,Spg7,Suox,Arrdc4,Nes,Tars2,
	TE increased	1319	Ube2s,Aes,Ypel3,Ubald2,Slc48a1,Ctdsp2,Mpc1,LOC100360120,Amd1,Tmem123,Mbd3,Stard10,Pgr,Drap1,Ube2m,Mknk2,Ago2,Psma7,Doc2b,Praf2,Leprotl1,Jund,Rac3,Ap1s3,Aph1a,Rpl14,Lsm12,Cdc34,Tceb2,Ccng1,Ankrd13a,Tm2d2,Cnih4,Yaf2,Lmo1,Fam210b,LOC306079,Ndufs8,Nt5dc2,Samd10,Rpl35a,Adipor2,Ppp4c,LOC691877,RGD1307752,LOC689961,Pigp,Limk1,Mfsd12,Ap3s1,Nrip3,RGD1560703,Them6,Iscu,Cinp,Reep6,Chmp4b,Zcrb1,LOC102555347,…
	TE decreased	1237	Ucp2,Egr1,Fos,Atf4,Uqcrh,Junb,Nnat,Eef2k,Zfp428,Ptma,Hmx1,LOC100359583,Fbxo9,Rmrp,Wbp5,Eif1ad,Ptms,Tceal8,Nupr1,P8,Ddit4,Cnppd1,Fam96a,Rnf5,Dek,Eif4e,Polr2f,Lppr2,Por,Maf1,LOC100910446,Pmf1,LOC100912037,Sfr1,Rpl39l,Vwa9,Dlk1,C1d,Fbxo2,Wbp1,Rpl39,RGD1311899,LOC102547385,Taf13,Atf5,Cttn,Cfdp1,Bambi,Eif5,C1H6orf35,LOC102547491,Arl4d,Tdrkh,Pcmtd2,Srsf5,Brms1,Chic2,Frrs1,Rnf6,Hmox2,LOC100911841,Casp7,…
20 v. 60 min
	ribo-seq increased	137	Dusp1,Btg2,Fos,LOC102552335,Arrdc3,Id2,Mbd3,Adm,LOC501116,Ube2s,Hes1,LOC102551918,Eif4g2,Oaz1,LOC100910827,Pgr,LOC102551628,Tada2b,Zfp706,C2cd4b,LOC102546586,LOC689130,LOC679217,LOC102555347,Dnmt3b,LOC102551794,Mapk13,Cmpk1,Ptdss1,Pdcd11,Pak6,Fth1,Irak1,Rgd1310049,Rnpepl1,LOC100360940,Reep3,LOC102556801,Upk3a,LOC102555248,Them6,Hiatl1,Junb,Tspan3,Smpd1,Rfng,Emg1,Vps36,LOC102554983,LOC102549973,Id…
	ribo-seq decreased	341	Pc,Atp5a1,Ogdhl,Ndufs1,Aldh18a1,Hspd1,Uqcrh,Scrib,Nnt,Trap1,Ucp2,Aco2,LOC100910820,Pmpcb,Rpl39,Sdha,Nrn1,Cnppd1,Aldh1l2,Ogdh,Eef2k,Dek,Zfp428,Aldh2,Gfm1,Maf1,Tceal8,Ldoc1l,Mthfd1l,Nupr1,P8,Glo1,Tomm22,Ehd3,Rps27a,Rpl41,LOC100912032,Myo5a,Ptp4a2,Pck2,Hmx1,Wbp1,Ivns1abp,Rpl39l,Tlx2,Nnat,Naca,Golph3,Mccc2,Pdpr,Rps29,Hadhb,LOC100363434,LOC100360828,Arpp19,Gls,Tomm6,Ttc9c,Bak1,Armcx2,Fh,Tdrkh,Ndufs2,A…
	mRNA-seq increased	92	Dusp1,Btg2,Junb,Fos,Arrdc3,Egr1,C2cd4b,Ddit4,Arc,Gadd45b,Irf2bp2,Arl4d,Nr4a1,Adm,Gadd45g,C2cd4a,LOC684681,Ier2,Bhlhe40,Id3,Hes1,Id1,LOC100910671,Ppp1r3c,Chd4,Hist1h1d,Id2,Amotl2,LOC102555592,Vegfa,LOC100912041,Taf1d,Mbd6,Map3k14,Gigyf1,Trib3,Cebpb,Zfp36,Bhlhe41,Jun,Ccdc112,Arrdc2,H1f0,H3f3b,Pdcd11,LOC102551184,Errfi1,LOC102554359,Fosb,Cdkn1b,Smad7,Zc3h13,LOC102553043,Adora2a,Klf4,Pkdcc,Fzd5,Chd6,…
	mRNA-seq decreased	99	Atp5a1,Pc,Ndufs1,Hspd1,Myo5a,Aco2,Trap1,Nnt,Ogdhl,Ogdh,Oxct1,Aldh18a1,Pmpcb,Aldh1l2,Aldh2,LOC102548267,Gls,Sdha,Hadhb,Ndufs2,Pdpr,Pls3,Pitrm1,Mccc2,Actn4,Fh,LOC100910820,Epb41l2,Aldh4a1,Sardh,Abcb7,Scrib,Daam1,Gfm1,Pccb,Hadha,Ago2,RGD1561897,Gpd2,Pnpt1,LOC102553881,Pck2,Alg10,Clpb,Lars2,Fam73a,Mthfd1l,Dbt,Reep3,Ptpn4,Uqcrc2,Fam210b,Crat,Mipep,Lpcat1,Etfdh,Idh3g,Dars2,Lmbrd2,Acadvl,Lama1,Abhd2,LOC…
	TE increased	324	Eif4g2,Reep3,LOC501116,LOC102552335,Pgr,LOC100910827,Mbd3,B3gnt4,Slc44a4,Oaz1,Fth1,Ddi2,Zfp706,Hiatl1,Icmt,Rnpepl1,Ptdss1,LOC679217,LOC689130,Itgav,Tm9sf3,Ephb2,Cmpk1,Slc37a3,Galnt10,Amd1,Diablo,Alg10,Ago2,Chrna5,Ube2s,Smpd1,B4galt5,Slc6a2,LOC100909974,LOC100362151,Fam57a,Tada2b,Cilp,LOC100360940,Tspan3,Them6,Ccnyl1,Osbpl5,Otx1,Pcdhb21,Itga7,Dnajb14,Sppl2a,Tm2d2,Mapk13,LOC102551918,Traf6,Irak1,LO…
	TE decreased	409	Egr1,Fos,Junb,Arc,Btg2,Uqcrh,Nr4a1,Irf2bp2,Nnat,Rpl39,C2cd4b,Dusp1,Ucp2,Arl4d,Ddit4,Hist1h1d,Naca,P8,Nupr1,Nrn1,Hmx1,Bambi,Dlk1,Tlx2,Wbp5,Ldoc1l,Atf5,LOC100912195,Cnppd1,Rps29,Gadd45b,Zfp428,LOC100363434,Tomm22,Atf4,Scand1,C2cd4a,Glo1,Dek,Tceal8,Ehd3,Rnf5,LOC102551184,Fbxo2,Bex1,Maf1,Rpl41,RGD1563570,March6,Rbm8a,LOC684681,Ivns1abp,RGD1563705,RGD1560212,Nap1l1,Tomm6,Golph3,Ptma,Mt2A,Bex2,Ptp4a2,L…
0 v. 60 min
	ribo-seq increased	1635	Ube2s,Aes,Ypel3,Dusp1,Ubald2,Id2,C2cd4b,Amd1,Mpc1,Mbd3,Fos,Vegfa,Ube2m,Psma7,LOC102555347,Btg2,Adm,Samd10,Drap1,Tmem123,Zfp706,Tspan3,Doc2b,Slc48a1,Id1,Them6,LOC102547398,LOC100909406,Cinp,Pgr,Ccng1,Ankrd13a,Pla2g12a,RGD1560398,Cnih4,Ndufs8,Uqcrq,Tm2d2,Stard10,Cdc34,B4galt5,Ctdsp2,Pop5,LOC100909974,Cox4i1,Arpc5l,Ppp4c,Leprotl1,Gsk3a,LOC501116,Glrx5,Nt5dc2,Reep6,C2cd4a,Eif4g2,Arl3,Fth1,LOC10036095…
	ribo-seq decreased	1601	Pc,Nnt,Ucp2,Aldh18a1,Aco2,Atp5a1,Ogdhl,Ndufs1,Eef2k,Iars2,Uqcrh,Hspd1,Gfm1,Hmx1,Zfp428,Fbxo9,Scrib,Eif1ad,LOC100910820,Ptma,Clpb,Gpd2,Atf4,Sdha,Fh,Rpl39,Tceal8,Polr2f,Maf1,Trap1,Nnat,Wbp1,Armcx2,Rpl39l,Pmpcb,Ahnak,Nrn1,Nupr1,P8,Cnppd1,Lars2,Fam96a,Epb41l2,Atf5,LOC100359583,Dek,Sptb,Pitrm1,Cep19,Ptms,LOC306766,Wbp5,Ivns1abp,Aldh2,Rnf6,Eif5,LOC100910446,Tdrkh,Cfdp1,Aldh1l2,Acsf2,Abcb7,Hadha,Snhg11,…
	mRNA-seq increased	44	Btg2,Fos,Dusp1,Junb,Egr1,C2cd4b,Arc,Ddit4,Id1,Adm,Irf2bp2,Gadd45b,Gadd45g,C2cd4a,Nr4a1,G0s2,Vegfa,Arl4d,Bhlhe40,Ier2,Amotl2,LOC102555592,Errfi1,Id3,Ccdc112,Hes1,Id2,Taf1d,Per1,Bambi,Zfp36,Bhlhe41,Dlx3,Egln3,Adora2a,Smad7,Sik1,LOC102554359,Rgs4,Ppp1r3c,Map3k14,Lcat,LOC100910671,Akap8l,
	mRNA-seq decreased	67	Aldh18a1,Atp5a1,Nnt,Pc,Aco2,Ogdhl,Ndufs1,Hspd1,Trap1,Epb41l2,Iars2,Aldh1l2,Sdha,Pitrm1,Pmpcb,Gfm1,Abcb7,Clpb,Aldh2,Mipep,Myo5a,Gpd2,Pck2,Oxct1,Ogdh,LOC100910820,Afg3l1,Fh,Etfdh,Ndufs2,Pdpr,Hadhb,Hadha,Daam1,Scrib,Pnpt1,Pcca,Actn4,Myo6,Aifm1,Pls3,Aldh4a1,Gls,Lars2,Synm,Sptb,Adck3,Fam73a,Sardh,LOC102548267,Uqcrc1,Pccb,Ago2,Elac2,Abat,Idh3g,Tars2,Timm44,Mccc2,Vps13c,Pex3,LOC102552171,Vps13a,Suox,Spg…
	TE increased	1628	Ube2s,Aes,Ypel3,Ubald2,Mpc1,Amd1,Pgr,Tmem123,Mbd3,Slc48a1,Reep3,Leprotl1,Tspan3,Psma7,Tm2d2,Them6,Ccng1,LOC501116,Ube2m,Drap1,B4galt5,Samd10,Reep6,Cnih4,Cdc34,Tmem9b,Ctdsp2,Aph1a,Eif4g2,LOC102555347,Fth1,Nt5dc2,Ankrd13a,Praf2,Limk1,Laptm4a,Cinp,Ago2,Tmed2,Stard10,LOC100360120,Zfp706,Ap1s3,Sod2,Rhbdd2,RGD1560703,Fam168b,Doc2b,Fam210b,Gsk3a,Glrx5,Cox4i1,LOC100909974,Arpc5l,Tmem41a,Ptdss1,Iscu,Rac3,…
	TE decreased	1658	Egr1,Ucp2,Fos,Junb,Atf4,Hmx1,Uqcrh,Nnat,Arc,Eef2k,Zfp428,Fbxo9,Ptma,Rpl39,Eif1ad,Cnppd1,Wbp5,Atf5,Rpl39l,Polr2f,Naca,Arl4d,P8,Nupr1,LOC100359583,Maf1,Nrn1,Dek,Fam96a,Tceal8,Ivns1abp,Cttn,Rnf6,Fbxo2,Ptms,Eif4e,Dlk1,Rnf5,Tdrkh,Babam1,Wbp1,Pkmyt1,Sfr1,Ehd3,Gpatch11,Irf2bp2,Cep19,LOC100910446,Bcat1,Rmrp,Ldoc1l,Rnmt,LOC306766,LOC102550151,Por,C1d,Cfdp1,Tia1,Vwa9,Dmtn,Tomm22,Vars2,Csk,Lppr2,LOC10091203…

## Sheet: novel translated segments
uORF translation, AUG start
	Gene symbol	RefSeq ID	start codon coordinate of uORF, (zero base)	stop codon coordinate of uORF, (zero base)	start site sequence
	Atp13a2	NM_001173432.1	92	401	CGGCGATGAG
	Bok	NM_017312.2	47	143	GCGCCATGAG
	Ccdc92	XM_006249292.1	359	572	TGCCCATGGG
	Cenpq	NM_001014215.1	70	178	AGTCGATGAA
	Eif5	XM_006240608.1	260	551	GGTTTATGTC
	Fam53a	XM_006251262.1	479	728	TCCCCATGCG
	Ip6k1	XM_006243839.1	310	598	GGTCCATGTG
	LOC691153	NM_001109627.1	313	664	GGGCGATGTT
	Lppr2	XM_006242628.1	732	840	CCTCAATGGA
	Maf1	NM_001014085.1	87	207	AGGCTATGTC
	Mief1	NM_001007709.1	156	366	CCCCCATGGC
	Mmd	NM_001007673.1	116	485	AGCCCATGAG
	Pold4	XM_006230841.1	72	252	TCTCTATGCT
	RGD1560212	NM_001077676.1	95	284	TCAAGATGTC
	Rpp14	NM_001108372.2	248	380	AACTTATGTC
	Scarb1	NM_031541.1	39	504	GGGCCATGGC
	Slc27a4	NM_001100706.1	247	655	GGCCGATGCC
	Slc39a11	XM_006247668.1	116	353	GGCTGATGGA
	Syt9	XM_006229961.1	54	336	CGAGGATGCG
	Tbpl1	NM_001127201.1	87	213	GTTCCATGGA
	Tmem107	NM_001109648.1	79	268	ACTTGATGAG
	Trpm7	NM_053705.2	70	454	CAATTATGAA
	Zdhhc8	NM_001039021.1	106	379	GAGGGATGCG
	Zfp133	NM_001024313.1	102	543	AAAGCATGCG
uORF translation, CUG start
	Anp32e	NM_001013200.1	4	220
	Arfrp1	XM_006235718.1	15	180	CCGTGCTGGG
	Cep19	NM_138865.1	41	164	GCTTCCTGCA
	Csk	XM_006243163.1	22	583	TAGGCCTGCG
	Dclre1b	XM_006233080.1	90	279	CCTGGCTGTC
	Dnajc19	XM_006232259.1	92	299	GCGTACTGTG
	Dynll2	NM_080697.2	151	247	AGCGACTGCT
	Eef2k	XM_006230156.1	83	362	CGGGCCTGGC
	Eif1a	XM_006254688.1	181	355	GGACTCTGGA
	Eif1ad	NM_001008305.1	369	513	TCAACCTGGA
	Fam220a	NM_001017485.1	8	131	AGGGGCTGAC
	Fut1	NM_031236.1	321	753	GGTCTCTGAG
	Junb	NM_021836.2	130	373	GGCCGCTGCC
	LOC361346	XM_006254927.1	153	450	TGGAACTGTG
	Lrrfip2	XM_006243960.1	42	315	CGCAGCTGCA
	Lsm2	NM_001165922.1	24	267	CTGCTCTGCC
	Mgat4b	NM_001127533.1	23	359	CAACCCTGCT
	Nfyb	NM_031553.2	32	311	GAGTCCTGGA
	Pkmyt1	NM_001105766.1	92	314	TCGTCCTGGT
	RGD1564400	XM_001058193.3	220	487	ACGAGCTGTT
	Rpl39l	NM_001195471.1	81	201	CTGTCCTGCC
	Srd5a1	NM_017070.3	61	418	ACACACTGCT
	Taok2	XM_006230331.1	16	418	CGCGCCTGCG
	Tmem230	NM_001048043.1	93	264	GAGACCTGGC	downstream in frame start codon coordinate of acORF, (zero base)	start site sequence
	Wbp5	NM_001127502.1	57	258	CTAGTCTGGT	401	AGAGGCTGAT
	Zfp428	XM_006228447.1	307	634	GAGCTCTGCA
uORF translation, start site unknown
	Akr1a1	NM_031000.3		124
	Bbs9	XM_001074631.4		366
	Cdc42se1	NM_001039044.1		167
	Cks2	NM_001126083.1		194
	Cnppd1	NM_199112.1		90
	Dlk1	NM_053744.1		206
	Eif1ax	NM_001106963.1		325
	Eif4g2	NM_001017374.2		189
	Grb2	NM_030846.2		236
	Map3k9	XM_006240303.1		314
	Polr2m	NM_183402.1		182
	Rab34	NM_001012140.1		129
	Tatdn2	NM_001109252.1		577
	Tor1aip2	NM_001165897.1		440
	Vegfa	NM_001110333.2		298
	Zfp706	NM_001126087.1				reading frame unknown
	Zfp868	XM_006252916.1		434
uORF translation, multiple uORFs
	Jun	NM_021835.3
	LOC100911699	XM_003751181.2
	Ubl3	NM_001015030.1
frameshifting/dual coding
	Amn	XM_006240588.1	411	855	CACCTATGGA
	Romo1	NM_001195490.1	37	361	TCGAGCTGAG
dropoff
	Srpr	NM_001034150.1	110	479		approximate coordinate of dropoff site
N-terminal extension
	Gene symbol	RefSeq ID	start codon coordinate, (zero base)	annotated coding start coordinate, (zero base)	1st start site sequence
	Adm	NM_012715.1		171
	Bcl2l11	XM_006234986.1		235
	Fam178b	XM_006244842.1	160	358	CTTTCCTGCT
	Ppp1r2	NM_138823.2		134
	Ptms	NM_031975.2	92	332	TCCTCCTGCC
stop codon readthrough
	Gene symbol	RefSeq ID	annotated stop codon coordinate, (zero base)	2nd stop codon coordinate, (zero base)	annotated stop site sequence
	Fkbp1a	NM_013102.3	397	475	GTTTTTGATGTGGAGCTTCTAAAACTGGAATGACAGAAGTGGCCTCCTCCCTTAGCTCTG
	Hadhb	NM_133618.2	1444	1534	CATGCTATGATTGTGGAAGCCTACCCAAAATGACTGCTCTGGAAGGAGGCAACTGATCTC
	Hs1bp3	XM_233975.7	1215	1515	ACACTTGCCCAAGACTCCCCCAGCCTCTTCTGACTTCTCCACAACCCTGCCCTTCAAACT
	Klc1	NM_001081974.1	1800	1992	ATGAGAAAGATGAAGCTCGGGCTGGTTAAATGACTTGCTCAGCGTCCATGGCCTAGCCAC
	LOC102554884	XM_006240612.1	1162	1456	GTCCTCGACGTAAGATATGCATCTGCCTCATGAAAACTATGGGTAGCTTTGAACACTTGG
	Mdh1	NM_033235.1	1040	1103	GAAACGGCTTTTGAGTTTCTCTCCTCCGCATGACTACACAGTCGTGTTGACGTCAGCAGA
	Mrto4	XM_006239178.1	997	1132	GGGGAGTCTGAGGAGGAGGAGGACGACAGCTGACTCTGGGAACCAGAACCAAGGCCTTCC
	Nedd8	NM_138878.2	502	700	GCTCTTAGAGGAGGTGGTGGTCTTGGGCAATGAAGAAACTTGATTCTGTTTTACCTCCTT
	Nudcd2	NM_001009621.2	754	835	GGTGGACCAGATTTCTCAAACCTTGAGAAATGACTGCTGTTGAGTAGTTTCTGTCTGTCT
	Plat	NM_013151.2	1784	1991	CTGAACTGGATCCAAGACAACATGAAGCAATGACAAAGAAAGCCCAGCTCCTTAAACCCA
	Polr2l	NM_001143911.1	211	319	AAACTGCTGAACTATGCACCCCTAGAGAAGTGACTGCTAGAGCCTGCCCTCCTCAGCTGG
	Ppp4c	XM_006230206.1	1098	1170	TCCAAAAAGCCAGTGGCTGACTATTTCCTGTGACTCCTTGGCCCCAGCCCCTCTGGCCCT
	Rfc2	NM_053786.1	1084	1210	ATCATCTTTTACACTGCCATCCACTATGACTGATGGCATTTGCTCCCGTCCCTTCTGTCC
	Rnf111	XM_006243373.1	3275	3446	GACATCGAGGCCCAGCTGCCAAGCGAAAGTTGACATTGTGTTTCAGAACTCTTGCTGTCC
	Sec13	NM_001006978.1	998	1160	TCCATCACAGAGGGCCAACAGAATGAGCAATGACAACACAGGCAGCCTGGTCTTCCTGTT
	Slc7a1	NM_013111.2	1893	2037	ACTCCTGACAGCAACTTGGACCAGTGCAAATGACCCATAGCCCCACCCACCAAGGTGACA
	Ssna1	XM_006233613.1	458	596	GACCAGAAGAGTAGTGGAGGCAAAGACAGCTGACAAGCCCTGTCTCAGCCGTGGCCTATG
	Thy1	NM_012673.2	577	649	TTCCTCCAAGCCACGGACTTCATTTCTCTGTGACTGGTTGGGCCCAAGGAGAAACAGGAA
stop codon readthrough/frameshift
	Gene symbol	RefSeq ID	annotated stop codon coordinate, (zero base)	2nd stop codon coordinate, (zero base)	annotated stop site sequence
	RGD1307752	NM_001013922.1	542	705	TGTCAGAAGACCATGGCTCCGGTGGCCAGCTGACTTGAGACGCCCTTCACTAATGGAATT
bicistronic candidates
	Gene symbol	RefSeq ID	2nd ORF codon start coordinate, (zero base)	2nd ORF codon stop coordinate, (zero base)
	Eif1b	NM_001106867.1	548	737
	Mien1	NM_001108296.1	573	735
	Ost4	NM_001134691.1	233	347
	RGD1565784	NM_001109028.1	560	836
	Rpp14	NM_001108372.2	832	1315
	Ubl3	NM_001015030.1	1540	1996

## Sheet: DE_analysis_(0 v. 20 min)
Gene symbol	average ribo-seq fold change (acORF)	average ribo-seq Z-score	exceeds 10% FDR threshold	average fold change mRNA-seq	average mRNA-seq Z-score	exceeds 10% FDR threshold	average TE fold-change	average TE Z-score	exceeds 10% FDR threshold
A2m	NA	NA	False	1.115	-0.18	False	NA	NA	False
A3galt2	0.77	-1.69	False	0.96	-0.44	False	0.795	-1.355	False
A4galt	0.985	-0.365	False	1.16	1.48	False	0.855	-1.1	False
Aaas	0.995	0.03	False	1	-0.165	False	1	0.035	False
Aacs	0.85	-1.025	False	0.955	-0.34	False	0.885	-0.76	False
Aadat	1.18	0.375	False	1.27	0.74	False	0.97	-0.14	False
Aaed1	1.14	0.5	False	1.01	0.44	False	1.145	0.405	False
Aagab	1.065	0.22	False	1.045	0.18	False	1.02	0.06	False
Aak1	1.08	0.285	False	0.895	-1.205	False	1.21	0.935	False
Aamdc	0.94	-0.335	False	1.28	1.085	False	0.805	-1.01	False
Aamp	1.05	0.49	False	1.04	0.59	False	1.015	0.145	False
Aar2	0.995	0.01	False	0.95	-0.75	False	1.055	0.385	False
Aars	0.94	-0.335	False	1.03	0.095	False	0.92	-0.395	False
Aars2	1.025	0.08	False	0.965	-0.25	False	1.065	0.27	False
Aarsd1	1.045	0.295	False	1.025	0.19	False	1.015	0.08	False
Aasdh	0.825	-0.655	False	0.985	0.015	False	0.82	-0.665	False
Aasdhppt	1.14	0.97	False	0.99	-0.235	False	1.155	1.01	False
Aatf	0.965	-0.505	False	1.02	0.16	False	0.94	-0.55	False
Aatk	0.845	-1.075	False	1.065	0.62	False	0.8	-1.305	False
Abat	0.915	-0.59	False	0.835	-1.62	False	1.095	0.48	False
Abca1	0.845	-0.965	False	1.03	-0.22	False	0.89	-0.62	False
Abca16	NA	NA	False	1.26	0.385	False	NA	NA	False
Abca17	0.955	-0.22	False	0.88	-0.92	False	1.11	0.295	False
Abca2	0.93	-0.44	False	1	-0.13	False	0.935	-0.465	False
Abca3	0.87	-0.91	False	1.035	0.055	False	0.855	-1.045	False
Abca4	0.605	-1.01	False	1.125	0.335	False	0.545	-1.19	False
Abca5	0.71	-1.57	False	0.9	-0.69	False	0.79	-1.055	False
Abca7	0.84	-1.36	False	0.99	-0.365	False	0.845	-1.195	False
Abca8	1.09	-0.23	False	0.88	-0.17	False	1.185	-0.07	False
Abcb10	1.035	0.15	False	0.955	-0.635	False	1.085	0.36	False
Abcb1a	1.15	0.57	False	0.86	-0.55	False	1.84	0.775	False
Abcb1b	0.9	-0.18	False	0.725	-0.69	False	1.25	0.175	False
Abcb6	0.805	-1.665	False	0.985	-0.255	False	0.82	-1.52	False
Abcb7	0.7	-2.11	False	0.75	-2.46	False	0.93	-0.41	False
Abcb8	0.805	-1.39	False	0.99	-0.14	False	0.825	-1.305	False
Abcb9	0.94	-0.42	False	1.065	0.03	False	0.89	-0.6	False
Abcc1	0.905	-0.75	False	0.99	-0.23	False	0.91	-0.605	False
Abcc10	0.985	-0.365	False	0.895	-0.765	False	1.105	0.295	False
Abcc3	0.78	-1.16	False	0.91	-0.575	False	0.86	-0.805	False
Abcc4	0.925	-0.35	False	1.045	0.42	False	0.89	-0.66	False
Abcc5	0.98	-0.4	False	1.02	-0.035	False	0.955	-0.38	False
Abcd1	0.885	-0.775	False	0.89	-1.27	False	0.99	-0.07	False
Abcd2	NA	NA	False	0.815	-0.38	False	NA	NA	False
Abcd3	0.88	-0.825	False	0.895	-1.385	False	0.985	-0.05	False
Abcd4	0.805	-0.84	False	0.865	-0.76	False	0.945	-0.365	False
Abce1	0.99	0	False	1.055	0.82	False	0.935	-0.385	False
Abcf1	0.985	-0.12	False	0.985	-0.185	False	1	-0.055	False
Abcf2	1.025	0.29	False	1.015	0.2	False	1.01	0.16	False
Abcf3	0.935	-0.42	False	1.065	0.685	False	0.88	-0.835	False
Abcg1	1.065	0.4	False	1.045	0.18	False	1.02	0.23	False
Abcg3	1.035	-0.075	False	1.245	0.815	False	0.845	-0.635	False
Abcg3l1	0.83	-0.585	False	0.915	-0.495	False	0.91	-0.415	False
Abcg3l2	1.105	0.01	False	1.275	0.96	False	0.905	-0.655	False
Abcg3l3	0.8	-0.58	False	1.07	0.23	False	0.73	-0.745	False
Abcg3l4	1.085	0.125	False	0.945	-0.12	False	1.165	0.3	False
Abcg4	1.13	0.485	False	1.12	0.94	False	1.005	-0.06	False
Abhd1	1.07	0.25	False	1.11	0.675	False	0.96	-0.315	False
Abhd10	1.03	0.13	False	0.915	-0.76	False	1.14	0.55	False
Abhd11	1.1	0.41	False	1.035	0.18	False	1.06	0.215	False
Abhd12	1.185	1.1	False	0.975	-0.155	False	1.205	1.23	False
Abhd13	0.945	-0.325	False	0.995	-0.01	False	0.95	-0.315	False
Abhd14a	1.045	0.1	False	1.14	0.9	False	0.93	-0.375	False
Abhd14b	1.04	0.22	False	1.08	0.74	False	0.97	-0.225	False
Abhd15	1.14	0.455	False	0.95	-0.3	False	1.21	0.66	False
Abhd16a	1.14	0.96	False	0.915	-0.97	False	1.245	1.42	False
Abhd17a	0.87	-0.84	False	0.975	-0.345	False	0.89	-0.64	False
Abhd17b	1.02	0.155	False	0.98	-0.01	False	1.045	0.17	False
Abhd17c	1.185	0.74	False	1.025	0.33	False	1.16	0.55	False
Abhd2	0.845	-1.155	False	0.965	-0.33	False	0.875	-0.815	False
Abhd3	1.09	0.395	False	0.905	-1.045	False	1.205	0.905	False
Abhd4	1.05	0.205	False	1.015	0.28	False	1.035	0.12	False
Abhd5	0.95	-0.28	False	1.05	0.555	False	0.905	-0.54	False
Abhd6	1	-0.175	False	1.125	1.18	False	0.89	-0.83	False
Abhd8	1.14	0.71	False	1.005	0.175	False	1.13	0.675	False
Abi1	0.98	-0.345	False	0.99	0.13	False	1	-0.325	False
Abi2	0.9	-0.78	False	1.035	0.595	False	0.875	-0.96	False
Abl1	1.1	0.48	False	1.02	0.11	False	1.085	0.345	False
Abl2	0.955	-0.58	False	1.02	-0.28	False	0.94	-0.455	False
Ablim1	0.93	-0.435	False	0.96	-0.66	False	0.975	-0.18	False
Ablim2	1.035	0.1	False	1.025	-0.245	False	1.04	0.115	False
Ablim3	0.67	-1.03	False	1.12	0.645	False	0.565	-1.12	False
Abo	1.45	0.6	False	0.94	-0.255	False	1.97	0.555	False
Abo2	1.08	0.125	False	0.95	-0.265	False	1.53	0.18	False
Abr	0.975	-0.255	False	1.03	0.115	False	0.95	-0.34	False
Abracl	0.855	-0.885	False	0.94	-0.63	False	0.91	-0.555	False
Abt1	1.065	0.195	False	1.025	0.26	False	1.05	0.05	False
Abtb1	1.12	0.41	False	0.965	-0.39	False	1.16	0.665	False
Ac1576	NA	NA	False	0.765	-1.795	False	NA	NA	False
Acaa1a	0.975	-0.12	False	1.025	0.225	False	0.955	-0.245	False
Acaa1b	0.95	-0.385	False	1.01	-0.075	False	0.94	-0.37	False
Acaa2	0.955	-0.175	False	0.98	-0.35	False	0.975	0.07	False
Acaca	0.955	-0.29	False	1.035	-0.445	False	0.95	-0.09	False
Acacb	0.605	-1.03	False	0.605	-1.405	False	1.425	-0.125	False
Acad10	0.515	-2.255	False	0.705	-1.98	False	0.73	-1.07	False
Acad11	0.945	-0.35	False	1.09	0.55	False	0.865	-0.715	False
Acad8	1.07	0.245	False	1.02	0.13	False	1.045	0.145	False
Acad9	0.875	-0.88	False	0.895	-1.25	False	0.975	-0.18	False
Acadl	1.02	0.15	False	0.93	-0.885	False	1.1	0.745	False
Acadm	0.97	-0.14	False	1.015	0.315	False	0.96	-0.27	False
Acads	1.205	0.855	False	0.955	-0.66	False	1.255	1.155	False
Acadsb	0.66	-0.765	False	0.66	-0.535	False	1.12	-0.29	False
Acadvl	0.89	-0.865	False	0.91	-1.04	False	0.975	-0.185	False
Acap1	NA	NA	False	0.905	-0.035	False	NA	NA	False
Acap2	0.955	-0.205	False	1.005	0.215	False	0.955	-0.27	False
Acap3	0.925	-0.45	False	1.055	0.275	False	0.89	-0.63	False
Acat1	0.995	0.08	False	0.96	-0.49	False	1.045	0.34	False
Acat2	0.97	-0.14	False	0.965	-0.43	False	1.005	0.09	False
Acbd3	0.94	-0.41	False	0.975	-0.25	False	0.965	-0.265	False
Acbd4	1.045	0.145	False	0.98	-0.06	False	1.055	0.18	False
Acbd5	0.705	-1.315	False	1.04	0.27	False	0.68	-1.4	False
Acbd6	0.825	-1.29	False	1.03	0.415	False	0.795	-1.45	False
Acbd7	0.83	-0.125	False	0.735	-0.735	False	1.105	0.23	False
Accs	0.92	-0.525	False	0.925	-0.44	False	1.01	-0.13	False
Acd	1.12	0.675	False	1.06	0.765	False	1.06	0.31	False
Ace	0.995	-0.025	False	1.02	-0.06	False	0.98	-0.1	False
Ace3	NA	NA	False	1.175	0.33	False	NA	NA	False
Acer2	1.37	0.735	False	1.05	0.26	False	1.3	0.6	False
Acer3	1.005	0.075	False	0.975	-0.35	False	1.03	0.18	False
Ache	0.94	-0.375	False	0.885	-1.225	False	1.065	0.31	False
Acin1	0.925	-0.765	False	1.085	0.735	False	0.855	-1.245	False
Acly	0.99	0.085	False	1	-0.07	False	0.99	0.165	False
Acn9	0.9	-0.565	False	0.86	-0.515	False	0.975	-0.19	False
Aco1	1.02	0.1	False	1.06	0.27	False	0.97	-0.12	False
Aco2	0.665	-3.295	True	0.74	-4.06	False	0.87	-0.99	False
Acot1	0.965	-0.25	False	0.73	-1.035	False	1.395	0.76	False
Acot11	1.18	0.07	False	0.785	-0.385	False	1.45	0.44	False
Acot13	1.22	0.695	False	1.195	1.11	False	1.02	-0.04	False
Acot2	0.975	-0.1	False	0.84	-1.07	False	1.155	0.585	False
Acot3	1.04	-0.055	False	0.86	-0.855	False	1.215	0.58	False
Acot4	1.68	0.29	False	1.29	0.775	False	1.2	0.055	False
Acot5	1.83	0.905	False	0.52	-1.06	False	3.34	1.54	False
Acot6	0.92	-0.205	False	0.68	-0.825	False	1.41	0.485	False
Acot7	0.995	-0.105	False	1.095	0.66	False	0.92	-0.555	False
Acot8	0.99	-0.135	False	1.165	1.305	False	0.85	-0.97	False
Acot9	1.02	0.155	False	0.91	-0.79	False	1.12	0.655	False
Acox1	1.01	0.075	False	1.05	0.52	False	0.965	-0.345	False
Acox3	0.985	-0.205	False	1.01	0.04	False	0.97	-0.245	False
Acp1	0.94	-0.415	False	1.025	0.32	False	0.915	-0.555	False
Acp2	0.8	-1.585	False	0.845	-1.42	False	0.945	-0.405	False
Acp5	0.995	-0.39	False	0.995	-1.225	False	1.04	0.15	False
Acp6	0.765	-1.205	False	0.985	-0.165	False	0.78	-0.96	False
Acpl2	0.895	-0.585	False	0.955	-0.475	False	0.935	-0.38	False
Acrbp	NA	NA	False	0.98	-0.005	False	NA	NA	False
Acsf2	0.675	-1.865	False	0.785	-1.48	False	0.855	-0.825	False
Acsf3	0.99	-0.085	False	0.93	-0.67	False	1.07	0.315	False
Acsl1	0.93	-0.325	False	1.005	0.185	False	0.92	-0.345	False
Acsl3	0.97	-0.14	False	0.98	-0.155	False	1	-0.065	False
Acsl4	0.92	-0.365	False	0.97	-0.02	False	0.945	-0.27	False
Acsl5	0.85	-0.915	False	0.98	-0.29	False	0.865	-0.715	False
Acsl6	0.97	-0.195	False	0.96	-0.605	False	1.01	0.12	False
Acsm1	1.825	0.61	False	0.84	-0.405	False	3.21	0.685	False
Acss2	1.015	0.245	False	1.02	0.23	False	0.995	0.06	False
Acta1	0.99	-0.665	False	1.04	-0.68	False	0.95	-0.41	False
Acta2	0.85	-1.275	False	1.03	-0.05	False	0.825	-1.235	False
Actb	1.035	0.365	False	1.08	0.45	False	0.975	0.075	False
Actbl2	1.205	0.535	False	1.025	-0.235	False	1.18	0.665	False
Actc1	0.885	-1.11	False	1.155	0.395	False	0.765	-1.27	False
Actg1	1.05	0.375	False	1.08	0.78	False	0.975	-0.12	False
Actg2	1.22	0.62	False	1.025	-0.385	False	1.195	0.76	False
Actl10	NA	NA	False	0.85	-0.27	False	NA	NA	False
Actl6a	0.99	0.04	False	0.96	-0.365	False	1.025	0.235	False
Actl6b	1.32	1.365	False	0.925	-0.54	False	1.435	1.66	False
Actn1	0.9	-0.915	False	1	-0.11	False	0.905	-0.905	False
Actn2	0.845	-0.945	False	1.015	-0.06	False	0.835	-0.815	False
Actn3	1.015	-0.375	False	1.12	0.52	False	0.895	-0.625	False
Actn4	0.91	-0.87	False	0.875	-2.04	False	1.035	0.325	False
Actr10	1.02	0.285	False	0.97	-0.175	False	1.05	0.445	False
Actr1a	1.185	1.265	False	1.01	-0.155	False	1.165	1.3	False
Actr1b	1.285	1.65	False	1	-0.015	False	1.285	1.67	False
Actr2	1.065	0.605	False	0.985	0.055	False	1.085	0.61	False
Actr3	0.96	-0.105	False	0.99	-0.025	False	0.965	-0.04	False
Actr3b	1.045	0.245	False	1.07	0.45	False	0.98	-0.08	False
Actr5	0.975	-0.19	False	0.97	-0.49	False	1.015	0.045	False
Actr6	1	-0.185	False	1.025	0.29	False	0.975	-0.29	False
Actr8	0.99	-0.045	False	1.075	0.79	False	0.915	-0.565	False
Actrt3	0.79	-0.905	False	0.995	-0.02	False	0.795	-0.845	False
Acvr1	0.775	-1.285	False	1.03	0.405	False	0.745	-1.475	False
Acvr1b	1.14	0.66	False	1.13	0.99	False	1.005	-0.01	False
Acvr2a	0.95	-0.15	False	0.985	0.075	False	0.96	-0.24	False
Acvr2b	1.345	0.395	False	1.04	0.195	False	1.275	0.3	False
Acy1	0.915	-0.62	False	1.075	0.885	False	0.85	-1.205	False
Acy3	NA	NA	False	0.75	-0.365	False	NA	NA	False
Acyp1	0.81	-1.43	False	0.97	-0.445	False	0.835	-1.205	False
Acyp2	1.045	-0.08	False	0.92	-0.205	False	1.16	0.075	False
Ada	0.905	-0.625	False	1.015	-0.18	False	0.91	-0.495	False
Adal	0.855	-0.555	False	0.86	-0.83	False	0.98	-0.19	False
Adam10	0.9	-0.6	False	1.005	0.475	False	0.89	-0.725	False
Adam11	0.695	-0.9	False	0.76	-1.07	False	0.91	-0.295	False
Adam12	1.085	0.255	False	1.015	-0.045	False	1.08	0.21	False
Adam15	1.195	0.95	False	0.935	-0.885	False	1.285	1.195	False
Adam17	1.01	-0.02	False	1.09	0.905	False	0.925	-0.475	False
Adam19	1	-0.08	False	0.88	-1	False	1.12	0.395	False
Adam1a	NA	NA	False	0.785	-0.725	False	NA	NA	False
Adam22	1.055	0.195	False	0.995	0.005	False	1.055	0.195	False
Adam23	0.97	-0.25	False	1.08	0.485	False	0.9	-0.52	False
Adam4	NA	NA	False	1.19	0.52	False	NA	NA	False
Adam4l1	NA	NA	False	0.64	-1.035	False	NA	NA	False
Adam8	NA	NA	False	1.95	1.69	False	NA	NA	False
Adam9	0.91	-0.52	False	0.965	-0.27	False	0.93	-0.34	False
Adamts10	0.895	-0.32	False	1.105	0.485	False	0.83	-0.565	False
Adamts17	0.925	-0.325	False	1.105	0.715	False	0.84	-0.835	False
Adamts4	0.485	-1.48	False	1.05	0.1	False	0.565	-1.255	False
Adamts6	NA	NA	False	1.33	1.02	False	NA	NA	False
Adamts7	NA	NA	False	0.92	-0.135	False	NA	NA	False
Adamts9	1.03	-0.02	False	0.805	-1.19	False	1.385	0.395	False
Adamtsl3	NA	NA	False	1.92	0.995	False	NA	NA	False
Adamtsl4	0.78	-0.74	False	0.625	-1.72	False	1.295	0.345	False
Adamtsl5	0.665	-1.02	False	0.865	-0.785	False	0.79	-0.685	False
Adap1	0.805	-1.06	False	1.07	0.045	False	0.77	-1.155	False
Adap2	1.825	0.69	False	0.9	-0.665	False	2.34	0.725	False
Adar	0.98	0.055	False	1.025	0.085	False	0.96	-0.04	False
Adarb1	0.965	-0.305	False	1.025	-0.22	False	0.95	-0.22	False
Adat1	0.865	-0.635	False	1.06	-0.105	False	0.815	-0.635	False
Adat2	1.17	0.575	False	1.06	0.35	False	1.105	0.365	False
Adat3	1.225	0	False	1.305	1.18	False	0.895	-0.665	False
Adc	1.57	1.565	False	1.055	0.35	False	1.485	1.38	False
Adck1	0.915	-0.585	False	0.85	-1.495	False	1.075	0.25	False
Adck2	0.785	-1.145	False	0.99	-0.185	False	0.795	-1.14	False
Adck3	0.84	-1.035	False	0.84	-1.665	False	1.01	-0.04	False
Adck4	0.985	-0.155	False	0.95	-0.555	False	1.035	0.07	False
Adck5	0.765	-1.355	False	0.93	-0.49	False	0.835	-1.015	False
Adcy3	0.805	-1.52	False	0.875	-1.775	False	0.915	-0.44	False
Adcy5	0.8	-0.64	False	1.025	0.18	False	0.79	-0.695	False
Adcy6	1.02	0.27	False	0.97	-0.46	False	1.055	0.48	False
Adcy7	0.99	-0.08	False	1.015	0.05	False	0.975	-0.175	False
Adcy9	0.855	-0.765	False	1.07	0.475	False	0.8	-0.975	False
Adcyap1r1	0.87	-0.785	False	1.01	0.21	False	0.855	-0.83	False
Add1	1.01	0.14	False	0.99	-0.12	False	1.015	0.26	False
Add2	0.87	-1.085	False	0.985	-0.55	False	0.895	-0.72	False
Add3	0.985	-0.01	False	1.005	0.145	False	0.985	-0.06	False
Adh1	1.045	0.085	False	NA	NA	False	NA	NA	False
Adh5	0.985	-0.05	False	0.985	-0.115	False	0.995	-0.015	False
Adhfe1	1.255	0.35	False	0.895	-0.37	False	1.39	0.66	False
Adi1	1.25	1.24	False	1.05	0.675	False	1.205	0.905	False
Adipor1	1.285	1.955	False	0.99	0.09	False	1.29	1.895	True
Adipor2	1.365	1.785	False	0.98	-0.275	False	1.395	1.775	False
Adk	0.99	-0.015	False	1	0.09	False	0.99	-0.115	False
Adm	1.36	1.165	False	1.52	3.14	False	0.895	-0.795	False
Adm2	0.725	-1.95	False	1.03	0.075	False	0.705	-1.94	True
Adnp	0.965	-0.16	False	1	0.05	False	0.96	-0.235	False
Adnp2	1.045	0.195	False	0.995	-0.47	False	1.06	0.425	False
Ado	1.255	1.025	False	1.075	0.195	False	1.165	0.815	False
Adora1	0.88	-0.19	False	1.11	0.565	False	0.8	-0.405	False
Adora2a	1.1	0.265	False	1.335	1.29	False	0.89	-0.695	False
Adora2b	NA	NA	False	0.755	-0.58	False	NA	NA	False
Adpgk	0.99	-0.075	False	1.01	0.125	False	0.975	-0.13	False
Adprh	0.975	-0.07	False	0.93	-0.86	False	1.05	0.435	False
Adprhl1	0.585	-1.565	False	0.805	-1.015	False	0.735	-0.945	False
Adprhl2	1.16	0.77	False	0.935	-0.81	False	1.24	1.14	False
Adprm	1.11	0.38	False	1.005	-0.015	False	1.105	0.365	False
Adra2b	1.02	0.01	False	0.98	-0.005	False	1.06	-0.005	False
Adrbk1	1.185	1.305	False	1.07	0.905	False	1.105	0.85	False
Adrbk2	1.005	-0.045	False	1.02	-0.125	False	0.995	-0.05	False
Adrm1	1.08	0.47	False	0.985	-0.29	False	1.095	0.635	False
Adsl	0.885	-0.96	False	1.02	0.265	False	0.87	-1.125	False
Adss	1.065	0.535	False	1.025	0.57	False	1.04	0.32	False
Adssl1	0.95	-0.6	False	0.935	-0.58	False	1.02	-0.165	False
Aebp1	0.96	-0.165	False	1.02	0.09	False	0.945	-0.26	False
Aebp2	0.805	-1.77	False	1.105	0.92	False	0.72	-2.3	True
Aen	1.18	0.47	False	1.09	0.32	False	1.07	0.2	False
Aes	1.86	4.525	True	1.025	0.24	False	1.81	4.42	True
Afap1	1.05	0.11	False	0.995	-0.645	False	1.085	0.495	False
Afap1l1	NA	NA	False	0.905	-0.135	False	NA	NA	False
Afap1l2	1.14	-0.11	False	1.085	0.345	False	0.99	-0.27	False
Aff1	0.95	-0.435	False	1.01	-0.195	False	0.95	-0.34	False
Aff2	0.955	-0.485	False	0.94	-0.7	False	1.025	-0.09	False
Aff3	1.165	0.225	False	1.035	0.23	False	1.175	0.03	False
Aff4	0.905	-0.615	False	0.99	-0.13	False	0.915	-0.525	False
Afg3l1	0.655	-2.12	False	0.71	-3.34	False	0.915	-0.355	False
Afg3l2	0.835	-1.31	False	1.01	-0.025	False	0.835	-1.19	False
Afmid	1.31	0.745	False	0.97	-0.1	False	1.355	0.78	False
Aftph	0.76	-1.815	False	1.07	0.905	False	0.71	-2.18	True
Aga	0.95	-0.38	False	0.89	-1.105	False	1.075	0.285	False
Agap1	1.02	0.075	False	1	-0.42	False	1.025	0.255	False
Agap2	1.17	0.295	False	1.085	0.285	False	1.08	0.135	False
Agap3	1.235	1.725	False	1.07	0.68	False	1.17	1.2	False
Agbl3	NA	NA	False	1.79	0.165	False	NA	NA	False
Agbl5	0.86	-0.76	False	0.9	-0.915	False	0.965	-0.26	False
Ager	NA	NA	False	3.445	0.71	False	NA	NA	False
Agfg1	1.28	1.88	False	1.02	0.36	False	1.255	1.775	False
Agfg2	0.985	-0.275	False	0.955	-0.29	False	1.05	-0.015	False
Aggf1	0.89	-0.63	False	1.085	1.125	False	0.825	-0.985	False
Agk	0.815	-1.05	False	0.755	-2.18	False	1.105	0.335	False
Agl	0.975	-0.19	False	1.025	0.045	False	0.965	-0.14	False
Ago2	1.225	1.525	False	0.975	-0.78	False	1.265	1.805	False
Ago3	0.91	-0.525	False	0.88	-0.74	False	1.035	0.07	False
Ago4	0.965	-0.23	False	1.14	0.655	False	0.86	-0.71	False
Agpat1	1.19	0.84	False	0.995	-0.12	False	1.2	0.91	False
Agpat2	1.535	1.94	False	1.015	0.12	False	1.51	1.815	False
Agpat3	1.22	1.095	False	0.975	-0.775	False	1.265	1.29	False
Agpat4	1	-0.16	False	1.015	-0.48	False	1.015	0.105	False
Agpat5	1.14	1.02	False	1.04	0.48	False	1.095	0.69	False
Agpat6	0.73	-2.025	False	1.095	1.015	False	0.67	-2.41	True
Agpat9	1.03	-0.05	False	1.13	0.145	False	0.975	-0.14	False
Agps	0.92	-0.505	False	0.96	-0.525	False	0.955	-0.21	False
Agrn	0.9	-0.675	False	0.815	-1.485	False	1.115	0.445	False
Agtpbp1	0.905	-0.785	False	1.03	0.44	False	0.88	-0.885	False
Agtr2	0.475	-1.28	False	0.895	-0.23	False	0.55	-0.985	False
Agtrap	1.295	0.925	False	0.99	-0.18	False	1.31	0.97	False
Ahctf1	1.005	0.015	False	0.965	-0.42	False	1.045	0.295	False
Ahcy	0.995	-0.1	False	0.99	-0.275	False	1.005	0.05	False
Ahcyl1	1.015	0.16	False	1.03	0.35	False	0.99	-0.055	False
Ahcyl2	1.075	0.465	False	1.03	0.485	False	1.05	0.335	False
Ahdc1	0.985	-0.475	False	1.31	1.61	False	0.77	-1.54	False
Ahi1	1.045	0.345	False	1.115	1.08	False	0.945	-0.375	False
Ahnak	0.705	-2.64	False	0.895	-2.07	False	0.81	-1.515	False
Ahnak2	0.76	-0.845	False	1.02	0.155	False	0.745	-0.88	False
Ahrr	NA	NA	False	0.7	-0.835	False	NA	NA	False
Ahsa1	1.075	0.635	False	1.025	0.335	False	1.05	0.42	False
Ahsa2	1.255	1.02	False	1.115	0.78	False	1.13	0.525	False
Aida	0.905	-0.615	False	1.075	0.835	False	0.835	-0.81	False
Aif1l	0.99	-0.235	False	1.085	0.81	False	0.915	-0.575	False
Aifm1	0.625	-2.515	False	0.63	-3.915	False	0.96	-0.21	False
Aifm2	1.26	0.86	False	1	-0.195	False	1.26	0.885	False
Aifm3	0.825	-0.72	False	1.015	0.025	False	0.82	-0.725	False
Aig1	1.23	1.115	False	0.97	-0.225	False	1.285	1.225	False
Aim1	NA	NA	False	1.325	-0.015	False	NA	NA	False
Aim1l	0.8	-0.635	False	0.74	-0.93	False	1.055	-0.005	False
Aimp1	1.03	0.285	False	0.98	-0.345	False	1.055	0.425	False
Aimp2	0.95	-0.435	False	1.105	0.99	False	0.865	-1.06	False
Aip	0.88	-0.95	False	1	0.015	False	0.88	-0.99	False
Aire	NA	NA	False	0.76	-0.34	False	NA	NA	False
Ajuba	1.555	0.99	False	1.01	0.155	False	1.54	0.865	False
Ak1	1.115	0.735	False	1.03	-0.005	False	1.09	0.74	False
Ak2	0.985	-0.155	False	1.045	0.57	False	0.94	-0.475	False
Ak3	1.41	1.91	False	0.96	-0.5	False	1.47	2.05	True
Ak4	1.32	0.985	False	1.065	0.055	False	1.225	0.915	False
Ak6	1.165	0.77	False	1.01	0.005	False	1.155	0.645	False
Akap1	0.805	-1.365	False	0.87	-1.64	False	0.92	-0.47	False
Akap10	1.01	-0.005	False	1.01	0.14	False	1.005	-0.07	False
Akap11	0.88	-0.77	False	0.985	-0.17	False	0.89	-0.695	False
Akap12	0.865	-0.94	False	0.81	-2.06	False	1.08	0.31	False
Akap13	0.905	-0.425	False	0.95	-0.335	False	0.975	-0.225	False
Akap17a	0.805	-1.36	False	0.905	-1.525	False	0.895	-0.59	False
Akap17b	0.77	-1.14	False	1.03	0.3	False	0.745	-1.185	False
Akap2	NA	NA	False	0.835	-0.425	False	NA	NA	False
Akap5	0.995	-0.185	False	0.815	-1.185	False	1.255	0.535	False
Akap7	1.145	0.215	False	0.98	-0.08	False	1.17	0.275	False
Akap8	0.91	-0.565	False	1.07	0.82	False	0.85	-0.99	False
Akap8l	0.83	-0.95	False	1.185	1.035	False	0.7	-1.555	False
Akap9	0.795	-1.685	False	0.92	-1.24	False	0.86	-0.995	False
Akip1	1.07	0.265	False	0.94	-0.64	False	1.145	0.575	False
Akirin1	1.14	0.35	False	1.06	0.5	False	1.065	0.145	False
Akirin2	0.92	-0.56	False	1.01	0.1	False	0.91	-0.59	False
Akna	0.915	-0.495	False	1.015	0.085	False	0.92	-0.58	False
Akr1a1	0.785	-1.96	False	0.98	-0.17	False	0.8	-1.795	False
Akr1b1	0.965	-0.155	False	0.995	-0.07	False	0.97	-0.12	False
Akr1b8	0.72	-1	False	0.765	-0.84	False	0.95	-0.275	False
Akr1c12	1.34	0.435	False	0.66	-1.1	False	3.09	1.345	False
Akr1c12l1	1.43	0.425	False	1.18	-0.365	False	2.37	0.73	False
Akr1c13	NA	NA	False	1.81	0.475	False	NA	NA	False
Akr1c14	NA	NA	False	0.86	-0.42	False	NA	NA	False
Akr1c19	NA	NA	False	0.9	-0.73	False	NA	NA	False
Akr1d1	NA	NA	False	0.93	-0.17	False	NA	NA	False
Akr1e2	1.07	0.08	False	1.045	0.33	False	1.015	-0.125	False
Akr7a2	1.19	0.835	False	1.04	0.15	False	1.14	0.68	False
Akr7a3	0.83	-0.785	False	0.945	-0.135	False	0.885	-0.435	False
Akt1	1.205	1.515	False	1.01	-0.1	False	1.2	1.4	False
Akt1s1	0.875	-0.93	False	0.995	-0.14	False	0.88	-0.86	False
Akt2	0.95	-0.405	False	1.02	0.24	False	0.935	-0.465	False
Akt3	1.32	1.435	False	1.015	0.17	False	1.295	1.235	False
Aktip	0.885	-0.64	False	1.08	0.9	False	0.815	-1.045	False
Alad	1.08	0.45	False	1.035	0.275	False	1.045	0.29	False
Alas1	0.925	-0.535	False	1.055	0.66	False	0.875	-0.945	False
Alcam	0.685	-1.195	False	1.01	0.29	False	0.71	-1.145	False
Aldh16a1	0.945	-0.395	False	0.99	-0.22	False	0.955	-0.3	False
Aldh18a1	0.67	-2.925	True	0.665	-5.415	False	1.005	0.035	False
Aldh1a1	0.755	-0.725	False	1.325	0.345	False	0.76	-0.685	False
Aldh1a7	0.445	-1.155	False	NA	NA	False	NA	NA	False
Aldh1l2	0.82	-1.26	False	0.87	-1.335	False	0.93	-0.485	False
Aldh2	0.86	-1.115	False	0.895	-1.48	False	0.96	-0.25	False
Aldh3a2	0.985	-0.005	False	1.025	0.45	False	0.965	-0.2	False
Aldh3b1	1.275	0.77	False	0.865	-0.69	False	1.555	1.275	False
Aldh4a1	0.825	-1.305	False	0.785	-2.365	False	1.05	0.22	False
Aldh5a1	0.955	-0.435	False	0.86	-1.625	False	1.115	0.455	False
Aldh6a1	1.09	0.52	False	0.995	0.165	False	1.095	0.425	False
Aldh7a1	0.815	-1.365	False	0.875	-1.445	False	0.935	-0.48	False
Aldh8a1	0.71	-1.59	False	0.875	-0.58	False	0.805	-0.945	False
Aldh9a1	1.045	0.485	False	0.975	-0.655	False	1.075	0.715	False
Aldoa	1.13	0.81	False	1.09	0.22	False	1.05	0.665	False
Aldoart2	1.11	0.295	False	1.105	-0.07	False	1.015	0.31	False
Aldob	0.55	-1.215	False	1.135	0.28	False	0.49	-1.36	False
Aldoc	1	-0.29	False	1.09	0.79	False	0.91	-0.79	False
Alg1	1.02	0.045	False	0.93	-0.76	False	1.1	0.415	False
Alg10	1.22	1.24	False	0.945	-0.395	False	1.3	1.485	False
Alg11	1.075	0.425	False	1.01	0.375	False	1.06	0.295	False
Alg12	0.845	-0.75	False	0.98	0.045	False	0.87	-0.76	False
Alg13	1.395	1.285	False	0.94	-0.43	False	1.485	1.505	False
Alg14	1.245	0.805	False	1.01	0.11	False	1.235	0.73	False
Alg2	1.045	0.295	False	1	-0.295	False	1.04	0.4	False
Alg3	1.17	0.915	False	0.99	-0.475	False	1.18	1.15	False
Alg5	0.885	-0.77	False	0.94	-0.6	False	0.945	-0.44	False
Alg6	0.925	-0.44	False	1.02	0.17	False	0.905	-0.57	False
Alg8	0.95	-0.31	False	0.95	-0.44	False	0.99	-0.05	False
Alg9	1.085	0.46	False	1.005	-0.02	False	1.08	0.44	False
Alk	0.82	-0.805	False	1.075	0.525	False	0.755	-1.1	False
Alkbh1	1.04	-0.14	False	1.075	0.08	False	0.96	-0.175	False
Alkbh2	1.005	-0.385	False	1.005	0.02	False	1	-0.325	False
Alkbh3	0.87	-0.9	False	1	-0.045	False	0.875	-0.815	False
Alkbh4	1.545	0.63	False	1.075	0.315	False	1.38	0.56	False
Alkbh5	0.89	-1.15	False	1.085	0.21	False	0.82	-1.32	False
Alkbh6	1.08	0.015	False	1.06	0.45	False	1.025	-0.21	False
Alkbh7	1.215	0.75	False	1.02	0.21	False	1.2	0.64	False
Alkbh8	1	-0.115	False	1.15	1.215	False	0.87	-0.845	False
Alms1	0.93	-0.52	False	0.97	-0.535	False	0.96	-0.25	False
Aloxe3	0.96	-0.48	False	0.875	-0.88	False	1.11	0.225	False
Alpk1	0.85	-0.57	False	1.495	1.44	False	0.565	-1.615	False
Alpk3	NA	NA	False	0.745	-0.405	False	NA	NA	False
Alpl	0.92	-0.51	False	0.865	-0.725	False	1.06	0.095	False
Alppl2	NA	NA	False	1.04	-0.03	False	NA	NA	False
Als2	1.005	-0.05	False	1.105	1.23	False	0.91	-0.605	False
Als2cl	1.02	-0.075	False	1.045	0.225	False	0.99	-0.22	False
Alyref	0.925	-0.79	False	1.02	0.235	False	0.915	-0.935	False
Amacr	0.99	-0.225	False	0.985	-0.135	False	1.015	-0.11	False
Ambra1	0.985	-0.205	False	1.07	0.59	False	0.92	-0.505	False
Amd1	1.88	3.2	True	1.075	0.975	False	1.75	2.805	True
Amdhd2	1.105	0.335	False	0.825	-1.145	False	1.37	1.215	False
Amer1	0.855	-0.975	False	0.89	-0.76	False	0.97	-0.355	False
Amer3	1.135	0	False	0.62	-1.345	False	1.86	0.97	False
Amfr	1.135	1.405	False	0.975	-0.32	False	1.165	1.495	False
Amhr2	0.915	-0.455	False	0.95	-0.745	False	1.06	-0.005	False
Amigo1	1.26	0.91	False	1.03	0.025	False	1.215	0.82	False
Amigo2	1.6	0.75	False	0.805	-0.935	False	1.965	1.095	False
Amigo3	NA	NA	False	1.335	0.97	False	NA	NA	False
Ammecr1	1.02	0.005	False	0.855	-1.735	False	1.2	0.885	False
Ammecr1l	1.26	0.47	False	1.22	1.44	False	1.01	-0.115	False
Amn	1.25	0.275	False	1.025	0.175	False	1.25	0.21	False
Amn1	1.085	0.41	False	0.975	-0.22	False	1.115	0.485	False
Amot	0.565	-1.35	False	0.68	-1.24	False	0.88	-0.45	False
Amotl1	0.935	-0.685	False	1.04	-0.14	False	0.89	-0.675	False
Amotl2	1.285	1.23	False	1.41	2.355	False	0.94	-0.29	False
Ampd1	0.83	-0.325	False	0.775	-0.725	False	2.715	0.455	False
Ampd2	0.955	-0.125	False	1.08	0.165	False	0.915	-0.425	False
Ampd3	1.02	0.105	False	1.085	0.88	False	0.94	-0.42	False
Amph	0.96	-0.48	False	0.995	-0.07	False	0.965	-0.37	False
Amt	NA	NA	False	1.285	1.1	False	NA	NA	False
Amz1	1.44	0.53	False	1.36	0.975	False	1.135	0.055	False
Amz2	0.82	-1.38	False	1.095	1.24	False	0.745	-1.715	False
Anapc1	0.925	-0.54	False	1.02	0.26	False	0.905	-0.765	False
Anapc10	1.045	0.21	False	1.065	0.49	False	0.985	-0.105	False
Anapc11	1.285	1.59	False	0.99	-0.25	False	1.295	1.82	False
Anapc13	0.93	-0.665	False	0.94	-0.765	False	0.995	-0.235	False
Anapc15	0.76	-1.11	False	1	-0.055	False	0.755	-1.085	False
Anapc16	0.84	-0.955	False	0.895	-0.91	False	0.96	-0.455	False
Anapc2	1	0.115	False	1.01	-0.11	False	0.995	0.055	False
Anapc4	0.995	0.115	False	1.01	0.35	False	0.985	-0.06	False
Anapc5	0.98	-0.02	False	0.99	-0.18	False	0.99	0.135	False
Anapc7	1.045	0.5	False	1.015	0.065	False	1.025	0.43	False
Angel1	1.12	0.505	False	0.985	-0.225	False	1.135	0.52	False
Angel2	1.165	0.65	False	0.94	-0.72	False	1.24	0.94	False
Angpt1	0.825	-0.655	False	0.88	-0.865	False	0.99	-0.32	False
Angpt2	1.035	-0.04	False	0.76	-0.965	False	1.325	0.76	False
Angptl6	NA	NA	False	1.175	0.46	False	NA	NA	False
Ank1	0.99	-0.205	False	0.895	-0.355	False	1.125	0.185	False
Ank2	0.77	-2.005	False	0.85	-1.9	False	0.905	-0.775	False
Ank3	0.785	-1.18	False	0.95	-0.255	False	0.815	-0.975	False
Ankfy1	1.015	0.06	False	1.02	0.375	False	0.995	-0.14	False
Ankh	0.915	-0.635	False	0.995	0.085	False	0.92	-0.72	False
Ankhd1	1.005	-0.045	False	1.03	0.2	False	0.975	-0.205	False
Ankib1	0.95	-0.245	False	0.995	-0.01	False	0.955	-0.19	False
Ankle1	0.965	-0.515	False	0.905	-0.825	False	1.02	-0.31	False
Ankle2	0.96	-0.215	False	1.075	0.5	False	0.905	-0.585	False
Ankmy2	1.03	0.375	False	0.985	-0.22	False	1.045	0.445	False
Ankra2	0.78	-1.015	False	1.03	0.305	False	0.76	-1.115	False
Ankrd1	0.945	-0.43	False	1.365	0.59	False	0.99	-0.8	False
Ankrd10	1.355	0.905	False	1.055	0.77	False	1.375	0.56	False
Ankrd11	0.9	-0.73	False	0.935	-0.575	False	0.97	-0.28	False
Ankrd12	0.955	-0.35	False	0.94	-0.525	False	1.045	-0.015	False
Ankrd13a	1.39	2.5	False	1.02	0.115	False	1.375	2.41	True
Ankrd13b	0.95	-0.26	False	0.99	-0.3	False	0.96	-0.185	False
Ankrd13c	0.95	-0.28	False	0.995	-0.1	False	0.955	-0.255	False
Ankrd13d	0.99	-0.155	False	0.995	-0.07	False	0.99	-0.115	False
Ankrd16	1.31	0.64	False	0.935	-0.155	False	1.43	0.735	False
Ankrd17	0.96	-0.415	False	0.995	0.02	False	0.965	-0.31	False
Ankrd23	NA	NA	False	1.165	0.54	False	NA	NA	False
Ankrd24	1.925	1.22	False	1.055	0.335	False	1.82	0.99	False
Ankrd26	0.805	-0.98	False	1.13	0.47	False	0.72	-1.275	False
Ankrd27	1.1	0.415	False	1.185	1.57	False	0.935	-0.445	False
Ankrd28	1.005	0.205	False	0.945	-0.645	False	1.055	0.48	False
Ankrd29	1.56	0.93	False	1.095	0.16	False	1.38	0.76	False
Ankrd32	0.995	-0.02	False	1.005	0.03	False	0.985	-0.04	False
Ankrd34a	1.43	1	False	1.46	2.06	False	0.99	-0.07	False
Ankrd34b	0.835	-1.095	False	1.13	0.85	False	0.74	-1.57	False
Ankrd35	NA	NA	False	0.725	-0.525	False	NA	NA	False
Ankrd36	NA	NA	False	0.79	-1.06	False	NA	NA	False
Ankrd37	1.55	0.625	False	1.255	0.685	False	1.17	0.19	False
Ankrd39	1.285	0.61	False	0.905	-0.59	False	1.505	0.89	False
Ankrd40	1.05	0.2	False	0.98	-0.225	False	1.075	0.32	False
Ankrd42	0.985	-0.165	False	1.06	0.455	False	0.925	-0.38	False
Ankrd44	0.96	-0.275	False	1.02	0.09	False	0.945	-0.335	False
Ankrd45	0.8	-0.86	False	0.915	-0.725	False	0.875	-0.505	False
Ankrd46	0.985	-0.05	False	1.025	0.235	False	0.965	-0.23	False
Ankrd49	0.97	-0.185	False	1.075	0.68	False	0.9	-0.485	False
Ankrd50	0.87	-1.065	False	0.92	-0.68	False	0.965	-0.525	False
Ankrd52	1.025	0.075	False	1.015	0.09	False	1.01	0.005	False
Ankrd54	1.14	0.59	False	0.97	-0.47	False	1.175	0.75	False
Ankrd6	0.795	-0.985	False	0.98	-0.785	False	0.835	-0.8	False
Ankrd63	NA	NA	False	0.995	0.11	False	NA	NA	False
Ankrd9	0.91	-0.495	False	1.045	0.435	False	0.87	-0.645	False
Anks1a	1.095	0.27	False	1.09	-0.16	False	1.03	0.25	False
Anks3	0.98	-0.265	False	1.14	0.775	False	0.865	-0.755	False
Anks4b	NA	NA	False	0.675	-0.42	False	NA	NA	False
Anks6	1.03	0.015	False	1.01	-0.24	False	1.065	0.105	False
Ankzf1	1.315	1.29	False	0.98	-0.295	False	1.34	1.42	False
Anln	0.975	-0.315	False	1	0.185	False	0.975	-0.405	False
Anlnl1	0.91	-0.77	False	0.995	0.02	False	0.92	-0.81	False
Ano10	1.04	0.495	False	0.95	-0.95	False	1.105	0.96	False
Ano5	0.935	-0.31	False	0.695	-1.505	False	1.35	0.695	False
Ano6	0.93	-0.52	False	1.02	0.07	False	0.915	-0.645	False
Ano7	NA	NA	False	2.135	0.87	False	NA	NA	False
Ano8	0.955	-0.335	False	0.955	-0.67	False	0.995	0.005	False
Ano9	0.875	-0.59	False	0.925	-0.4	False	0.96	-0.275	False
Anp32a	0.905	-0.675	False	0.99	-0.11	False	0.915	-0.62	False
Anp32b	0.995	0.06	False	0.97	-0.44	False	1.02	0.255	False
Anp32e	0.82	-1.43	False	0.965	0.015	False	0.845	-1.48	False
Anxa1	0.92	-0.58	False	0.905	-1.18	False	1.02	0.135	False
Anxa11	0.985	-0.095	False	0.995	-0.085	False	0.99	-0.08	False
Anxa2	0.945	-0.48	False	0.975	-0.55	False	0.97	-0.125	False
Anxa4	0.91	-0.625	False	1.05	0.63	False	0.865	-0.94	False
Anxa5	0.96	-0.385	False	0.975	-0.615	False	0.985	-0.12	False
Anxa6	0.92	-0.655	False	1.075	0.73	False	0.855	-1.145	False
Anxa7	1.075	0.5	False	1.02	0.14	False	1.055	0.43	False
Anxa8	0.735	-1.055	False	0.86	-0.59	False	0.885	-0.44	False
Anxa9	NA	NA	False	1.875	0.485	False	NA	NA	False
Aoc2-ps1	NA	NA	False	1.165	0.665	False	NA	NA	False
Aoc3	NA	NA	False	1.285	0.38	False	NA	NA	False
Ap1ar	0.825	-0.905	False	0.995	0.195	False	0.85	-0.885	False
Ap1b1	0.98	-0.185	False	1.05	0.255	False	0.94	-0.51	False
Ap1g1	0.98	-0.18	False	0.985	-0.475	False	0.995	0.06	False
Ap1m1	1.19	1.245	False	0.975	-0.24	False	1.22	1.355	False
Ap1m2	1.525	0.72	False	1.125	0.46	False	1.385	0.34	False
Ap1s1	1.155	1.01	False	0.965	-0.395	False	1.195	1.24	False
Ap1s2	1.105	0.665	False	1.04	0.665	False	1.055	0.335	False
Ap1s3	1.965	2.775	False	0.99	0.27	False	2.025	2.72	True
Ap2a1	1.03	0.31	False	0.975	-0.61	False	1.055	0.59	False
Ap2a2	1.04	0.375	False	1.05	0.3	False	0.995	0.06	False
Ap2b1	0.94	-0.55	False	1.03	-0.04	False	0.92	-0.545	False
Ap2m1	0.94	-0.365	False	1.005	0.21	False	0.935	-0.48	False
Ap2s1	1.315	2.21	False	1.005	0	False	1.305	2.255	True
Ap3b1	1.04	0.225	False	1	-0.355	False	1.05	0.415	False
Ap3b2	1.055	0.16	False	1.05	0.24	False	1.005	-0.05	False
Ap3d1	1.035	0.24	False	1.045	0.325	False	0.995	0.055	False
Ap3m1	1.175	1.125	False	1.055	0.82	False	1.13	0.695	False
Ap3m2	0.955	-0.36	False	0.94	-0.445	False	1.02	-0.035	False
Ap3s1	1.45	1.75	False	0.98	-0.255	False	1.485	1.75	False
Ap3s2	1.335	1.43	False	0.955	-0.6	False	1.395	1.685	False
Ap4b1	0.97	-0.205	False	1.045	0.515	False	0.93	-0.45	False
Ap4e1	1.09	0.165	False	0.99	-0.23	False	1.105	0.245	False
Ap4m1	0.74	-1.535	False	1.075	0.49	False	0.73	-1.645	False
Ap4s1	1.03	0.07	False	0.965	-0.115	False	1.08	0.07	False
Ap5b1	1.025	-0.22	False	1.195	0.885	False	0.865	-0.855	False
Ap5m1	0.935	-0.555	False	0.97	-0.37	False	0.96	-0.36	False
Ap5s1	0.855	-0.8	False	1.03	0.005	False	0.825	-0.89	False
Ap5z1	1.1	0.375	False	1.095	0.77	False	1.005	-0.075	False
Apaf1	0.92	-0.57	False	1.09	0.705	False	0.845	-0.85	False
Apba1	1.025	-0.2	False	1.09	0.53	False	0.935	-0.46	False
Apba2	NA	NA	False	1.115	0.285	False	NA	NA	False
Apba3	1.03	-0.14	False	0.96	-0.545	False	1.07	0.095	False
Apbb1	0.88	-1.01	False	1.055	0.6	False	0.835	-1.445	False
Apbb2	0.765	-1.395	False	1.015	0.1	False	0.755	-1.365	False
Apbb3	1.03	0.11	False	0.945	-0.285	False	1.105	0.31	False
Apc	0.86	-1.295	False	0.99	-0.08	False	0.87	-1.19	False
Apc2	0.88	-0.83	False	0.96	-1.16	False	0.945	-0.275	False
Apeh	1.065	0.48	False	1.05	0.51	False	1.01	0.1	False
Apex1	0.96	-0.245	False	1.01	0.49	False	0.955	-0.51	False
Apex2	0.965	-0.22	False	0.955	-0.33	False	1.01	-0.005	False
Apex2l1	1.185	-0.21	False	1.315	0.635	False	0.83	-0.64	False
Aph1a	1.565	2.56	False	0.925	-0.83	False	1.69	2.905	True
Aph1b	1.08	0.4	False	0.955	-0.45	False	1.13	0.575	False
Api5	0.96	-0.275	False	0.99	0.16	False	0.97	-0.345	False
Apip	0.86	-0.855	False	0.945	-0.585	False	0.91	-0.535	False
Apitd1	0.84	-0.715	False	1.125	1.025	False	0.75	-1.19	False
Aplf	1.49	0.31	False	0.96	-0.09	False	1.54	0.525	False
Aplnr	2.575	1.39	False	1.52	1.42	False	1.715	0.67	False
Aplp1	1.05	0.455	False	1.01	-0.085	False	1.045	0.405	False
Aplp2	0.935	-0.21	False	0.945	-0.435	False	0.98	0.155	False
Apmap	0.76	-1.41	False	0.995	0.09	False	0.755	-1.445	False
Apoa1bp	0.935	-0.4	False	0.995	-0.13	False	0.945	-0.22	False
Apoa5	0.69	-0.705	False	1.585	1.055	False	0.45	-1.255	False
Apobec1	NA	NA	False	1.175	0.055	False	NA	NA	False
Apobec3b	1.29	0.835	False	1.07	0.305	False	1.195	0.735	False
Apobr	0.785	-0.795	False	0.9	-0.17	False	0.79	-0.595	False
Apoe	NA	NA	False	0.62	-1	False	NA	NA	False
Apol9a	0.98	-0.15	False	0.99	0.215	False	0.97	-0.195	False
Apold1	NA	NA	False	0.88	-0.345	False	NA	NA	False
Apom	NA	NA	False	0.755	-0.315	False	NA	NA	False
Apoo	1.1	-0.055	False	1.005	0.12	False	1.135	0.075	False
Apool	1.02	0.18	False	1.02	0.63	False	1	-0.11	False
Apopt1	1.055	0.175	False	0.96	-0.44	False	1.11	0.375	False
App	0.88	-0.745	False	0.93	-0.495	False	0.94	-0.345	False
Appbp2	0.89	-0.87	False	1.025	0.225	False	0.87	-0.95	False
Appl1	1.11	0.9	False	1.03	0.505	False	1.085	0.68	False
Appl2	1.21	0.955	False	1.065	0.525	False	1.135	0.58	False
Aprt	1.04	0.32	False	0.99	-0.31	False	1.05	0.475	False
Aptx	1.23	0.505	False	1.075	0.145	False	1.165	0.41	False
Aqp11	1.32	0.765	False	1.085	0.435	False	1.32	0.535	False
Aqp4	0.97	-0.18	False	1.115	0.775	False	0.875	-0.515	False
Aqr	0.975	-0.24	False	1.04	0.445	False	0.935	-0.505	False
Araf	0.995	-0.05	False	0.995	0.02	False	1	-0.085	False
Arap1	0.885	-0.955	False	1	-0.47	False	0.89	-0.735	False
Arc	1.48	1.595	False	1.8	4.725	False	0.83	-1.145	False
Arcn1	1.125	1.125	False	1.015	0.29	False	1.11	0.91	False
Arel1	0.84	-0.915	False	1.015	0.33	False	0.825	-0.94	False
Arf1	1.025	0.46	False	0.95	-0.4	False	1.08	0.81	False
Arf2	0.78	-1.24	False	0.955	-0.26	False	0.83	-1.035	False
Arf3	0.99	0.005	False	0.99	-0.08	False	1	0.03	False
Arf4	0.985	-0.02	False	0.985	0	False	1	0.045	False
Arf5	1.28	1.84	False	0.93	-1.125	False	1.375	2.415	True
Arf6	0.755	-1.91	False	0.975	-0.505	False	0.775	-1.61	False
Arfgap1	0.955	-0.545	False	1.045	0.055	False	0.91	-0.65	False
Arfgap2	1.005	0.075	False	0.98	-0.305	False	1.025	0.195	False
Arfgap3	1.095	0.455	False	1.035	0.08	False	1.05	0.31	False
Arfgef1	0.95	-0.67	False	1.06	0.51	False	0.89	-0.825	False
Arfgef2	0.93	-0.55	False	1.025	0.03	False	0.915	-0.615	False
Arfip1	0.915	-0.65	False	0.965	-0.16	False	0.945	-0.45	False
Arfip2	1.06	0.175	False	0.96	-0.365	False	1.11	0.415	False
Arfrp1	1.075	0.31	False	1.06	0.72	False	1.015	0	False
Arg2	0.935	-0.33	False	1	0.09	False	0.94	-0.305	False
Arglu1	1.135	0.325	False	1.04	0.555	False	1.11	0.155	False
Arhgap1	0.95	-0.415	False	0.995	0.01	False	0.96	-0.44	False
Arhgap10	0.9	-0.66	False	1.075	0.535	False	0.835	-1.005	False
Arhgap11a	0.935	-0.46	False	0.915	-1.035	False	1.03	0.07	False
Arhgap12	0.89	-0.595	False	0.99	0.025	False	0.93	-0.56	False
Arhgap17	1.15	0.84	False	1.11	0.935	False	1.03	0.21	False
Arhgap18	1.485	0.49	False	0.66	-1.24	False	2.315	1.185	False
Arhgap19	1.035	0.3	False	0.985	-0.135	False	1.05	0.41	False
Arhgap21	0.835	-0.83	False	0.975	-0.495	False	0.865	-0.68	False
Arhgap22	0.82	-1.385	False	0.96	-0.855	False	0.85	-1.005	False
Arhgap23	0.92	-0.38	False	1.03	0.535	False	0.905	-0.575	False
Arhgap26	0.935	-0.435	False	1.08	0.585	False	0.87	-0.77	False
Arhgap27	0.705	-1.5	False	0.955	-0.25	False	0.735	-1.29	False
Arhgap29	0.99	-0.175	False	1	-0.275	False	0.99	-0.055	False
Arhgap32	0.965	-0.295	False	1.065	0.505	False	0.91	-0.58	False
Arhgap33	0.93	-0.44	False	0.905	-1.165	False	1.025	0.025	False
Arhgap35	1.035	0.44	False	1.02	-0.15	False	1.035	0.54	False
Arhgap39	1.045	-0.01	False	1.245	0.95	False	0.865	-0.765	False
Arhgap4	NA	NA	False	1.61	1.14	False	NA	NA	False
Arhgap44	1.145	0.57	False	0.98	-0.38	False	1.165	0.7	False
Arhgap5	0.97	-0.075	False	1.005	0.17	False	0.965	-0.08	False
Arhgap6	NA	NA	False	1.52	0.525	False	NA	NA	False
Arhgap8	1.505	2.13	False	1.035	-0.035	False	1.465	1.99	True
Arhgdia	0.915	-0.74	False	1.015	0.175	False	0.9	-0.855	False
Arhgdib	NA	NA	False	1.17	0.165	False	NA	NA	False
Arhgdig	1.23	1	False	0.97	-0.52	False	1.275	1.09	False
Arhgef1	0.87	-0.945	False	0.985	-0.18	False	0.885	-0.91	False
Arhgef10	0.93	-0.675	False	1.005	0.02	False	0.925	-0.605	False
Arhgef10l	0.99	-0.105	False	1.045	0.03	False	0.955	-0.22	False
Arhgef11	0.96	-0.155	False	0.98	-0.295	False	0.985	0.005	False
Arhgef12	0.945	-0.3	False	1.055	-0.085	False	0.925	-0.29	False
Arhgef16	1.04	0.095	False	0.995	-0.325	False	1.06	0.23	False
Arhgef17	0.925	-0.46	False	1.01	-0.135	False	0.925	-0.415	False
Arhgef18	0.99	-0.285	False	1.08	0.375	False	0.92	-0.58	False
Arhgef19	1.115	0.315	False	1.13	0.835	False	1.01	-0.145	False
Arhgef2	1.02	-0.04	False	1.085	0.765	False	0.935	-0.54	False
Arhgef25	1.035	0.145	False	1.05	0.26	False	0.995	-0.015	False
Arhgef26	0.875	-0.78	False	1.12	1.315	False	0.78	-1.4	False
Arhgef28	0.92	-0.57	False	1.025	0.425	False	0.895	-0.86	False
Arhgef3	0.925	-0.43	False	0.97	-0.105	False	0.955	-0.295	False
Arhgef33	1.08	-0.02	False	2.285	0.825	False	0.785	-0.83	False
Arhgef37	1.005	-0.11	False	1.09	0.165	False	0.93	-0.295	False
Arhgef39	0.825	-0.82	False	1.03	0.215	False	0.795	-1.005	False
Arhgef4	1.1	0.05	False	0.81	-0.88	False	1.35	0.43	False
Arhgef40	0.94	-0.47	False	1.03	0.025	False	0.915	-0.58	False
Arhgef5	NA	NA	False	0.695	-0.655	False	NA	NA	False
Arhgef6	1.34	0.09	False	NA	NA	False	NA	NA	False
Arhgef7	1.08	0.535	False	1.02	-0.125	False	1.065	0.51	False
Arhgef9	0.68	-0.875	False	1.05	0.3	False	0.64	-1.005	False
Arid1a	0.935	-0.45	False	0.975	-0.495	False	0.96	-0.22	False
Arid1b	0.96	-0.395	False	1.02	0.015	False	0.945	-0.42	False
Arid2	0.915	-0.535	False	1.015	0.13	False	0.91	-0.55	False
Arid3a	1.505	1.545	False	0.985	-0.13	False	1.525	1.595	False
Arid3b	2.325	1.27	False	0.98	-0.23	False	2.37	1.175	False
Arid3c	1.47	-0.165	False	1.06	0.27	False	1.705	-0.305	False
Arid4a	0.98	-0.31	False	1.09	0.725	False	0.905	-0.71	False
Arid4b	1.075	0.355	False	1.13	0.88	False	0.955	-0.19	False
Arid5a	NA	NA	False	0.9	-0.335	False	NA	NA	False
Arid5b	1.055	0.155	False	1.1	0.64	False	0.96	-0.225	False
Arih1	0.99	0.035	False	1.085	1.17	False	0.915	-0.475	False
Arih2	0.905	-0.625	False	1.01	0.025	False	0.9	-0.6	False
Arl1	0.98	-0.065	False	0.86	-1.795	False	1.14	0.845	False
Arl10	1.245	1.095	False	1.195	1.4	False	1.06	0.235	False
Arl13b	0.97	-0.185	False	1.005	0.01	False	0.965	-0.195	False
Arl14ep	1.095	0.335	False	1.02	0.28	False	1.08	0.155	False
Arl15	1.125	0.315	False	1.02	0.38	False	1.14	0.275	False
Arl16	1.17	0.545	False	1.05	0.4	False	1.11	0.34	False
Arl2	1	-0.1	False	0.905	-0.975	False	1.1	0.48	False
Arl2bp	1.15	0.57	False	0.97	-0.23	False	1.185	0.73	False
Arl3	1.57	2.64	False	1.025	0.255	False	1.52	2.33	True
Arl4a	0.915	-0.47	False	0.93	-0.68	False	0.98	-0.24	False
Arl4c	0.94	-0.35	False	0.895	-0.975	False	1.055	0.08	False
Arl4d	0.91	-0.62	False	1.125	1.08	False	0.81	-1.165	False
Arl5a	1.135	0.265	False	0.98	-0.06	False	1.185	0.27	False
Arl5b	1.2	0.465	False	1.06	0.515	False	1.13	0.22	False
Arl6	0.91	-0.6	False	1.015	0.205	False	0.895	-0.61	False
Arl6ip1	0.925	-0.495	False	0.98	-0.105	False	0.95	-0.385	False
Arl6ip4	0.905	-0.5	False	1.015	0.05	False	0.89	-0.545	False
Arl6ip5	1.14	0.605	False	1.03	0.245	False	1.11	0.375	False
Arl6ip6	1.185	0.48	False	0.995	0.045	False	1.21	0.49	False
Arl8a	1.395	1.99	False	0.93	-0.765	False	1.52	2.285	True
Arl8b	1.02	-0.04	False	0.96	-0.355	False	1.07	0.19	False
Armc1	0.755	-1.58	False	1.015	0.125	False	0.75	-1.51	False
Armc10	1.155	0.54	False	1.015	0.155	False	1.145	0.535	False
Armc2	1.03	-0.03	False	0.68	-1.06	False	1.475	0.815	False
Armc5	0.995	-0.075	False	0.88	-1.24	False	1.13	0.64	False
Armc6	1.14	0.51	False	0.98	0.06	False	1.2	0.49	False
Armc7	0.945	-0.31	False	1.015	0.35	False	0.93	-0.465	False
Armc8	1.035	0.18	False	1.055	0.72	False	0.98	-0.18	False
Armc9	0.985	-0.19	False	1.005	0.05	False	0.98	-0.19	False
Armcx1	0.935	-0.355	False	1.015	0.14	False	0.92	-0.38	False
Armcx2	0.705	-2.59	False	0.92	-1.17	False	0.765	-1.975	True
Armcx3	0.73	-1.53	False	0.825	-1.605	False	0.895	-0.605	False
Armcx4	0.79	-0.495	False	1.09	0.51	False	0.74	-0.635	False
Armcx6	1.595	0.375	False	1.185	0.66	False	1.31	-0.095	False
Arnt	0.965	-0.14	False	1.015	0.16	False	0.945	-0.29	False
Arnt2	1.015	0.005	False	1.015	0.28	False	1	-0.095	False
Arntl	1.125	0.42	False	0.975	-0.195	False	1.175	0.515	False
Arpc1a	1.33	2.19	False	1.025	0.315	False	1.305	1.975	False
Arpc1b	1.275	1.855	False	1.005	0.08	False	1.27	1.795	False
Arpc2	1.245	1.97	False	0.97	-0.23	False	1.285	2.17	True
Arpc3	0.96	-0.3	False	0.99	0.05	False	0.97	-0.35	False
Arpc4	1.105	0.755	False	1.03	0.115	False	1.075	0.735	False
Arpc5	1.015	0.055	False	1.015	0.56	False	1.005	-0.06	False
Arpc5l	1.62	2.535	False	1	0.035	False	1.62	2.44	True
Arpp19	0.84	-1.305	False	1.005	0.28	False	0.84	-1.35	False
Arrb1	0.99	-0.055	False	1.025	-0.155	False	0.97	0.045	False
Arrb2	1.16	1.105	False	0.955	-0.595	False	1.21	1.365	False
Arrdc1	1.165	0.705	False	0.98	-0.17	False	1.2	0.785	False
Arrdc2	0.98	-0.375	False	0.55	-3.51	False	1.665	1.22	False
Arrdc3	0.69	-2.665	False	0.675	-4.525	False	1.07	0.285	False
Arrdc4	0.81	-1.025	False	0.74	-2.87	False	1.155	0.49	False
Arsa	0.845	-1.035	False	0.965	-0.435	False	0.875	-0.745	False
Arsb	1.11	0.685	False	0.92	-0.6	False	1.205	1.135	False
Arse	0.7	-1.555	False	0.86	-0.72	False	0.895	-0.85	False
Arsg	0.655	-1.395	False	1.01	0.165	False	0.625	-1.42	False
Arsk	0.84	-0.72	False	1.04	0.26	False	0.81	-0.775	False
Artn	NA	NA	False	0.965	-0.11	False	NA	NA	False
Arv1	1.14	0.66	False	0.88	-1.175	False	1.295	1.215	False
Arvcf	1.03	0.275	False	1.04	0.52	False	0.99	-0.04	False
Arxes2	0.805	-0.495	False	1.065	0.315	False	0.785	-0.635	False
As3mt	1.265	0.83	False	0.9	-0.625	False	1.42	1.105	False
Asah1	0.925	-0.45	False	0.96	-0.21	False	0.965	-0.3	False
Asap1	0.85	-1.14	False	1	-0.145	False	0.85	-1.09	False
Asap2	NA	NA	False	1.025	0.195	False	NA	NA	False
Asb1	1.51	1.07	False	1.025	0.105	False	1.465	0.96	False
Asb13	1.495	1.795	False	0.97	-0.32	False	1.54	1.89	True
Asb2	NA	NA	False	1.415	0.95	False	NA	NA	False
Asb3	1.06	0.13	False	1.09	0.705	False	0.975	-0.305	False
Asb6	0.99	-0.2	False	0.955	-0.6	False	1.04	0.155	False
Asb7	0.89	-0.525	False	0.945	-0.48	False	0.94	-0.28	False
Asb8	1.025	-0.005	False	0.995	-0.02	False	1.035	0.015	False
Ascc1	1.06	0.455	False	1.03	0.175	False	1.025	0.205	False
Ascc2	0.98	-0.16	False	1.025	-0.015	False	0.955	-0.245	False
Ascc3	1.005	-0.225	False	1.08	0.955	False	0.925	-0.72	False
Ascl1	0.92	-0.625	False	0.885	-1.345	False	1.055	0.125	False
Ascl2	NA	NA	False	1.575	1.285	False	NA	NA	False
Ascl4	NA	NA	False	0.805	-0.545	False	NA	NA	False
Asf1a	1.215	0.89	False	1.02	0.32	False	1.2	0.72	False
Asf1b	0.935	-0.355	False	0.965	-0.19	False	0.97	-0.145	False
Ash1l	1.05	0.295	False	0.99	0.055	False	1.06	0.375	False
Ash2l	0.865	-1.03	False	1.04	0.64	False	0.83	-1.51	False
Asic1	0.86	-0.795	False	0.995	-0.435	False	0.88	-0.65	False
Asic3	2.655	1.325	False	0.875	-0.21	False	3.145	1.26	False
Asic4	1.16	0.78	False	0.945	-0.79	False	1.23	1.11	False
Asl	0.97	-0.22	False	1.075	1.055	False	0.9	-0.935	False
Asmtl	0.955	-0.39	False	0.97	-0.575	False	0.995	-0.05	False
Asna1	1.065	0.49	False	0.97	-0.76	False	1.095	0.9	False
Asns	1.085	0.815	False	1.005	0.105	False	1.075	0.815	False
Asnsd1	0.82	-1.18	False	1.11	0.76	False	0.755	-1.555	False
Aspdh	NA	NA	False	0.79	-0.505	False	NA	NA	False
Aspg	0.875	-0.165	False	1.42	0.985	False	0.595	-0.655	False
Asph	0.865	-0.89	False	0.885	-1.165	False	0.975	-0.24	False
Asphd1	1.065	0.565	False	1.03	0.135	False	1.035	0.365	False
Aspm	1.005	0.13	False	0.91	-0.815	False	1.105	0.66	False
Aspscr1	1.06	0.375	False	0.965	-0.43	False	1.1	0.6	False
Asrgl1	1.01	0.145	False	1.01	-0.16	False	1.005	0.145	False
Ass1	1.08	0.445	False	0.995	-0.255	False	1.085	0.55	False
Aste1	1.2	0.415	False	1.095	0.565	False	1.105	0.125	False
Astn2	1.06	0.565	False	1.05	0.47	False	1.005	0.155	False
Asun	0.845	-1.205	False	1.165	1.37	False	0.725	-1.86	False
Asxl1	0.985	-0.13	False	0.935	-0.895	False	1.05	0.325	False
Asxl2	1.15	0.56	False	1.06	0.535	False	1.08	0.34	False
Atad1	0.745	-2	False	0.89	-1.01	False	0.84	-1.255	False
Atad2	0.965	-0.135	False	1.035	0.64	False	0.935	-0.5	False
Atad2b	1.305	0.72	False	1.13	0.735	False	1.145	0.325	False
Atad3a	1.055	0.165	False	1.01	-0.05	False	1.05	0.17	False
Atad5	0.97	-0.265	False	0.93	-0.65	False	1.045	0.065	False
Atat1	0.925	-0.695	False	1.03	-0.195	False	0.895	-0.64	False
Atcay	0.92	-0.39	False	1.025	0.185	False	0.9	-0.5	False
Ate1	0.985	-0.03	False	1.005	0.22	False	0.975	-0.085	False
Atf1	1.255	1.205	False	1.075	1.125	False	1.17	0.77	False
Atf2	0.81	-1.6	False	1.04	0.635	False	0.795	-1.685	False
Atf3	0.655	-0.98	False	1.01	-0.155	False	0.715	-0.735	False
Atf4	0.69	-3.055	True	1.01	0.295	False	0.685	-3.25	True
Atf5	0.755	-2.285	False	1.02	0.18	False	0.74	-2.585	True
Atf6	0.94	-0.475	False	0.955	-0.53	False	0.985	-0.15	False
Atf6b	1.005	0.09	False	0.955	-0.54	False	1.05	0.425	False
Atf7	1.155	0.565	False	1.02	0.385	False	1.135	0.465	False
Atf7ip	0.89	-0.895	False	1.035	0.27	False	0.865	-1.045	False
Atg10	1.17	0.19	False	0.91	-0.475	False	1.325	0.545	False
Atg12	0.82	-1.04	False	0.97	-0.18	False	0.845	-0.835	False
Atg13	0.69	-2.145	False	1.065	0.71	False	0.645	-2.39	True
Atg14	0.915	-0.49	False	0.945	-0.39	False	1.02	-0.2	False
Atg16l1	1.075	0.3	False	1.135	1.2	False	0.95	-0.345	False
Atg16l2	0.775	-1.26	False	1.045	0.425	False	0.745	-1.385	False
Atg2a	1.09	0.205	False	1.17	0.955	False	0.935	-0.395	False
Atg3	1.11	0.645	False	0.99	-0.075	False	1.125	0.64	False
Atg4a	1.56	0.775	False	1.045	0.285	False	1.5	0.555	False
Atg4al1	0.98	-0.22	False	0.995	-0.075	False	0.99	-0.205	False
Atg4b	1.075	0.5	False	1.055	0.48	False	1.02	0.215	False
Atg4c	0.915	-0.48	False	1.035	0.095	False	0.88	-0.53	False
Atg4d	0.955	-0.17	False	1.045	0.35	False	0.915	-0.365	False
Atg5	0.94	-0.45	False	0.985	-0.215	False	0.955	-0.32	False
Atg7	1.12	0.47	False	0.955	-0.745	False	1.19	0.875	False
Atg9a	0.89	-0.88	False	1.01	0.225	False	0.88	-0.87	False
Atg9b	0.585	-1.18	False	1.08	0.14	False	0.555	-1.155	False
Athl1	0.925	-0.435	False	0.98	-0.02	False	0.93	-0.425	False
Atic	0.98	-0.155	False	1.065	0.5	False	0.93	-0.57	False
Atl1	0.97	-0.08	False	0.955	-0.4	False	1.015	0.16	False
Atl2	0.895	-0.72	False	1.02	0.195	False	0.88	-0.77	False
Atl3	1.04	0.365	False	0.96	-0.115	False	1.085	0.55	False
Atm	0.995	0.065	False	1.005	0.11	False	0.995	-0.025	False
Atmin	1.22	0.89	False	1.01	-0.05	False	1.215	0.835	False
Atn1	0.965	-0.47	False	0.985	-0.275	False	0.98	-0.28	False
Atoh8	1.355	1.405	False	1.11	0.345	False	1.24	1.03	False
Atox1	1.575	1.955	False	1.06	0.575	False	1.465	1.65	False
Atp10d	0.735	-1.265	False	0.995	-0.01	False	0.755	-1.185	False
Atp11a	0.995	-0.005	False	0.995	-0.28	False	1	0.06	False
Atp11b	0.875	-0.8	False	1.045	0.575	False	0.84	-0.995	False
Atp11c	1	0.06	False	0.98	0.04	False	1.01	0.035	False
Atp13a1	0.9	-0.595	False	1.025	0.055	False	0.885	-0.68	False
Atp13a2	0.84	-1.09	False	0.96	-0.635	False	0.875	-0.76	False
Atp13a3	1.685	1.43	False	0.885	-0.86	False	1.91	1.75	False
Atp1a1	0.915	-0.45	False	0.945	-0.74	False	0.97	0.07	False
Atp1a2	0.78	-1.41	False	0.8	-1.78	False	0.985	-0.17	False
Atp1a3	0.905	-0.695	False	0.97	-0.84	False	0.945	-0.43	False
Atp1a4	0.685	-1.32	False	0.97	0.055	False	0.71	-1.085	False
Atp1b1	0.925	-0.435	False	0.985	-0.05	False	0.935	-0.44	False
Atp1b2	1.005	-0.03	False	1.05	0.715	False	0.96	-0.305	False
Atp1b3	0.905	-0.695	False	0.96	-0.45	False	0.95	-0.48	False
Atp2a1	1.325	0.5	False	0.855	-0.63	False	1.535	0.89	False
Atp2a2	0.885	-0.705	False	0.955	-0.275	False	0.92	-0.475	False
Atp2a3	0.885	-0.61	False	1.035	0.315	False	0.855	-0.78	False
Atp2b1	0.845	-1.11	False	0.945	-0.545	False	0.89	-0.785	False
Atp2b2	0.925	-0.6	False	1.005	-0.245	False	0.925	-0.53	False
Atp2b3	0.885	-0.835	False	0.925	-0.79	False	0.955	-0.31	False
Atp2b4	0.845	-1.055	False	0.95	-0.52	False	0.885	-0.85	False
Atp2c1	0.8	-1.535	False	1.08	1.31	False	0.735	-2.06	True
Atp4a	0.915	-0.685	False	0.755	-0.92	False	1.165	0.235	False
Atp5a1	0.82	-1.36	False	0.815	-2.39	False	1	0.25	False
Atp5b	1.05	0.625	False	0.965	-0.385	False	1.09	0.95	False
Atp5c1	1.145	1.155	False	1.005	0.14	False	1.145	1.16	False
Atp5d	1.13	0.655	False	1.01	0.035	False	1.11	0.665	False
Atp5e	1.37	1.585	False	0.97	-0.305	False	1.415	1.75	False
Atp5f1	1.22	1.445	False	1.02	0.45	False	1.21	1.355	False
Atp5g1	1.365	2	False	1.005	0.16	False	1.36	2.11	True
Atp5g2	1.34	2.07	False	1	0.11	False	1.35	2.055	True
Atp5g3	1.085	0.865	False	1.01	0.27	False	1.065	0.765	False
Atp5h	1.055	0.68	False	0.985	-0.07	False	1.07	0.735	False
Atp5hl1	1.1	0.7	False	1	-0.12	False	1.1	0.785	False
Atp5i	1.08	0.14	False	1.055	0.735	False	1.035	-0.19	False
Atp5j	1.025	0.255	False	1.025	0.62	False	1	-0.08	False
Atp5j2	0.86	-0.995	False	0.985	-0.09	False	0.875	-1.02	False
Atp5l	1.245	1.545	False	0.97	-0.175	False	1.285	1.635	False
Atp5o	1.16	1.33	False	1.04	0.665	False	1.12	1.03	False
Atp5s	1.05	-0.07	False	1.105	0.405	False	0.955	-0.255	False
Atp5sl	1.05	-0.065	False	1.055	0.535	False	0.995	-0.265	False
Atp6ap1	0.98	-0.065	False	0.965	-0.345	False	1.015	0.145	False
Atp6ap2	0.845	-1.07	False	0.945	-0.715	False	0.89	-0.725	False
Atp6v0a1	0.93	-0.28	False	0.925	-1.33	False	1.01	0.54	False
Atp6v0a2	1.035	0.02	False	1.065	0.45	False	0.975	-0.195	False
Atp6v0a4	1.26	0.455	False	0.915	-0.87	False	1.375	0.565	False
Atp6v0b	0.895	-0.83	False	0.95	-0.54	False	0.94	-0.455	False
Atp6v0c	1.13	0.835	False	1.02	0.22	False	1.105	0.74	False
Atp6v0d1	1.22	1.755	False	1.03	0.355	False	1.185	1.46	False
Atp6v0e1	1.06	0.33	False	1.025	0.57	False	1.035	0.145	False
Atp6v0e2	1.345	1.365	False	1.005	-0.125	False	1.34	1.27	False
Atp6v1a	0.94	-0.535	False	1.015	0.365	False	0.93	-0.75	False
Atp6v1b1	NA	NA	False	0.625	-1.03	False	NA	NA	False
Atp6v1b2	1.115	0.81	False	1.065	0.445	False	1.045	0.55	False
Atp6v1c1	0.99	0.08	False	1.015	0.475	False	0.975	-0.11	False
Atp6v1c2	0.87	-0.465	False	1.62	1.535	False	0.49	-1.205	False
Atp6v1d	1.09	0.565	False	1.035	0.305	False	1.055	0.405	False
Atp6v1e1	0.93	-0.625	False	0.995	-0.14	False	0.935	-0.525	False
Atp6v1f	1.34	1.805	False	1.02	0.395	False	1.32	1.61	False
Atp6v1g1	1.065	0.49	False	0.985	0.145	False	1.085	0.475	False
Atp6v1g2	0.795	-0.87	False	1.045	-0.17	False	0.76	-0.77	False
Atp6v1h	0.845	-1.36	False	1.015	0.315	False	0.845	-1.57	False
Atp7a	0.935	-0.375	False	0.975	0.12	False	0.965	-0.425	False
Atp7b	0.68	-1.735	False	1.1	0.6	False	0.62	-2.005	True
Atp8a1	1.005	0.2	False	0.975	-0.065	False	1.025	0.245	False
Atp8b2	0.985	-0.06	False	0.99	-0.015	False	0.995	-0.015	False
Atp8b3	0.995	-0.1	False	0.97	-0.065	False	1.025	-0.01	False
Atp8b4	NA	NA	False	0.95	0.025	False	NA	NA	False
Atp8b5p	NA	NA	False	0.955	0.065	False	NA	NA	False
Atp9a	0.86	-1.12	False	1.015	0.015	False	0.85	-1.25	False
Atp9b	0.99	0.015	False	1.01	-0.03	False	0.98	0.09	False
Atpaf1	0.83	-0.88	False	0.99	0.07	False	0.855	-0.84	False
Atpaf2	1.12	0.535	False	0.95	-0.5	False	1.18	0.84	False
Atpif1	0.94	-0.46	False	1.005	0.035	False	0.935	-0.43	False
Atr	0.93	-0.58	False	0.965	-0.45	False	0.96	-0.315	False
Atraid	0.945	-0.39	False	0.98	-0.11	False	0.96	-0.275	False
Atrip	0.86	-0.8	False	1.135	0.655	False	0.775	-1.28	False
Atrn	0.93	-0.43	False	0.995	0.055	False	0.93	-0.32	False
Atrnl1	0.965	-0.18	False	0.975	-0.205	False	0.99	-0.08	False
Atrx	0.93	-0.55	False	0.955	-0.38	False	0.97	-0.32	False
Atxn1	1.565	0.535	False	0.925	-0.19	False	1.69	0.475	False
Atxn10	0.99	0	False	1.03	0.415	False	0.96	-0.21	False
Atxn1l	0.845	-0.785	False	1.01	0.085	False	0.84	-0.8	False
Atxn2	0.985	-0.24	False	1.19	1.675	False	0.84	-1.185	False
Atxn2l	0.925	-0.705	False	0.96	-0.31	False	0.965	-0.5	False
Atxn3	1.225	0.84	False	1.11	0.955	False	1.1	0.37	False
Atxn7	0.955	-0.505	False	0.955	-0.81	False	0.995	-0.17	False
Atxn7l2	1.33	0.85	False	1.14	0.85	False	1.17	0.36	False
Atxn7l3	0.92	-0.4	False	0.99	-0.14	False	0.93	-0.36	False
Atxn7l3b	0.69	-2.555	False	1.01	0.405	False	0.685	-2.505	True
Atxn7l4	1.06	0.2	False	1.03	0.435	False	1.045	0.07	False
Auh	1.08	0.325	False	0.97	-0.22	False	1.125	0.415	False
Aunip	1.3	0.805	False	1.01	0.15	False	1.31	0.775	False
Aup1	0.9	-0.765	False	0.945	-0.765	False	0.955	-0.34	False
Aurka	1.07	0.31	False	0.955	-0.58	False	1.115	0.605	False
Aurkaip1	0.845	-0.915	False	0.995	-0.13	False	0.845	-0.885	False
Aurkb	0.93	-0.375	False	0.985	0.005	False	0.94	-0.36	False
Aurkc	1.04	0.025	False	1.005	-0.025	False	1.125	0	False
Aven	1.23	0.785	False	0.985	-0.07	False	1.245	0.815	False
Avl9	1.12	0.56	False	0.985	-0.195	False	1.135	0.595	False
Avpi1	0.94	-0.55	False	1.11	0.89	False	0.85	-1.035	False
Axin1	0.735	-1.805	False	1.02	0.015	False	0.725	-1.86	False
Axin2	1.49	1.2	False	1.2	1.235	False	1.215	0.605	False
Azi1	0.975	-0.295	False	1.015	-0.24	False	0.97	-0.25	False
Azi2	0.915	-0.475	False	1.02	0.04	False	0.895	-0.61	False
Azin1	0.88	-0.81	False	0.995	0.315	False	0.88	-0.8	False
B2m	1	-0.085	False	0.97	-0.105	False	1.035	0.03	False
B3galnt1	0.965	-0.155	False	0.845	-1.27	False	1.155	0.52	False
B3galnt2	1.59	1.22	False	1.03	0.15	False	1.555	1.005	False
B3galt4	1.135	0.37	False	0.945	-0.245	False	1.21	0.425	False
B3galt5	NA	NA	False	0.795	-0.325	False	NA	NA	False
B3galt6	1.01	-0.04	False	1.055	0.49	False	0.96	-0.295	False
B3galtl	1.235	1.165	False	1.025	0.3	False	1.2	0.9	False
B3gat3	1.605	2.25	False	0.995	-0.245	False	1.615	2.16	True
B3gnt1	1.095	0.46	False	1.07	0.25	False	1.03	0.165	False
B3gnt2	0.91	-0.6	False	0.965	-0.835	False	0.955	-0.305	False
B3gnt3	1.39	1.19	False	1.09	0.455	False	1.27	0.93	False
B3gnt4	0.85	-0.64	False	1.495	1.525	False	0.565	-1.605	False
B3gnt5	NA	NA	False	1.095	0.165	False	NA	NA	False
B3gnt7	1.07	0.22	False	1.095	0.715	False	0.99	-0.2	False
B3gnt8	0.925	-0.385	False	0.96	-0.2	False	0.97	-0.215	False
B3gnt9	1.1	0.28	False	0.855	-1.675	False	1.285	1	False
B3gntl1	2.19	1.47	False	1.025	0.14	False	2.165	1.25	False
B4galnt1	1.085	0.425	False	1.03	0.355	False	1.05	0.22	False
B4galnt3	NA	NA	False	0.64	-0.925	False	NA	NA	False
B4galnt4	0.965	-0.26	False	0.965	-0.615	False	1.01	-0.07	False
B4galt1	1.085	0.315	False	0.94	-0.5	False	1.155	0.55	False
B4galt2	1.2	0.32	False	0.96	-0.57	False	1.27	0.3	False
B4galt3	0.895	-0.79	False	1.02	-0.21	False	0.875	-0.695	False
B4galt5	1.625	1.95	False	1.005	-0.005	False	1.625	2.045	True
B4galt6	1.005	-0.505	False	1.045	0.525	False	0.955	-0.6	False
B4galt7	1.36	1.125	False	1.03	0.365	False	1.335	1	False
B9d1	1.47	1.425	False	1.015	0.215	False	1.495	1.345	False
B9d2	1.14	0.64	False	0.95	-0.39	False	1.215	0.795	False
Babam1	0.78	-1.68	False	1.025	0.17	False	0.765	-1.775	False
Bace1	0.975	-0.275	False	0.98	-0.045	False	0.995	-0.23	False
Bach1	1.115	0.365	False	1.11	0.435	False	1.025	-0.015	False
Bad	1.16	0.32	False	1.01	-0.13	False	1.135	0.41	False
Bag1	0.9	-0.655	False	1.04	0.395	False	0.86	-0.75	False
Bag2	1.285	0.99	False	1.085	0.515	False	1.195	0.69	False
Bag3	0.94	-0.875	False	1.07	0.355	False	0.875	-1.325	False
Bag4	1.23	0.68	False	1.04	0.56	False	1.22	0.435	False
Bag5	0.775	-1.71	False	1.095	1.04	False	0.705	-2.13	True
Bag6	0.98	-0.29	False	1.03	0.09	False	0.95	-0.32	False
Bahcc1	0.94	-0.725	False	0.89	-1.05	False	1.08	-0.055	False
Bahd1	1.16	0.935	False	1.09	0.46	False	1.07	0.655	False
Bai1	1.08	0.505	False	1.04	0.69	False	1.035	0.205	False
Bai2	1.02	0.15	False	1.045	0.025	False	1	0.005	False
Baiap2	1.045	0.07	False	0.975	-0.45	False	1.07	0.325	False
Baiap2l1	0.995	-0.135	False	0.94	-0.24	False	1.1	0.195	False
Baiap2l2	NA	NA	False	0.75	-0.64	False	NA	NA	False
Bak1	0.925	-0.555	False	1.09	0.915	False	0.85	-0.94	False
Bambi	1.095	0.32	False	1.3	2.22	False	0.865	-0.87	False
Banf1	0.79	-1.57	False	1.01	0.36	False	0.775	-1.745	False
Banp	1.295	0.96	False	1.205	0.85	False	1.1	0.385	False
Bap1	0.925	-0.48	False	0.955	-0.54	False	0.965	-0.22	False
Bard1	0.84	-1.155	False	0.87	-1.63	False	0.97	-0.195	False
Barhl1	0.935	-0.16	False	1.56	1.58	False	0.605	-0.88	False
Basp1	1.285	0.7	False	0.885	-1.88	False	1.44	1.565	False
Batf3	NA	NA	False	0.58	-0.91	False	NA	NA	False
Bax	1.23	0.9	False	1	0.06	False	1.25	0.855	False
Baz1a	1.075	0.2	False	1.14	0.715	False	0.955	-0.3	False
Baz1b	0.99	-0.035	False	1.07	0.77	False	0.93	-0.465	False
Baz2a	1.01	0.185	False	0.98	-0.335	False	1.035	0.345	False
Baz2b	0.89	-0.695	False	0.955	-0.48	False	0.935	-0.395	False
Bbc3	1.055	0.115	False	1	0.115	False	1.08	0.125	False
Bbs1	0.96	-0.53	False	0.935	-0.905	False	1.025	0	False
Bbs10	0.87	-0.81	False	0.995	0.18	False	0.95	-0.66	False
Bbs12	0.99	-0.325	False	1.025	0.22	False	1.04	-0.46	False
Bbs2	0.875	-0.825	False	0.92	-0.665	False	0.945	-0.355	False
Bbs4	1.24	0.795	False	1.06	0.525	False	1.17	0.605	False
Bbs5	0.96	-0.33	False	1.095	0.595	False	0.89	-0.76	False
Bbs7	0.925	-0.63	False	1.015	0.265	False	0.94	-0.645	False
Bbs9	0.91	-0.59	False	0.99	-0.025	False	0.915	-0.56	False
Bbx	0.86	-1.05	False	0.99	-0.405	False	0.875	-0.795	False
Bc1	NA	NA	False	1.1	0.06	False	NA	NA	False
Bcam	0.925	-0.35	False	0.96	-0.395	False	0.965	-0.125	False
Bcan	0.92	-0.47	False	0.945	-0.65	False	0.97	-0.275	False
Bcap29	1.13	0.705	False	0.99	0.1	False	1.13	0.635	False
Bcap31	0.93	-0.51	False	1.02	0.29	False	0.91	-0.71	False
Bcar1	1.075	0.6	False	1.07	0.495	False	1.02	0.19	False
Bcar3	2.65	0.93	False	2.075	1.96	False	1.04	-0.295	False
Bcas2	1.2	1.31	False	0.935	-0.785	False	1.295	1.605	False
Bcas3	1.05	0.435	False	1.055	0.465	False	0.99	0.085	False
Bcat1	0.855	-1.19	False	1.015	0.305	False	0.845	-1.39	False
Bcat2	1.11	0.73	False	1.005	-0.035	False	1.1	0.685	False
Bccip	0.81	-1.29	False	1.025	0.285	False	0.79	-1.35	False
Bcdin3d	1.235	0.555	False	0.885	-0.66	False	1.395	0.975	False
Bckdha	1.105	0.78	False	0.945	-0.63	False	1.175	1.13	False
Bckdhb	1.23	1.56	False	0.99	0.02	False	1.25	1.53	False
Bckdk	0.805	-1.515	False	1.04	0.9	False	0.775	-1.73	False
Bcl10	1.005	-0.06	False	0.93	-0.63	False	1.095	0.285	False
Bcl11a	NA	NA	False	0.63	-0.67	False	NA	NA	False
Bcl11b	0.95	-0.445	False	0.955	-0.59	False	0.985	-0.125	False
Bcl2	NA	NA	False	1.035	0.3	False	NA	NA	False
Bcl2l1	0.81	-1.22	False	1.105	1.03	False	0.735	-1.795	False
Bcl2l10	NA	NA	False	0.76	-0.5	False	NA	NA	False
Bcl2l11	0.995	-0.13	False	0.945	-0.68	False	1.055	0.115	False
Bcl2l12	1.25	0.37	False	1.19	0.675	False	1.035	-0.05	False
Bcl2l13	1.085	0.44	False	0.945	-0.82	False	1.16	0.835	False
Bcl2l14	1.155	0.08	False	1.195	0.53	False	1	-0.225	False
Bcl2l2	0.985	-0.235	False	0.99	-0.14	False	0.99	-0.15	False
Bcl3	NA	NA	False	0.76	-0.655	False	NA	NA	False
Bcl7b	NA	NA	False	0.97	-0.18	False	NA	NA	False
Bcl7c	1.2	0.995	False	0.955	-0.685	False	1.255	1.185	False
Bcl9	0.775	-1.12	False	0.915	-0.675	False	0.86	-0.71	False
Bcl9l	1.06	-0.205	False	1.125	0.46	False	0.94	-0.545	False
Bclaf1	0.935	-0.485	False	0.985	0.01	False	0.95	-0.48	False
Bcmo1	1.195	0.255	False	0.825	-0.695	False	1.56	0.665	False
Bco2	NA	NA	False	1.015	0.215	False	NA	NA	False
Bcor	0.97	-0.24	False	1.045	0.275	False	0.935	-0.495	False
Bcorl1	1.155	0.485	False	1.145	0.045	False	1.03	0.185	False
Bcr	0.985	-0.115	False	1.05	-0.395	False	0.975	-0.03	False
Bcs1l	0.935	-0.415	False	1	-0.015	False	0.94	-0.37	False
Bdh1	1.265	0.855	False	1.06	0.37	False	1.19	0.715	False
Bdkrb2	1.785	1.1	False	1.34	0.515	False	1.275	0.66	False
Bdnf	0.985	-0.07	False	1.09	0.41	False	0.93	-0.285	False
Bdp1	1.805	1.575	False	1.255	1.32	False	1.46	0.89	False
Becn1	0.93	-0.38	False	1.01	0.35	False	0.915	-0.555	False
Begain	1.035	-0.345	False	0.975	-0.06	False	1.11	-0.3	False
Bend3	0.95	-0.305	False	0.925	-0.78	False	1.025	0.05	False
Bend4	1.25	0.565	False	1	-0.23	False	1.245	0.625	False
Bend5	1.1	0.07	False	0.875	-1	False	1.28	0.56	False
Bend6	1.21	0.11	False	1.08	0.655	False	1.11	-0.09	False
Bend7	1.425	0.69	False	0.99	-0.03	False	1.415	0.735	False
Best1	NA	NA	False	1.03	0.16	False	NA	NA	False
Bet1	1.42	0.98	False	0.915	-0.735	False	1.51	1.215	False
Bet1l	0.815	-0.895	False	0.96	-0.335	False	0.85	-0.795	False
Bex1	0.885	-0.775	False	0.98	-0.145	False	0.905	-0.76	False
Bex2	0.875	-0.865	False	0.955	-0.365	False	0.91	-0.685	False
Bex4	0.825	-1.365	False	1	0.215	False	0.825	-1.44	False
Bfar	0.9	-0.535	False	0.955	-0.44	False	0.935	-0.355	False
Bfsp1	0.965	-0.205	False	0.71	-0.785	False	1.57	-0.07	False
Bglap	NA	NA	False	0.715	-0.7	False	NA	NA	False
Bgn	NA	NA	False	1.52	0.92	False	NA	NA	False
Bhlha15	NA	NA	False	0.815	-0.945	False	NA	NA	False
Bhlhb9	0.91	-0.49	False	0.985	-0.04	False	0.92	-0.475	False
Bhlhe40	1.425	0.995	False	1.17	0.005	False	1.22	0.96	False
Bhlhe41	1.16	0.17	False	1.14	0.445	False	1	-0.13	False
Bicd1	0.855	-1.145	False	0.99	-0.055	False	0.86	-1.015	False
Bicd2	0.955	-0.485	False	1.055	0.54	False	0.905	-0.685	False
Bid	0.955	-0.5	False	1.065	0.31	False	0.895	-0.69	False
Bik	1.435	1.58	False	0.955	-0.46	False	1.515	1.785	False
Bin1	0.98	-0.2	False	1.11	1.18	False	0.885	-0.945	False
Bin2	NA	NA	False	0.91	-0.245	False	NA	NA	False
Bin3	1.005	-0.055	False	0.955	-0.425	False	1.06	0.2	False
Birc2	0.835	-0.88	False	1.075	0.925	False	0.79	-1.185	False
Birc3	1	-0.17	False	1.115	0.485	False	0.97	-0.35	False
Birc5	1.105	0.535	False	1.005	0.21	False	1.11	0.465	False
Birc6	1.005	0.165	False	1	-0.315	False	1.015	0.45	False
Blcap	1.19	0.415	False	1.085	1.045	False	1.105	0.045	False
Bles03	1.275	1.53	False	0.915	-0.985	False	1.39	2.015	True
Blm	1.085	0.43	False	1.07	0.775	False	1.015	-0.065	False
Blmh	0.925	-0.495	False	1.04	0.615	False	0.88	-0.785	False
Bloc1s1	1.54	2.24	False	1.02	0.295	False	1.51	2.07	True
Bloc1s2	1.005	-0.235	False	0.97	-0.175	False	1.035	-0.015	False
Bloc1s3	1.215	0.705	False	0.96	-0.395	False	1.265	0.86	False
Bloc1s4	1.1	0.19	False	1.035	0.065	False	1.06	0.12	False
Bloc1s5	0.91	-0.71	False	1	-0.075	False	0.92	-0.575	False
Bloc1s6	0.935	-0.32	False	0.88	-1.1	False	1.085	0.15	False
Blvra	1.05	0.165	False	0.945	-0.49	False	1.125	0.475	False
Blvrb	0.91	-0.745	False	1.075	0.3	False	0.85	-1.055	False
Blzf1	0.975	-0.23	False	1.03	0.32	False	0.95	-0.45	False
Bmf	1.595	1.07	False	1.13	0.865	False	1.4	0.715	False
Bmi1	0.815	-0.835	False	1	0.02	False	0.805	-0.97	False
Bmp1	1.19	0.77	False	1.03	0.2	False	1.145	0.59	False
Bmp2	0.87	-0.775	False	1.03	0.265	False	0.845	-0.875	False
Bmp2k	0.995	0.02	False	1.01	0.075	False	0.985	-0.09	False
Bmp5	NA	NA	False	1.165	0.325	False	NA	NA	False
Bmp6	NA	NA	False	0.985	-0.12	False	NA	NA	False
Bmp7	1.02	0.265	False	1.035	0.5	False	0.985	-0.015	False
Bmpr1a	0.865	-0.85	False	1.025	0.4	False	0.84	-1.005	False
Bmpr1b	NA	NA	False	1.295	0.41	False	NA	NA	False
Bmpr2	0.88	-0.91	False	1.055	0.735	False	0.835	-1.25	False
Bms1	1	-0.155	False	1.015	0.085	False	0.975	-0.21	False
Bmyc	1.24	0.625	False	0.99	-0.205	False	1.27	0.76	False
Bnip1	1.105	0.435	False	0.87	-1.255	False	1.27	1.115	False
Bnip2	1.3	1.675	False	0.975	-0.28	False	1.335	1.83	False
Bnip3	1.205	1.1	False	1.025	0.105	False	1.17	1.025	False
Bnip3l	1.015	0.065	False	1.015	-0.01	False	1	0.07	False
Boc	0.945	-0.39	False	1.215	1.875	False	0.785	-1.43	False
Bod1	0.955	-0.385	False	1.035	0.195	False	0.925	-0.49	False
Bod1l1	0.96	-0.295	False	0.99	-0.37	False	0.97	-0.145	False
Bok	1.105	0.44	False	1.015	0.17	False	1.09	0.425	False
Bola1	1.105	0.43	False	0.99	-0.27	False	1.12	0.55	False
Bola2	1.725	1.76	False	0.91	-0.62	False	1.905	2.14	True
Bola3	1.94	1.58	False	0.865	-1.305	False	2.245	1.975	True
Bop1	1.09	0.775	False	1.035	0.175	False	1.06	0.66	False
Bora	0.915	-0.4	False	1.045	0.22	False	0.88	-0.535	False
Bpgm	0.815	-1.14	False	0.98	-0.18	False	0.83	-0.955	False
Bphl	1.115	0.32	False	0.94	-0.385	False	1.19	0.585	False
Bpifb5	NA	NA	False	0.735	-0.405	False	NA	NA	False
Bpifc	NA	NA	False	0.695	-0.71	False	NA	NA	False
Bpnt1	0.895	-0.83	False	1.065	0.805	False	0.84	-1.25	False
Bptf	1.01	0	False	1.03	0.17	False	0.98	-0.145	False
Braf	1.015	0.12	False	1.005	0.05	False	1.015	0.125	False
Brap	1.18	1.265	False	0.97	-0.465	False	1.215	1.44	False
Brat1	1.05	0.145	False	1.01	-0.14	False	1.04	0.175	False
Brca1	0.845	-1.1	False	1.045	0.515	False	0.815	-1.32	False
Brca2	0.925	-0.445	False	1.115	1.07	False	0.82	-1.015	False
Brcc3	0.945	-0.545	False	0.99	-0.015	False	0.97	-0.475	False
Brd1	1.03	0.33	False	1.045	0.09	False	1	0.18	False
Brd2	0.925	-0.805	False	1.05	0.615	False	0.88	-0.935	False
Brd3	0.975	-0.375	False	1.05	0.285	False	0.93	-0.56	False
Brd4	0.92	-1.035	False	1.04	0.34	False	0.88	-1.285	False
Brd7	1.155	1.055	False	0.96	-0.49	False	1.2	1.335	False
Brd8	0.92	-0.475	False	0.89	-1.355	False	1.035	0.32	False
Brd9	1.05	0.29	False	0.975	-0.18	False	1.07	0.325	False
Bre	0.945	-0.5	False	1.035	0.405	False	0.915	-0.68	False
Brf1	0.92	-0.525	False	0.945	-1.13	False	0.99	-0.025	False
Brf2	0.81	-1.225	False	1.12	0.735	False	0.725	-1.64	False
Bri3	1.83	2.805	False	1.035	0.08	False	1.75	2.8	True
Bri3bp	1.3	1.315	False	1	-0.04	False	1.32	1.17	False
Brinp1	0.78	-1.245	False	0.965	-0.385	False	0.81	-1.075	False
Brinp2	0.98	-0.18	False	0.985	-0.045	False	1	-0.22	False
Brip1	1.055	0.075	False	1.025	0.275	False	1.04	-0.12	False
Brix1	1.025	0.01	False	0.98	-0.015	False	1.05	0.075	False
Brk1	1.07	0.325	False	0.92	-0.945	False	1.16	0.685	False
Brms1	0.73	-1.765	False	1.005	-0.05	False	0.73	-1.675	False
Brms1l	0.805	-0.97	False	0.995	0.025	False	0.805	-0.985	False
Brox	0.97	-0.515	False	0.98	-0.04	False	1	-0.415	False
Brpf1	1.19	0.72	False	0.975	-0.12	False	1.23	0.825	False
Brpf3	1.18	0.72	False	1.02	0.125	False	1.155	0.605	False
Brsk1	0.93	-0.455	False	1.07	0.62	False	0.875	-0.7	False
Brsk2	0.955	-0.25	False	1.095	0.925	False	0.87	-0.62	False
Brwd1	1.08	0.325	False	1.045	0.23	False	1.035	0.18	False
Brwd3	0.99	-0.25	False	1.01	0.105	False	0.97	-0.25	False
Bscl2	1.25	1.085	False	1.02	0.35	False	1.23	0.895	False
Bsdc1	0.995	-0.215	False	1.01	0.15	False	0.995	-0.205	False
Bsg	0.995	0.11	False	0.96	-0.235	False	1.035	0.33	False
Bsn	1.045	0.21	False	0.85	-2.455	False	1.225	1.525	False
Bspry	1.2	0.97	False	1.08	0.405	False	1.13	0.59	False
Bst2	1.06	0.445	False	1.04	0.49	False	1.02	0.11	False
Bsx	NA	NA	False	0.745	-0.31	False	NA	NA	False
Btaf1	0.935	-0.665	False	1.02	-0.01	False	0.915	-0.715	False
Btbd1	1.01	-0.025	False	1.09	1.065	False	0.925	-0.525	False
Btbd10	0.975	-0.17	False	0.98	-0.395	False	0.995	-0.03	False
Btbd2	1.065	0.23	False	1.03	0.005	False	1.035	0.18	False
Btbd3	1.04	0.15	False	1	-0.11	False	1.04	0.125	False
Btbd6	1.3	1.27	False	1.02	-0.095	False	1.295	1.165	False
Btbd7	0.97	-0.535	False	1.01	-0.18	False	0.955	-0.44	False
Btbd9	0.97	-0.31	False	0.97	-0.38	False	1	-0.105	False
Btd	0.94	-0.23	False	0.925	-0.635	False	1.015	-0.025	False
Btf3	1.165	1.005	False	0.995	0.17	False	1.175	0.965	False
Btf3l4	1.03	-0.095	False	1	0.075	False	1.055	-0.16	False
Btg1	1.47	1.57	False	0.905	-1.105	False	1.65	2.01	True
Btg2	1.215	0.62	False	1.01	0.05	False	1.205	0.575	False
Btg3	0.935	-0.515	False	1.065	0.615	False	0.9	-0.835	False
Btn2a2	1.1	-0.18	False	1.32	0.985	False	0.77	-0.75	False
Btrc	1.175	0.775	False	1.03	0.465	False	1.145	0.56	False
Bub1	0.995	-0.19	False	1.015	0.535	False	0.985	-0.42	False
Bub1b	0.915	-0.71	False	1.055	1.01	False	0.87	-1.18	False
Bub3	0.935	-0.425	False	0.945	-0.645	False	0.99	-0.065	False
Bud13	0.91	-0.71	False	1	-0.045	False	0.91	-0.61	False
Bud31	0.965	-0.205	False	1	-0.03	False	0.965	-0.1	False
Bysl	1.08	0.445	False	1.1	0.515	False	0.985	-0.05	False
Bzrap1	1.3	0.345	False	1.07	0.27	False	1.195	0.25	False
Bzw1	1.235	1.845	False	1.015	0.415	False	1.215	1.78	False
Bzw2	1.28	1.56	False	1.02	0.31	False	1.26	1.405	False
C1d	0.675	-1.95	False	0.925	-0.695	False	0.725	-1.725	False
C1galt1	1.24	0.815	False	0.99	0.175	False	1.25	0.835	False
C1galt1c1	0.74	-1.865	False	0.875	-1.365	False	0.845	-0.965	False
C1H6orf35	0.77	-1.2	False	1.065	0.625	False	0.715	-1.405	False
C1qbp	1.045	0.43	False	0.995	-0.11	False	1.05	0.44	False
C1ql1	1.105	0.26	False	0.995	0.15	False	1.14	0.305	False
C1ql2	NA	NA	False	1.245	0.43	False	NA	NA	False
C1ql3	NA	NA	False	0.81	-0.46	False	NA	NA	False
C1ql4	0.925	-0.41	False	0.995	-0.085	False	0.925	-0.34	False
C1qtnf1	0.78	-1.745	False	0.995	0.045	False	0.785	-1.75	False
C1qtnf2	0.685	-1.275	False	0.915	-0.44	False	0.755	-0.995	False
C1qtnf4	1.49	1.785	False	1.025	0.175	False	1.46	1.585	False
C1qtnf6	1.24	0.405	False	0.93	-0.35	False	1.36	0.54	False
C1r	0.74	-0.85	False	0.92	-0.28	False	0.805	-0.63	False
C2	0.915	-0.665	False	1.145	0.545	False	0.775	-0.98	False
C2cd2	0.93	-0.385	False	1.005	-0.3	False	0.94	-0.32	False
C2cd2l	0.96	-0.395	False	1.045	0.335	False	0.92	-0.535	False
C2cd3	1.01	-0.025	False	1.025	0.095	False	0.995	-0.075	False
C2cd4a	2.58	1.725	False	2.09	1.605	False	1.18	0.495	False
C2cd4b	2.475	2.325	False	2.3	3.045	False	1.05	0.055	False
C2cd4d	NA	NA	False	0.955	-0.175	False	NA	NA	False
C2cd5	0.97	-0.175	False	1.045	0.47	False	0.935	-0.425	False
C3ar1	NA	NA	False	1.29	0.43	False	NA	NA	False
C4a	NA	NA	False	1.455	0.875	False	NA	NA	False
C4b	NA	NA	False	1.805	1.105	False	NA	NA	False
C5ar2	NA	NA	False	1.22	0.275	False	NA	NA	False
C7	0.85	-0.36	False	1.265	0.315	False	0.65	-0.58	False
C8g	0.81	-0.51	False	0.74	-0.91	False	1.15	-0.13	False
Caap1	0.91	-0.43	False	1.03	0.265	False	0.89	-0.6	False
Cab39	0.84	-1.325	False	1	-0.08	False	0.84	-1.255	False
Cab39l	0.76	-1.47	False	1.095	0.985	False	0.695	-1.82	False
Cabin1	0.91	-0.805	False	1.05	0.32	False	0.865	-0.96	False
Cables1	1.29	0.5	False	1.45	1.865	False	0.89	-0.48	False
Cables2	1.065	0.14	False	1.075	0.82	False	0.99	-0.145	False
Cabp1	1.235	1.485	False	0.995	-0.16	False	1.24	1.56	False
Cabp5	NA	NA	False	3.375	1.205	False	NA	NA	False
Cabp7	1.07	0.125	False	1.06	0.59	False	1.01	-0.095	False
Cacfd1	1.12	0.345	False	0.92	-0.86	False	1.205	0.775	False
Cacna1a	0.915	-0.55	False	1.005	-0.175	False	0.915	-0.49	False
Cacna1b	0.845	-1.14	False	0.965	-0.28	False	0.87	-0.915	False
Cacna1c	1.06	0.3	False	1.025	0.215	False	1.03	0.125	False
Cacna1d	1.095	0.275	False	1.035	0.27	False	1.07	0.095	False
Cacna1e	1.65	0.775	False	1	0.035	False	1.575	0.585	False
Cacna1g	0.86	-0.565	False	1.265	0.41	False	0.69	-0.755	False
Cacna1h	0.72	-1.13	False	1.065	0.37	False	0.67	-1.215	False
Cacna1s	NA	NA	False	0.56	-1.15	False	NA	NA	False
Cacna2d1	0.94	-0.215	False	1.02	0.595	False	0.915	-0.545	False
Cacna2d2	0.89	-1.03	False	0.985	-0.43	False	0.9	-0.84	False
Cacna2d4	1.385	0.065	False	0.605	-1.31	False	2.675	0.88	False
Cacnb1	1.055	0.16	False	1.015	-0.165	False	1.065	0.18	False
Cacnb3	1.2	1.24	False	0.995	-0.27	False	1.21	1.255	False
Cacnb4	0.77	-0.65	False	0.87	-0.77	False	0.885	-0.42	False
Cacng2	0.945	-0.455	False	0.965	-0.57	False	0.965	-0.3	False
Cacng5	NA	NA	False	1.565	0.765	False	NA	NA	False
Cacng7	1.06	0.21	False	0.97	-0.24	False	1.095	0.335	False
Cactin	1.075	0.245	False	1.11	1.16	False	0.97	-0.245	False
Cacul1	1.09	0.265	False	1.07	0.855	False	1.01	-0.03	False
Cacybp	1.005	0.04	False	0.97	-0.195	False	1.035	0.18	False
Cad	1.05	0.515	False	1.05	-0.18	False	1.015	0.43	False
Cadm1	0.94	-0.2	False	1.01	0.395	False	0.92	-0.465	False
Cadm4	1.165	0.93	False	0.92	-0.685	False	1.275	1.33	False
Cadps	0.975	-0.095	False	1.05	0.695	False	0.93	-0.51	False
Cadps2	0.54	-1.385	False	NA	NA	False	NA	NA	False
Cage1	NA	NA	False	0.765	-0.435	False	NA	NA	False
Calcoco1	1.13	0.835	False	0.995	-0.075	False	1.14	0.85	False
Cald1	0.825	-1.185	False	0.945	-0.52	False	0.875	-0.885	False
Calhm2	1.085	0.315	False	1.04	0.44	False	1.045	0.105	False
Calm1	0.895	-0.79	False	1.035	0.51	False	0.865	-1.115	False
Calm2	0.81	-1.605	False	1.01	0.36	False	0.805	-1.845	False
Calm3	1.04	0.545	False	1.045	0.59	False	1	0.305	False
Calml3	0.745	-0.83	False	0.895	-0.235	False	0.865	-0.585	False
Calml4	0.905	-0.55	False	0.975	-0.315	False	0.925	-0.35	False
Calr	0.915	-0.48	False	0.955	-0.58	False	0.955	-0.065	False
Calr3	1.08	0.16	False	1.145	0.53	False	0.955	-0.23	False
Calu	0.77	-1.725	False	0.915	-0.945	False	0.835	-1.3	False
Camk1	1.11	0.755	False	0.99	-0.11	False	1.125	0.785	False
Camk1d	1.125	0.1	False	0.96	-0.535	False	1.165	0.425	False
Camk1g	1.14	0.19	False	1.635	1.615	False	0.71	-0.95	False
Camk2a	1.205	0.225	False	0.93	-0.17	False	1.275	0.41	False
Camk2b	1.195	1.115	False	1.025	-0.06	False	1.165	1.12	False
Camk2d	0.975	-0.01	False	1	0.02	False	0.975	-0.1	False
Camk2g	1.11	0.84	False	1.035	0.52	False	1.07	0.47	False
Camk2n1	1.785	1.61	False	1.035	0.26	False	1.72	1.465	False
Camk2n2	1.73	1.965	False	1.08	0.555	False	1.63	1.72	False
Camk4	1.62	0.25	False	0.87	-0.395	False	1.63	0.375	False
Camkk1	1.09	0.315	False	1.105	0.76	False	0.995	-0.065	False
Camkk2	0.885	-0.795	False	1.075	0.51	False	0.825	-1.13	False
Camkmt	1.015	0.015	False	1.08	0.505	False	0.94	-0.36	False
Camkv	0.945	-0.22	False	1.035	0.195	False	0.925	-0.335	False
Camlg	0.915	-0.76	False	1.02	0.035	False	0.9	-0.8	False
Camsap1	0.995	0.035	False	1.07	0.525	False	0.945	-0.27	False
Camsap2	0.93	-0.57	False	1.045	0.205	False	0.895	-0.705	False
Camsap3	1.1	0.59	False	1.08	0.145	False	1.025	0.38	False
Camta1	1.08	0.215	False	1.075	0.57	False	1.01	-0.11	False
Camta2	0.96	-0.355	False	1.055	0.45	False	0.91	-0.565	False
Cand1	0.92	-0.705	False	1.08	1.05	False	0.855	-1.22	False
Cand2	1.025	-0.005	False	1.185	1.02	False	0.87	-0.73	False
Cant1	1.18	0.855	False	0.905	-1.24	False	1.3	1.415	False
Canx	0.94	-0.235	False	0.945	-0.38	False	0.98	0.09	False
Cap1	1.02	0.17	False	0.995	-0.11	False	1.03	0.215	False
Cap2	0.57	-1.455	False	0.91	-0.385	False	0.63	-1.2	False
Capg	0.925	0.095	False	NA	NA	False	NA	NA	False
Capn1	0.99	-0.035	False	1.035	0.605	False	0.955	-0.425	False
Capn10	1.015	-0.115	False	1.05	0.665	False	0.995	-0.315	False
Capn12	1.25	0.36	False	1.065	0.45	False	1.17	0.085	False
Capn15	1.05	0.115	False	0.96	-0.635	False	1.1	0.415	False
Capn2	1.03	0.44	False	0.995	-0.135	False	1.04	0.515	False
Capn5	1.08	0.64	False	1.035	0.115	False	1.045	0.565	False
Capn7	1.035	0.47	False	1.005	0.045	False	1.03	0.48	False
Capn8	1.195	0.495	False	0.76	-0.505	False	3.445	1.2	False
Capns1	1.04	0.275	False	0.99	-0.035	False	1.045	0.325	False
Caprin1	0.955	-0.375	False	1.095	0.8	False	0.88	-0.92	False
Caprin2	1.065	0.25	False	1.04	0.17	False	1.03	0.085	False
Capza1	1.025	0.025	False	1.025	0.57	False	1	-0.205	False
Capza2	1.015	0.375	False	0.98	0.135	False	1.04	0.38	False
Capzb	1.295	1.985	False	1	-0.03	False	1.295	2.01	True
Car11	1.065	0.235	False	0.93	-0.45	False	1.155	0.57	False
Car12	0.915	-0.605	False	0.96	-0.415	False	0.955	-0.42	False
Car5b	0.46	-1.33	False	0.745	-0.675	False	0.645	-0.75	False
Car9	0.915	-0.245	False	0.96	-0.12	False	1.28	0.095	False
Card10	0.935	-0.445	False	1.075	0.22	False	0.885	-0.68	False
Card6	1.075	0.245	False	1.04	0.37	False	1.035	0.075	False
Card9	0.785	-1.68	False	0.945	-0.71	False	0.82	-1.275	False
Carf	1.035	0.015	False	1.015	0.205	False	1.015	-0.125	False
Carhsp1	0.97	-0.3	False	0.975	-0.1	False	1.005	-0.21	False
Carkd	1.11	0.47	False	0.965	-0.185	False	1.155	0.605	False
Carm1	1.25	1.09	False	1.025	0.16	False	1.22	1.005	False
Carns1	0.925	-0.305	False	1.15	0.94	False	0.81	-0.97	False
Cars	0.965	-0.03	False	1.025	0.29	False	0.95	-0.165	False
Cars2	1.025	0.05	False	0.93	-0.485	False	1.105	0.39	False
Casc1	NA	NA	False	0.775	-0.37	False	NA	NA	False
Casc3	0.87	-1.205	False	1.105	1.235	False	0.785	-1.905	True
Casc4	1.32	1.49	False	0.915	-1.19	False	1.445	1.94	True
Casc5	0.94	-0.475	False	1.005	0.245	False	0.94	-0.605	False
Caskin1	1.02	0.165	False	0.995	-0.28	False	1.03	0.32	False
Caskin2	0.895	-0.545	False	1.08	0.155	False	0.86	-0.79	False
Casp12	1.195	0.04	False	1.18	0.425	False	1.495	-0.3	False
Casp2	1.235	0.795	False	1.07	0.235	False	1.145	0.565	False
Casp3	0.8	-1.43	False	1.035	0.28	False	0.775	-1.58	False
Casp6	1.485	1.04	False	0.92	-0.47	False	1.625	1.225	False
Casp7	0.755	-1.74	False	1.095	0.905	False	0.695	-2.15	True
Casp8	1.275	0.32	False	0.945	-0.3	False	1.315	0.58	False
Casp8ap2	1.005	-0.18	False	1.065	0.74	False	0.945	-0.465	False
Casp9	1.035	0.025	False	0.92	-0.575	False	1.125	0.365	False
Casq1	NA	NA	False	1.03	0.165	False	NA	NA	False
Cast	0.98	-0.26	False	0.99	-0.145	False	0.99	-0.12	False
Casz1	1.07	0.28	False	0.995	-0.22	False	1.075	0.425	False
Cat	0.965	-0.515	False	1.03	0.45	False	0.945	-0.725	False
Catsper2	0.93	-0.335	False	0.995	0.16	False	0.945	-0.33	False
Catsperd	2.58	0.855	False	1.025	0.195	False	2.43	0.675	False
Catsperg1	NA	NA	False	1.14	-0.09	False	NA	NA	False
Cav2	NA	NA	False	0.86	-0.315	False	NA	NA	False
Cav3	NA	NA	False	0.475	-1.3	False	NA	NA	False
CB741658	NA	NA	False	0.825	-0.115	False	NA	NA	False
Cbfa2t2	1.035	0.22	False	1.055	0.75	False	0.98	-0.09	False
Cbfa2t3	1.17	0.415	False	1.32	1.03	False	0.935	-0.27	False
Cbfb	1.15	1.16	False	1.005	0.605	False	1.155	0.935	False
Cbl	1.035	0.115	False	1	-0.12	False	1.03	0.19	False
Cblb	1.09	0.075	False	1.115	1.095	False	0.98	-0.38	False
Cblc	NA	NA	False	0.795	-0.445	False	NA	NA	False
Cbll1	1.075	0.185	False	1.04	0.67	False	1.045	-0.11	False
Cbln1	1.15	0.49	False	0.985	-0.025	False	1.195	0.58	False
Cbln2	NA	NA	False	1.385	0.4	False	NA	NA	False
Cbln3	NA	NA	False	0.975	0.07	False	NA	NA	False
Cbr1	1.07	0.045	False	1.01	0	False	1.075	0.055	False
Cbr3	0.855	-1.15	False	1.04	0.115	False	0.82	-1.18	False
Cbr4	1.035	0.055	False	0.96	-0.18	False	1.085	0.215	False
Cbs	1.08	-0.065	False	1.02	0.135	False	1.045	-0.105	False
Cbwd1	0.915	-0.47	False	1.13	0.83	False	0.81	-0.99	False
Cbx1	0.925	-0.64	False	1.08	0.645	False	0.86	-0.92	False
Cbx2	1.505	1.3	False	1.225	1.505	False	1.185	0.495	False
Cbx3	1.055	0.245	False	0.975	-0.15	False	1.07	0.265	False
Cbx4	1.18	0.915	False	1.17	0.775	False	1.015	0.19	False
Cbx5	0.78	-1.62	False	1.03	0.39	False	0.76	-1.785	False
Cbx6	0.98	-0.44	False	1.09	0.605	False	0.9	-0.815	False
Cbx7	1.175	0.335	False	1.01	-0.01	False	1.155	0.395	False
Cbx8	1.025	-0.41	False	1.125	0.315	False	0.91	-0.67	False
Cby1	0.83	-0.93	False	1.005	0.075	False	0.835	-0.935	False
Cc2d1a	0.925	-0.65	False	1.005	0.08	False	0.92	-0.7	False
Cc2d1b	0.975	-0.2	False	0.97	-0.52	False	1.01	0.09	False
Cc2d2a	1.145	0.38	False	1.01	0	False	1.135	0.375	False
Ccar1	0.935	-0.365	False	1.02	0.575	False	0.93	-0.57	False
Ccar2	0.99	-0.165	False	0.97	-0.625	False	1.02	0.11	False
Ccbl1	1.05	0.35	False	0.965	-0.45	False	1.085	0.65	False
Ccdc101	1.105	0.29	False	0.975	-0.24	False	1.135	0.435	False
Ccdc102a	0.975	-0.215	False	1.1	0.595	False	0.89	-0.56	False
Ccdc104	0.97	-0.045	False	0.995	0.03	False	0.97	-0.09	False
Ccdc106	0.935	-0.335	False	0.99	-0.035	False	0.935	-0.36	False
Ccdc107	1.02	-0.115	False	0.91	-0.875	False	1.13	0.315	False
Ccdc109b	0.96	-0.415	False	1.085	0.52	False	0.95	-0.68	False
Ccdc11	NA	NA	False	1.305	1.565	False	NA	NA	False
Ccdc111	1.115	0.075	False	1.225	0.45	False	0.955	-0.305	False
Ccdc112	1.18	0.33	False	1.42	1.75	False	0.83	-0.47	False
Ccdc114	NA	NA	False	1.18	0.105	False	NA	NA	False
Ccdc115	1.16	0.85	False	0.97	-0.255	False	1.2	0.96	False
Ccdc116	NA	NA	False	0.905	-0.475	False	NA	NA	False
Ccdc117	1.485	1.555	False	1.3	1.885	False	1.15	0.545	False
Ccdc12	1.165	0.5	False	0.99	-0.215	False	1.175	0.6	False
Ccdc120	1.1	0.405	False	0.925	-0.905	False	1.21	0.76	False
Ccdc122	1.31	0.765	False	1.34	1.025	False	0.975	0.145	False
Ccdc124	1.31	1.77	False	1.015	0.175	False	1.295	1.67	False
Ccdc126	1.095	0.045	False	0.96	-0.13	False	1.165	0.205	False
Ccdc127	1.07	0.25	False	1.01	0.175	False	1.06	0.205	False
Ccdc130	1.005	0.01	False	1	0.025	False	1.01	-0.02	False
Ccdc132	0.845	-1.08	False	1.015	0.205	False	0.83	-1.105	False
Ccdc134	1.04	-0.035	False	1	0.02	False	1.045	-0.075	False
Ccdc136	0.865	-0.89	False	0.98	-0.07	False	0.88	-0.825	False
Ccdc137	1.135	0.35	False	1.035	-0.13	False	1.095	0.305	False
Ccdc138	1.105	0.185	False	0.9	-0.605	False	1.235	0.43	False
Ccdc14	1.17	0.535	False	1.095	0.465	False	1.08	0.265	False
Ccdc141	0.525	-0.805	False	0.9	-0.175	False	0.585	-0.64	False
Ccdc142	1.335	0.76	False	0.955	-0.21	False	1.455	0.825	False
Ccdc147	NA	NA	False	0.83	-0.455	False	NA	NA	False
Ccdc149	1.16	0.595	False	0.985	-0.14	False	1.18	0.635	False
Ccdc15	1.12	0.435	False	0.955	-0.3	False	1.205	0.685	False
Ccdc152	0.735	-0.825	False	0.915	-0.255	False	0.805	-0.655	False
Ccdc153	0.765	-0.47	False	0.835	-0.575	False	0.915	-0.205	False
Ccdc155	0.75	-0.99	False	0.94	-0.01	False	0.815	-0.83	False
Ccdc157	1.08	0.165	False	0.88	-0.65	False	1.22	0.495	False
Ccdc159	0.835	-0.64	False	1.025	0.01	False	0.875	-0.64	False
Ccdc163	0.88	-0.58	False	1.005	0.04	False	0.87	-0.575	False
Ccdc167	1.735	1.435	False	1.04	-0.165	False	1.63	1.44	False
Ccdc17	0.655	-0.905	False	1.015	-0.02	False	0.765	-0.855	False
Ccdc174	1.125	0.32	False	0.995	0.04	False	1.145	0.32	False
Ccdc176	0.88	-0.7	False	1.01	0.02	False	1.045	-0.6	False
Ccdc177	1.485	0.745	False	0.865	-0.77	False	1.725	0.79	False
Ccdc18	0.84	-0.69	False	1.02	0.07	False	0.83	-0.64	False
Ccdc181	0.99	-0.335	False	1.035	0.165	False	0.95	-0.405	False
Ccdc22	0.925	-0.695	False	1.02	-0.31	False	0.915	-0.53	False
Ccdc23	0.7	-0.86	False	0.865	-0.68	False	0.835	-0.5	False
Ccdc25	0.895	-0.775	False	1.015	0.255	False	0.885	-0.795	False
Ccdc28a	1.065	-0.085	False	0.97	-0.125	False	1.085	-0.17	False
Ccdc28b	1.085	0.045	False	0.865	-0.57	False	1.25	0.56	False
Ccdc3	NA	NA	False	2.615	1.585	False	NA	NA	False
Ccdc30	NA	NA	False	0.86	-0.23	False	NA	NA	False
Ccdc32	1.03	-0.18	False	0.945	-0.74	False	1.085	0.225	False
Ccdc34	0.87	-0.58	False	1.015	-0.005	False	0.86	-0.61	False
Ccdc39	1.71	1.36	False	1.05	0.295	False	1.69	1.11	False
Ccdc40	NA	NA	False	1.355	1.1	False	NA	NA	False
Ccdc41	0.685	-1.19	False	0.97	-0.355	False	0.71	-1.09	False
Ccdc43	1.09	0.27	False	1.005	0.195	False	1.09	0.245	False
Ccdc47	0.95	-0.175	False	0.92	-0.81	False	1.035	0.305	False
Ccdc50	1.14	0.76	False	0.995	0.065	False	1.15	0.775	False
Ccdc51	1.055	0.08	False	1.07	0.45	False	0.995	-0.235	False
Ccdc53	0.935	-0.46	False	0.98	-0.15	False	0.96	-0.38	False
Ccdc58	1.13	0.605	False	0.98	-0.355	False	1.165	0.72	False
Ccdc59	1.05	0.14	False	1.025	0.04	False	1.035	0.04	False
Ccdc6	0.94	-0.435	False	1.05	-0.27	False	0.915	-0.455	False
Ccdc61	0.99	-0.27	False	1.025	0.1	False	0.965	-0.315	False
Ccdc62	NA	NA	False	1.295	1.32	False	NA	NA	False
Ccdc64	1	-0.095	False	1.015	0.245	False	0.98	-0.14	False
Ccdc64b	0.88	-0.66	False	0.875	-0.785	False	1.02	-0.07	False
Ccdc65	1.265	0.7	False	0.985	0.03	False	1.285	0.615	False
Ccdc66	0.825	-1.1	False	0.905	-0.74	False	0.925	-0.555	False
Ccdc69	2.135	1.345	False	0.93	-0.275	False	2.22	1.46	False
Ccdc71	0.77	-1.255	False	0.97	-0.305	False	0.79	-1.19	False
Ccdc71l	2.025	1.985	False	0.985	-0.09	False	2.06	1.98	True
Ccdc74a	0.85	-0.08	False	0.695	-1.11	False	1.225	0.235	False
Ccdc77	0.895	-0.62	False	1.11	0.645	False	0.81	-0.92	False
Ccdc78	1.545	0.805	False	1.17	0.665	False	1.335	0.36	False
Ccdc8	0.96	-0.225	False	1.195	1.685	False	0.815	-1.17	False
Ccdc80	0.395	-1.595	False	1.235	0.82	False	0.325	-1.735	False
Ccdc82	0.78	-1.315	False	0.98	-0.13	False	0.795	-1.2	False
Ccdc84	1.075	0.415	False	0.94	-0.495	False	1.145	0.62	False
Ccdc85b	0.955	-0.29	False	1.125	0.98	False	0.85	-0.76	False
Ccdc85c	1.09	0.335	False	0.995	-0.4	False	1.095	0.355	False
Ccdc86	0.995	-0.25	False	0.965	-0.365	False	1.035	0.05	False
Ccdc88a	0.815	-1.365	False	0.96	-0.425	False	0.855	-1.085	False
Ccdc88b	1.185	1.025	False	1.075	0.295	False	1.12	0.725	False
Ccdc88c	0.945	-0.455	False	1.17	1.01	False	0.81	-1.08	False
Ccdc90b	0.87	-0.695	False	1.01	0.165	False	0.85	-0.84	False
Ccdc91	0.945	-0.245	False	0.965	-0.57	False	0.985	-0.025	False
Ccdc92	1.2	0.605	False	1.075	0.685	False	1.105	0.355	False
Ccdc93	0.96	-0.26	False	1.175	0.825	False	0.84	-0.905	False
Ccdc94	0.935	-0.375	False	0.91	-0.66	False	1.05	0.025	False
Ccdc96	0.635	-1.055	False	0.695	-1.14	False	0.92	-0.28	False
Ccdc97	1.1	0.345	False	1.075	0.48	False	1.025	0.065	False
Cchcr1	0.93	-0.39	False	1.045	0.19	False	0.905	-0.535	False
Cckbr	1.085	-0.35	False	1.98	0.95	False	0.465	-0.85	False
Ccl24	NA	NA	False	1.1	0.105	False	NA	NA	False
Ccl27	1	-0.165	False	0.855	-0.705	False	1.18	0.315	False
Ccl28	NA	NA	False	0.905	-0.085	False	NA	NA	False
Ccm2	1.455	1.63	False	1.085	0.685	False	1.36	1.3	False
Ccna1	1.12	0.265	False	0.865	-0.49	False	1.27	0.56	False
Ccna2	1.055	0.565	False	0.965	-0.225	False	1.1	0.665	False
Ccnb1	0.905	-0.805	False	0.965	-0.395	False	0.935	-0.615	False
Ccnb1ip1	1.105	0.46	False	0.945	-0.695	False	1.18	0.775	False
Ccnb2	0.985	-0.075	False	0.97	-0.265	False	1.01	0.075	False
Ccnc	0.98	-0.28	False	0.965	-0.14	False	1.02	-0.085	False
Ccnd1	1.15	0.365	False	0.915	-0.535	False	1.285	0.51	False
Ccnd3	1.38	2.23	False	1.05	0.25	False	1.32	1.955	True
Ccndbp1	0.905	-0.59	False	0.97	-0.3	False	0.935	-0.385	False
Ccne1	1.08	0.46	False	0.985	0.015	False	1.105	0.485	False
Ccne2	1.075	0.475	False	0.965	-0.46	False	1.12	0.725	False
Ccnf	1.08	0.255	False	1.01	-0.18	False	1.065	0.39	False
Ccng1	1.7	3.91	True	1.01	-0.04	False	1.685	3.615	True
Ccng2	0.91	-0.56	False	0.855	-1.525	False	1.08	0.25	False
Ccnh	1.15	0.835	False	1.04	0.5	False	1.105	0.52	False
Ccni	0.795	-1.18	False	1.045	0.43	False	0.77	-1.23	False
Ccnj	1.44	0.785	False	1.045	0.315	False	1.38	0.525	False
Ccnjl	1.265	0.56	False	1.01	-0.03	False	1.265	0.53	False
Ccnk	0.95	-0.435	False	1.04	0.03	False	0.915	-0.52	False
Ccnl1	1.68	1.39	False	1.185	0.7	False	1.385	0.96	False
Ccnl2	1.83	1.575	False	1.255	2.05	False	1.57	0.465	False
Ccnt1	1.195	0.88	False	0.945	-0.41	False	1.275	1.13	False
Ccnt2	1.295	1.1	False	1.055	0.71	False	1.24	0.905	False
Ccny	1.845	1.555	False	0.99	-0.315	False	1.84	1.805	False
Ccnyl1	1.63	1.545	False	1.005	0.015	False	1.62	1.4	False
Ccp110	0.94	-0.6	False	0.975	-0.205	False	0.965	-0.41	False
Ccpg1	0.78	-1.71	False	0.965	-0.515	False	0.81	-1.375	False
Ccr10	NA	NA	False	1.195	-0.13	False	NA	NA	False
Ccr4	0.885	-0.17	False	0.94	-0.32	False	1.72	-0.115	False
Ccrn4l	1.34	1.34	False	0.92	-0.83	False	1.46	1.715	False
Ccs	0.945	-0.36	False	0.93	-0.8	False	1.015	0.15	False
Ccsap	1.155	0.28	False	1.105	1.15	False	1.045	-0.11	False
Ccser1	0.995	-0.1	False	1.02	0.11	False	0.975	-0.185	False
Ccser2	0.885	-0.72	False	1.015	0.22	False	0.87	-0.785	False
Cct2	0.965	-0.17	False	0.99	0.035	False	0.975	-0.15	False
Cct3	0.935	-0.4	False	1.035	0.385	False	0.91	-0.64	False
Cct4	1.025	0.225	False	1.04	0.215	False	0.99	0.1	False
Cct5	1.085	0.73	False	1.03	0.115	False	1.055	0.695	False
Cct6a	0.985	-0.005	False	1.025	0.275	False	0.96	-0.155	False
Cct6b	0.815	-0.345	False	1.38	1.07	False	0.59	-0.86	False
Cct7	1.005	0.095	False	1.01	-0.045	False	0.995	0.145	False
Cct8	0.95	-0.3	False	1.015	0.175	False	0.935	-0.395	False
Ccz1	1.22	1.29	False	1	0.105	False	1.22	1.15	False
Cd101	NA	NA	False	1.88	1.185	False	NA	NA	False
Cd151	0.96	-0.21	False	0.985	-0.085	False	0.975	-0.13	False
Cd164	1.16	0.885	False	0.97	0.015	False	1.225	1.05	False
Cd200r1	NA	NA	False	0.815	-0.385	False	NA	NA	False
Cd22	NA	NA	False	1	-0.095	False	NA	NA	False
Cd24	1.43	1.695	False	1.105	0.485	False	1.26	1.485	False
Cd248	0.925	-0.315	False	0.885	-0.32	False	1.035	-0.045	False
Cd274	0.615	-1.085	False	0.68	-1.845	False	0.915	-0.295	False
Cd276	1.195	0.94	False	0.98	-0.2	False	1.22	0.93	False
Cd2ap	1.035	0.34	False	1.015	0.125	False	1.02	0.33	False
Cd2bp2	0.785	-1.68	False	1	0.25	False	0.78	-1.69	False
Cd320	1.115	0.64	False	0.99	0.12	False	1.135	0.65	False
Cd38	NA	NA	False	0.7	-0.815	False	NA	NA	False
Cd3eap	1.2	0.47	False	1.13	0.815	False	1.05	0.02	False
Cd40	NA	NA	False	1.255	0.165	False	NA	NA	False
Cd44	0.84	-0.725	False	0.92	-0.39	False	0.905	-0.43	False
Cd47	1.07	0.59	False	1.04	0.845	False	1.025	0.2	False
Cd55	0.885	-0.305	False	1.65	0.51	False	0.94	-0.69	False
Cd59	1.03	0.07	False	0.95	-0.38	False	1.1	0.27	False
Cd63	1.16	1.345	False	1.005	0.275	False	1.16	1.195	False
Cd70	0.62	-0.835	False	0.88	-0.235	False	0.705	-0.585	False
Cd72	NA	NA	False	1.555	0.455	False	NA	NA	False
Cd81	0.905	-0.625	False	1.01	0.165	False	0.895	-0.71	False
Cd82	1.01	0.12	False	0.865	-1.405	False	1.175	0.855	False
Cd83	1.2	0.38	False	0.895	-0.935	False	1.335	0.71	False
Cd9	0.885	-0.755	False	0.985	0.135	False	0.905	-0.915	False
Cd97	1.055	0.255	False	1.135	0.98	False	0.93	-0.53	False
Cd99	0.86	-1.12	False	0.995	0.225	False	0.865	-1.17	False
Cd99l2	0.73	-0.94	False	0.98	-0.135	False	0.75	-0.855	False
Cda	1.005	0.165	False	1.685	0.745	False	0.86	-0.555	False
Cdadc1	1	-0.11	False	0.96	-0.19	False	1.05	0.075	False
Cdan1	1.195	0.575	False	1.315	2.245	False	0.9	-0.75	False
Cdc123	1.23	1.12	False	1.02	0.03	False	1.205	0.985	False
Cdc14a	0.845	-0.95	False	0.995	-0.02	False	0.87	-0.785	False
Cdc14b	0.83	-0.845	False	1.125	0.565	False	0.74	-1.02	False
Cdc16	1.095	0.77	False	1.04	0.53	False	1.055	0.445	False
Cdc20	0.965	-0.095	False	0.96	-0.33	False	1.005	0.085	False
Cdc23	0.975	-0.09	False	0.975	-0.28	False	1	0.125	False
Cdc25a	0.825	-1.17	False	1.05	0.345	False	0.79	-1.34	False
Cdc25b	1.165	1.225	False	1.015	0.245	False	1.15	1.08	False
Cdc25c	1.05	0.035	False	1.005	0.155	False	1.065	0.035	False
Cdc26	0.885	-0.59	False	1.025	0.225	False	0.855	-0.715	False
Cdc27	1.1	0.61	False	1.1	1.1	False	1	-0.025	False
Cdc34	1.835	2.815	False	0.97	-0.64	False	1.875	2.865	True
Cdc37	1.115	0.765	False	1.03	0.295	False	1.08	0.62	False
Cdc37l1	1.105	0.28	False	1.035	0.565	False	1.08	0.11	False
Cdc40	1.025	-0.075	False	1.05	0.415	False	0.985	-0.345	False
Cdc42	0.885	-0.93	False	1.005	0.19	False	0.88	-1.065	False
Cdc42bpa	0.945	-0.46	False	0.955	-0.645	False	0.99	-0.125	False
Cdc42bpb	0.975	-0.125	False	1.01	0.03	False	0.97	-0.075	False
Cdc42bpg	1.005	0.015	False	0.97	-0.31	False	1.035	0.14	False
Cdc42ep1	0.825	-0.91	False	0.96	-0.205	False	0.89	-0.665	False
Cdc42ep2	1.51	0.8	False	1.035	0.205	False	1.445	0.67	False
Cdc42ep3	1.125	0.455	False	1	0.155	False	1.135	0.44	False
Cdc42ep4	0.89	-0.745	False	1.055	-0.115	False	0.87	-0.68	False
Cdc42se1	0.83	-0.95	False	1.05	0.37	False	0.795	-1.07	False
Cdc42se2	0.86	-0.77	False	1	0.38	False	0.865	-0.74	False
Cdc45	1.08	0.545	False	0.905	-0.925	False	1.18	1.05	False
Cdc5l	0.99	-0.05	False	1.035	0.215	False	0.96	-0.25	False
Cdc6	1.08	0.465	False	1	-0.34	False	1.085	0.63	False
Cdc7	1.14	0.595	False	1.105	0.92	False	1.03	0.075	False
Cdc73	1.03	-0.02	False	1.12	0.4	False	0.925	-0.48	False
Cdca2	1.015	0.185	False	0.99	-0.195	False	1.02	0.235	False
Cdca3	1.185	0.905	False	0.975	0.08	False	1.25	0.995	False
Cdca4	1.315	0.92	False	1.1	1.195	False	1.215	0.455	False
Cdca5	0.895	-0.55	False	0.93	-0.42	False	0.96	-0.245	False
Cdca7	0.92	-0.635	False	1.04	0.25	False	0.89	-0.78	False
Cdca7l	0.97	-0.295	False	0.99	-0.17	False	0.98	-0.24	False
Cdca8	0.89	-0.795	False	0.97	-0.245	False	0.92	-0.6	False
Cdcp1	0.975	-0.185	False	0.975	-0.005	False	1	-0.1	False
Cdh1	0.815	-0.93	False	0.85	-0.915	False	0.95	-0.315	False
Cdh10	NA	NA	False	0.985	-0.135	False	NA	NA	False
Cdh15	0.685	-0.9	False	1.175	0.92	False	0.585	-1.195	False
Cdh17	0.635	-1.01	False	1.375	0.205	False	1.2	-0.765	False
Cdh18	NA	NA	False	1.16	0.085	False	NA	NA	False
Cdh19	NA	NA	False	1.155	0.44	False	NA	NA	False
Cdh2	0.975	-0.19	False	0.955	-0.53	False	1.025	-0.01	False
Cdh22	0.965	-0.245	False	1.085	0.01	False	0.92	-0.425	False
Cdh24	1.02	0.155	False	0.98	-0.105	False	1.04	0.15	False
Cdh3	0.84	-0.705	False	0.835	-0.605	False	0.975	-0.12	False
Cdhr1	NA	NA	False	0.99	0.33	False	NA	NA	False
Cdhr2	1.015	-0.11	False	0.95	-0.155	False	1.065	-0.1	False
Cdhr4	1.77	0.505	False	1.18	0.52	False	1.705	0.08	False
Cdip1	0.995	-0.21	False	1.045	0.325	False	0.95	-0.355	False
Cdipt	0.935	-0.505	False	1.035	0.475	False	0.905	-0.69	False
Cdk1	0.985	-0.005	False	1.005	0.175	False	0.98	-0.125	False
Cdk10	0.975	-0.2	False	0.865	-1.45	False	1.13	0.52	False
Cdk11b	0.87	-0.93	False	1.07	0.72	False	0.815	-1.295	False
Cdk12	0.955	-0.28	False	0.99	-0.04	False	0.97	-0.185	False
Cdk13	0.875	-0.955	False	1.035	0.21	False	0.845	-1.045	False
Cdk14	NA	NA	False	1.225	0.795	False	NA	NA	False
Cdk16	1.055	0.24	False	0.985	-0.135	False	1.065	0.295	False
Cdk17	1.04	-0.08	False	1.08	0.685	False	0.975	-0.37	False
Cdk18	1.3	1.685	False	1.155	0.44	False	1.155	1.325	False
Cdk19	0.925	-0.485	False	0.99	-0.035	False	0.935	-0.435	False
Cdk2	1.19	1.215	False	0.945	-0.765	False	1.26	1.565	False
Cdk20	1.105	0.24	False	0.99	-0.155	False	1.115	0.29	False
Cdk2ap1	1.345	1.535	False	0.995	0.185	False	1.36	1.515	False
Cdk2ap2	1.125	0.455	False	0.955	-0.575	False	1.18	0.64	False
Cdk4	0.99	0.02	False	1.03	0.415	False	0.97	-0.25	False
Cdk5	1.3	1.9	False	1.045	0.53	False	1.245	1.46	False
Cdk5r1	1.18	0.41	False	0.92	-0.29	False	1.405	0.625	False
Cdk5r2	1.37	1.96	False	1.035	-0.22	False	1.325	1.805	False
Cdk5rap1	0.8	-1.29	False	0.965	-0.285	False	0.825	-1.05	False
Cdk5rap2	0.93	-0.4	False	0.93	-1.065	False	1	0.215	False
Cdk5rap3	1.12	0.82	False	1.015	-0.175	False	1.105	0.86	False
Cdk6	1.22	1.395	False	0.995	-0.225	False	1.22	1.485	False
Cdk7	0.975	-0.185	False	1.035	0.26	False	0.94	-0.41	False
Cdk8	1.15	0.505	False	1.065	0.715	False	1.08	0.24	False
Cdk9	1.095	0.675	False	1.05	0.705	False	1.045	0.285	False
Cdkal1	0.845	-1	False	0.93	-0.805	False	0.905	-0.525	False
Cdkl1	NA	NA	False	1.065	0.215	False	NA	NA	False
Cdkl2	1.43	0.555	False	0.945	-0.315	False	1.505	0.43	False
Cdkl3	1.48	0.655	False	1.07	0.455	False	1.44	0.43	False
Cdkl4	0.765	-0.625	False	1.11	0.585	False	0.71	-0.855	False
Cdkl5	1.16	0.375	False	1	0.115	False	1.185	0.365	False
Cdkn1a	0.87	-1.285	False	1.075	0.525	False	0.82	-1.545	False
Cdkn1b	1.18	0.275	False	0.96	-0.37	False	1.245	0.54	False
Cdkn1c	1.105	0.065	False	1.135	0.545	False	0.995	-0.395	False
Cdkn2aip	1.09	0.445	False	1.03	0.3	False	1.055	0.23	False
Cdkn2aipnl	1.29	0.785	False	0.96	-0.51	False	1.365	1.175	False
Cdkn2c	0.785	-1.205	False	0.935	-0.76	False	0.835	-0.885	False
Cdkn2d	1.175	0.82	False	0.97	-0.185	False	1.25	0.955	False
Cdkn3	1.035	0.375	False	0.935	-0.71	False	1.115	0.855	False
Cdnf	NA	NA	False	1.69	0.75	False	NA	NA	False
Cdo1	1.085	0.125	False	1.15	0.88	False	0.935	-0.39	False
Cdon	0.78	-1.63	False	1.065	0.98	False	0.735	-2.06	True
Cdr2	1.155	0.7	False	1.08	0.81	False	1.075	0.28	False
Cdr2l	0.74	-1.795	False	0.975	-0.75	False	0.755	-1.525	False
Cds1	0.73	-0.505	False	1.42	1.02	False	0.57	-0.99	False
Cds2	0.93	-0.415	False	1.02	-0.36	False	0.94	-0.36	False
Cdt1	1.06	0.305	False	1.015	0.165	False	1.045	0.18	False
Cdv3	0.9	-0.79	False	1	0.125	False	0.895	-0.74	False
Cdyl	0.875	-1.035	False	1.06	0.355	False	0.825	-1.15	False
Ceacam1	0.845	-0.935	False	0.98	-0.29	False	0.86	-0.75	False
Ceacam10	1.32	0.595	False	1.15	0.475	False	1.215	0.34	False
Ceacam18	NA	NA	False	0.675	-0.86	False	NA	NA	False
Ceacam9	NA	NA	False	1.51	0.275	False	NA	NA	False
Cebpa	0.62	-0.955	False	0.81	-0.61	False	0.815	-0.54	False
Cebpb	1.205	0.86	False	1.07	0.035	False	1.11	0.645	False
Cebpd	1.235	0.62	False	0.875	-0.695	False	1.475	1.145	False
Cebpg	1.215	0.7	False	0.995	0	False	1.23	0.84	False
Cebpz	0.98	-0.085	False	1.04	0.58	False	0.945	-0.39	False
Cecr2	1	-0.42	False	1.07	0.42	False	0.925	-0.575	False
Cecr5	1.105	0.3	False	1.005	-0.075	False	1.1	0.25	False
Cecr6	NA	NA	False	1.095	0.35	False	NA	NA	False
Cela1	NA	NA	False	0.75	-0.885	False	NA	NA	False
Celf1	1.07	0.255	False	1.045	0.68	False	1.02	-0.055	False
Celf2	0.87	-0.545	False	0.975	0.055	False	0.915	-0.47	False
Celf3	1.055	0.15	False	0.985	-0.055	False	1.085	0.23	False
Celf4	1.26	0.905	False	1.055	0.38	False	1.18	0.695	False
Celf5	1.445	1.68	False	0.905	-0.985	False	1.6	2.08	True
Celf6	1.3	0.885	False	0.98	-0.49	False	1.325	1.185	False
Celsr2	0.9	-0.51	False	0.955	-0.635	False	0.935	-0.13	False
Celsr3	0.905	-0.495	False	0.96	-0.68	False	0.945	-0.25	False
Cend1	0.88	-0.715	False	1	-0.2	False	0.88	-0.62	False
Cenpa	1.195	0.93	False	0.92	-0.715	False	1.29	1.185	False
Cenpb	1.325	1.45	False	0.96	-0.4	False	1.385	1.545	False
Cenpc	0.88	-0.955	False	1.14	1.2	False	0.77	-1.53	False
Cenpe	0.775	-1.65	False	0.9	-1.11	False	0.86	-0.985	False
Cenpf	0.875	-0.83	False	0.935	-0.71	False	0.935	-0.37	False
Cenpi	0.89	-0.7	False	1.015	0.17	False	0.89	-0.7	False
Cenpj	0.82	-1.11	False	0.905	-1.055	False	0.9	-0.62	False
Cenpk	1.065	0.19	False	0.91	-0.915	False	1.19	0.675	False
Cenpl	0.905	-0.49	False	0.98	-0.04	False	0.92	-0.435	False
Cenpm	1.31	1.685	False	1.01	-0.01	False	1.295	1.65	False
Cenpn	0.81	-0.985	False	0.96	-0.475	False	0.84	-0.79	False
Cenpo	0.795	-1.16	False	0.955	-0.355	False	0.84	-0.905	False
Cenpp	1.09	0.265	False	0.91	-0.655	False	1.2	0.73	False
Cenpq	0.715	-1.465	False	1.055	0.65	False	0.68	-1.67	False
Cenpt	0.865	-1.035	False	1.005	-0.06	False	0.865	-0.935	False
Cenpu	0.89	-0.725	False	0.93	-0.575	False	0.96	-0.35	False
Cenpv	1.295	1.69	False	0.985	-0.35	False	1.315	1.82	False
Cenpw	1.34	1.005	False	0.995	0.13	False	1.44	1.03	False
Cep112	0.885	-0.54	False	1.08	0.52	False	0.835	-0.825	False
Cep120	0.98	-0.135	False	1.045	0.32	False	0.95	-0.325	False
Cep135	1.07	0.19	False	0.86	-1.08	False	1.24	0.755	False
Cep152	0.965	-0.205	False	1.095	0.425	False	0.905	-0.465	False
Cep164	1.01	-0.035	False	1.135	0.55	False	0.94	-0.46	False
Cep170	0.995	-0.09	False	1.02	0.285	False	0.97	-0.24	False
Cep170b	1.045	0.395	False	1.03	-0.035	False	1.035	0.54	False
Cep19	0.465	-2.5	False	0.985	-0.23	False	0.47	-2.39	True
Cep250	0.77	-1.765	False	1.145	1.06	False	0.68	-2.37	True
Cep290	0.945	-0.605	False	1.08	0.62	False	0.875	-0.91	False
Cep350	0.905	-0.65	False	1.015	0.305	False	0.895	-0.725	False
Cep41	0.955	-0.355	False	1.045	0.645	False	0.92	-0.585	False
Cep44	0.95	-0.37	False	1.06	0.48	False	0.89	-0.615	False
Cep55	1	-0.04	False	0.985	-0.18	False	1.01	0.03	False
Cep57	1.07	0.19	False	1.035	0.485	False	1.04	-0.06	False
Cep57l1	0.925	-0.585	False	0.93	-0.895	False	0.995	-0.12	False
Cep63	0.865	-0.805	False	1	0.05	False	0.87	-0.8	False
Cep68	1.105	0.505	False	0.98	-0.335	False	1.125	0.645	False
Cep70	0.955	-0.24	False	1.055	0.55	False	0.91	-0.585	False
Cep72	0.795	-1.315	False	1.045	0.48	False	0.765	-1.55	False
Cep76	0.96	-0.32	False	1.055	0.71	False	0.905	-0.7	False
Cep78	1.075	0.37	False	0.995	-0.045	False	1.08	0.375	False
Cep85	1.01	-0.135	False	0.985	-0.09	False	1.035	-0.025	False
Cep89	1.165	0.68	False	1.005	-0.095	False	1.165	0.755	False
Cep95	0.955	-0.21	False	0.92	-0.635	False	1.04	0.145	False
Cep97	1.02	-0.05	False	1	-0.165	False	1.03	0.045	False
Cept1	1.125	0.46	False	1.075	0.58	False	1.045	0.12	False
Cer1	NA	NA	False	2.175	1.215	False	NA	NA	False
Cercam	0.79	-0.82	False	0.915	-0.275	False	0.895	-0.58	False
Cerk	1.295	1.685	False	1.035	0.19	False	1.27	1.525	False
Cers1	1.18	0.48	False	1.05	0.115	False	1.12	0.305	False
Cers2	1.14	0.82	False	0.985	-0.255	False	1.155	0.995	False
Cers4	1.065	0.485	False	0.96	-0.495	False	1.11	0.775	False
Cers5	1.155	1.165	False	0.98	-0.18	False	1.175	1.275	False
Cers6	1.04	0.26	False	1.005	0.105	False	1.035	0.24	False
Ces1a	1.075	0.13	False	1.015	0.325	False	1.11	0.07	False
Ces2h	NA	NA	False	0.335	-1.755	False	NA	NA	False
Ces5a	1.07	0.355	False	0.985	0.115	False	1.09	0.31	False
Cetn2	0.955	-0.3	False	0.93	-0.76	False	1.025	0.1	False
Cetn3	1.045	0.2	False	1.02	0.18	False	1.025	0.05	False
Cetn4	1.89	1.585	False	0.965	-0.15	False	1.96	1.5	False
Cfd	0.815	-0.36	False	NA	NA	False	NA	NA	False
Cfdp1	0.705	-2.175	False	0.975	-0.23	False	0.715	-1.955	True
Cfl1	1.06	0.52	False	1.045	0.61	False	1.015	0.175	False
Cfl2	0.93	-0.54	False	1.015	0.455	False	0.915	-0.68	False
Cflar	1.195	0.295	False	1.075	0.47	False	1.06	0	False
Cfp	NA	NA	False	0.87	-0.405	False	NA	NA	False
Cga	0.805	-0.87	False	0.905	-0.41	False	0.935	-0.465	False
Cggbp1	0.75	-1.72	False	1.01	0.385	False	0.745	-1.805	False
Cgn	0.775	-1.055	False	0.96	-0.34	False	0.82	-0.775	False
Cgnl1	NA	NA	False	1.225	0.75	False	NA	NA	False
Cgref1	1.145	0.57	False	0.995	0.085	False	1.165	0.61	False
Cgrrf1	1.67	1.91	False	0.965	-0.505	False	1.73	2.005	True
Chac1	1.27	1.945	False	1.195	2.275	False	1.065	0.72	False
Chac2	1.105	0.295	False	1.015	0.165	False	1.1	0.29	False
Chadl	NA	NA	False	1.345	0.845	False	NA	NA	False
Chaf1a	0.96	-0.29	False	1.1	0.655	False	0.885	-0.845	False
Chaf1b	0.965	-0.48	False	1.03	0.01	False	0.935	-0.495	False
Champ1	0.975	-0.37	False	0.99	0.02	False	0.995	-0.315	False
Chat	NA	NA	False	0.93	0	False	NA	NA	False
Chchd1	0.94	-0.385	False	0.985	-0.29	False	0.955	-0.27	False
Chchd10	1.04	0.005	False	1.065	0.76	False	0.97	-0.445	False
Chchd2	1.295	0.92	False	1.01	0.15	False	1.295	0.795	False
Chchd3	1.075	0.3	False	1	-0.14	False	1.075	0.44	False
Chchd4	1.255	0.17	False	0.99	-0.08	False	1.28	0.18	False
Chchd5	1.375	1.455	False	1.08	0.445	False	1.27	1.115	False
Chchd6	1.095	0.63	False	0.995	-0.23	False	1.105	0.675	False
Chchd7	0.575	-1.29	False	1.07	0.42	False	0.515	-1.46	False
Chd1	1.07	0.715	False	1.085	0.96	False	0.99	0.195	False
Chd1l	1.195	1.095	False	0.92	-0.735	False	1.295	1.395	False
Chd2	1.015	-0.085	False	1.005	0.15	False	1.005	-0.09	False
Chd3	0.935	-0.28	False	0.98	-0.19	False	0.95	-0.175	False
Chd4	1.035	0.52	False	1	0.095	False	1.035	0.43	False
Chd5	0.925	-0.38	False	0.99	-0.175	False	0.935	-0.36	False
Chd6	1.14	0.69	False	1.04	0.735	False	1.105	0.435	False
Chd7	1.045	0.14	False	0.95	-0.535	False	1.105	0.36	False
Chd8	1.02	0.225	False	1	-0.125	False	1.02	0.205	False
Chd9	1.045	0.075	False	1.095	1.315	False	0.96	-0.445	False
Chek1	0.87	-0.84	False	1.03	0.34	False	0.845	-1.02	False
Chek2	0.905	-0.655	False	0.95	-0.68	False	0.95	-0.27	False
Cherp	0.915	-0.815	False	1	-0.41	False	0.92	-0.69	False
Chfr	1.315	1.07	False	1.025	0.335	False	1.29	0.95	False
Chga	0.855	-1.395	False	0.985	-0.37	False	0.865	-1.195	False
Chgb	0.845	-1.52	False	0.95	-1.07	False	0.895	-0.875	False
Chic1	0.64	-1.705	False	1	-0.145	False	0.64	-1.59	False
Chic2	0.79	-1.12	False	0.995	-0.055	False	0.795	-0.98	False
Chid1	1.055	0.135	False	1	-0.05	False	1.05	0.1	False
Chit1	NA	NA	False	1.015	0.09	False	NA	NA	False
Chka	1.37	0.705	False	1.295	1.51	False	1.03	-0.125	False
Chkb	0.875	-0.88	False	0.98	-0.1	False	0.905	-0.725	False
Chm	1.025	0.165	False	1	-0.345	False	1.03	0.285	False
Chml	0.41	-1.905	False	1.145	0.26	False	0.365	-1.795	False
Chmp1a	1.18	0.835	False	0.96	-0.915	False	1.225	1.14	False
Chmp1b	1.015	-0.085	False	0.925	-0.835	False	1.12	0.36	False
Chmp2a	1.03	0.265	False	1.03	0.58	False	0.995	-0.06	False
Chmp2b	0.945	-0.44	False	0.92	-1.1	False	1.03	0.04	False
Chmp3	1.325	1.485	False	0.96	-0.24	False	1.435	1.6	False
Chmp4b	1.57	2.185	False	0.94	-0.795	False	1.665	2.5	True
Chmp4bl1	1.305	1.515	False	0.92	-1.375	False	1.415	2.065	True
Chmp5	0.845	-1.145	False	0.99	-0.105	False	0.855	-1.08	False
Chmp6	1.285	0.915	False	0.9	-1.095	False	1.45	1.485	False
Chmp7	1.11	0.73	False	0.995	-0.095	False	1.105	0.74	False
Chn1	1	-0.065	False	1.075	0.875	False	0.925	-0.32	False
Chn3	1.12	0.29	False	0.995	-0.19	False	1.13	0.31	False
Chordc1	1.085	-0.095	False	1.205	1.77	False	0.89	-1.025	False
Chp1	1.23	0.98	False	0.995	-0.105	False	1.235	0.955	False
Chpf	1.045	0.35	False	1.005	-0.205	False	1.045	0.395	False
Chpf2	0.835	-0.995	False	1.09	0.65	False	0.775	-1.285	False
Chpt1	1.52	1.63	False	0.98	-0.24	False	1.545	1.7	False
Chrac1	1.395	1.015	False	0.93	-0.7	False	1.485	1.295	False
Chrd	1.195	0.57	False	1	-0.02	False	1.21	0.5	False
Chrm1	1.175	0.445	False	1.62	1.58	False	0.74	-0.835	False
Chrm3	1.045	-0.15	False	0.54	-0.985	False	1.905	0.745	False
Chrm4	1.025	-0.01	False	0.975	-0.645	False	1.05	0.4	False
Chrm5	NA	NA	False	1.115	0.115	False	NA	NA	False
Chrna1	NA	NA	False	1.225	0.695	False	NA	NA	False
Chrna2	1.11	0.15	False	0.71	-0.74	False	1.545	0.655	False
Chrna3	0.95	-0.08	False	0.975	-0.19	False	0.965	-0.115	False
Chrna4	0.875	-0.425	False	0.77	-0.5	False	1.19	0.01	False
Chrna5	1.26	1.135	False	0.93	-0.685	False	1.35	1.39	False
Chrna7	1.045	0.395	False	0.835	-1.275	False	1.25	1.215	False
Chrnb1	1.045	0.12	False	0.855	-1.135	False	1.225	0.79	False
Chrnb2	0.945	-0.525	False	1.16	1.22	False	0.815	-1.22	False
Chrnb4	0.855	-0.78	False	0.89	-0.645	False	0.955	-0.325	False
Chst1	0.645	-1.585	False	0.985	-0.125	False	0.65	-1.42	False
Chst10	0.805	-1.06	False	1.035	0.32	False	0.78	-1.125	False
Chst11	1.135	0.54	False	0.965	-0.235	False	1.18	0.595	False
Chst12	0.93	-0.6	False	0.905	-0.575	False	1.04	-0.185	False
Chst13	0.91	-0.605	False	0.91	-0.53	False	0.975	-0.235	False
Chst15	NA	NA	False	0.705	-0.77	False	NA	NA	False
Chst3	NA	NA	False	0.86	-0.385	False	NA	NA	False
Chst4	1.14	0.345	False	0.795	-0.73	False	1.405	0.815	False
Chsy1	0.84	-0.775	False	0.97	-0.62	False	0.895	-0.61	False
Chsy3	1.25	0.26	False	0.945	0	False	1.325	0.275	False
Chtf18	1	-0.035	False	0.955	-0.45	False	1.045	0.2	False
Chtf8	1.44	1.46	False	1.025	0.245	False	1.41	1.37	False
Chtop	1.065	0.415	False	0.985	-0.11	False	1.08	0.51	False
Chuk	1.19	1.115	False	0.975	-0.415	False	1.225	1.27	False
Churc1	1.06	0.345	False	1.03	0.37	False	1.025	0.13	False
Ciao1	0.99	-0.08	False	1	-0.325	False	0.99	0.045	False
Ciapin1	0.915	-0.83	False	1.005	0.015	False	0.91	-0.81	False
Cib1	1.14	0.385	False	0.995	-0.2	False	1.14	0.47	False
Cib2	1.5	1.12	False	0.995	-0.045	False	1.515	1.075	False
Cic	0.925	-0.51	False	0.98	-0.455	False	0.95	-0.265	False
Cidea	0.79	-1.23	False	0.925	-0.45	False	0.86	-0.815	False
Cilp	0.76	-0.755	False	1.015	0.125	False	0.74	-0.775	False
Cilp2	1.005	-0.055	False	0.955	-0.54	False	1.055	0.33	False
Cinp	1.745	2.185	False	1.01	0.045	False	1.72	2.025	True
Cir1	0.93	-0.565	False	1.025	0.305	False	0.915	-0.73	False
Cirbp	0.83	-1.11	False	0.915	-0.555	False	0.915	-0.68	False
Cirh1a	1.22	1.45	False	1.03	-0.145	False	1.2	1.355	False
Cisd1	1.195	1.385	False	0.97	-0.4	False	1.235	1.585	False
Cisd2	1.405	1.655	False	0.985	-0.015	False	1.45	1.65	False
Cisd3	1.115	0.705	False	1.065	0.57	False	1.05	0.345	False
Cish	1.505	1.015	False	1.3	1.7	False	1.145	0.12	False
Cit	0.87	-0.92	False	0.995	-0.565	False	0.89	-0.665	False
Cited1	1.06	0.075	False	1.04	-0.13	False	1.035	0.11	False
Cited2	1.045	-0.215	False	1.095	1.22	False	0.955	-0.685	False
Cited4	0.615	-0.975	False	0.725	-0.895	False	1.175	-0.105	False
Ciz1	1	-0.265	False	1.055	0.245	False	0.95	-0.47	False
Ckap2	0.975	-0.2	False	0.95	-0.415	False	1.03	0.015	False
Ckap2l	0.88	-0.955	False	1.045	0.415	False	0.84	-1.155	False
Ckap4	0.965	-0.035	False	0.975	-0.345	False	0.985	0.005	False
Ckap5	0.965	-0.3	False	1.01	0.05	False	0.955	-0.305	False
Ckb	0.965	-0.445	False	1.015	-0.01	False	0.95	-0.425	False
Cklf	1.17	0.295	False	1.185	0.565	False	1.105	-0.13	False
Ckm	1.665	-0.04	False	0.96	0.05	False	1.765	0.14	False
Ckmt1b	0.97	-0.16	False	0.99	-0.52	False	0.985	0.12	False
Ckmt2	0.59	-1.205	False	1.305	0.755	False	0.485	-1.63	False
Cks1b	1.3	1.105	False	0.965	-0.33	False	1.35	1.195	False
Cks1l	1.34	1.11	False	1.005	-0.035	False	1.335	1.025	False
Cks2	0.905	-0.75	False	0.955	-0.365	False	0.955	-0.51	False
Clasp1	0.965	-0.34	False	1.055	0.39	False	0.915	-0.6	False
Clasp2	0.895	-0.815	False	1.06	0.81	False	0.845	-1.35	False
Clasrp	0.77	-1.44	False	1.06	0.595	False	0.715	-1.695	False
Clcc1	0.82	-1.355	False	0.915	-1.02	False	0.9	-0.74	False
Clcf1	NA	NA	False	0.78	-0.92	False	NA	NA	False
Clcn2	0.975	-0.245	False	0.89	-0.85	False	1.11	0.325	False
Clcn3	0.845	-1.2	False	0.99	0.24	False	0.86	-1.155	False
Clcn4	1.115	0.525	False	1.7	0.87	False	0.79	-0.23	False
Clcn5	1.09	0.17	False	1.03	0.1	False	1.055	0.005	False
Clcn6	1.035	0.215	False	1.01	0.075	False	1.02	0.095	False
Clcn7	0.855	-1.095	False	0.965	-0.375	False	0.885	-0.865	False
Cldn12	0.975	-0.09	False	1.085	0.505	False	0.915	-0.385	False
Cldn15	NA	NA	False	0.825	-0.42	False	NA	NA	False
Cldn3	0.975	-0.2	False	0.92	-1.095	False	1.06	0.435	False
Cldn4	0.95	-0.485	False	1.04	0.22	False	0.955	-0.485	False
Cldn6	0.585	-0.68	False	1.065	0.245	False	0.54	-0.745	False
Cldn7	1.09	0.74	False	0.985	-0.17	False	1.1	0.82	False
Cldn9	1.21	0.285	False	0.97	-0.12	False	1.285	0.265	False
Cldnd1	1.115	0.6	False	0.97	-0.245	False	1.16	0.765	False
Clec16a	1.035	0.25	False	1.05	0.3	False	0.99	0.01	False
Clec1a	NA	NA	False	1.095	0.25	False	NA	NA	False
Clec2d	NA	NA	False	1.415	0.735	False	NA	NA	False
Clec5a	NA	NA	False	1.4	0.47	False	NA	NA	False
Clgn	0.655	-1.34	False	0.825	-0.885	False	0.785	-0.8	False
Clic1	0.875	-1.145	False	1.01	0.225	False	0.87	-1.275	False
Clic3	1.23	0.895	False	1.13	0.69	False	1.085	0.3	False
Clic4	1.03	0.075	False	0.99	-0.31	False	1.04	0.255	False
Clic5	1.78	0.48	False	0.725	-0.72	False	5.905	1.14	False
Clic6	NA	NA	False	0.83	-0.245	False	NA	NA	False
Clint1	0.98	-0.265	False	1.02	0.33	False	0.97	-0.36	False
Clip1	0.79	-1.515	False	0.975	-0.295	False	0.81	-1.34	False
Clip2	0.9	-0.825	False	1.025	-0.525	False	0.9	-0.645	False
Clip3	0.905	-0.725	False	1.055	0.38	False	0.86	-0.97	False
Clip4	1.135	0.215	False	1.045	0.3	False	1.125	0.16	False
Clk1	1.075	0.095	False	1.265	1.895	False	0.85	-0.755	False
Clk2	1.14	0.62	False	0.945	-0.57	False	1.205	0.85	False
Clk3	1.035	0.1	False	1.11	1.09	False	0.935	-0.475	False
Clk4	1.56	1.31	False	1.155	1.015	False	1.355	0.66	False
Clmn	0.975	-0.205	False	0.975	-0.71	False	1.005	0.16	False
Cln3	1.085	0.135	False	1.045	0.19	False	1.035	0.025	False
Cln5	1.29	0.92	False	0.98	-0.235	False	1.325	1.015	False
Cln6	1.275	1.375	False	0.965	-0.225	False	1.33	1.515	False
Cln8	1.395	1.125	False	1.08	0.725	False	1.31	0.89	False
Clns1a	0.985	-0.1	False	1.01	0.19	False	0.98	-0.205	False
Clock	0.86	-1.01	False	1.02	0.08	False	0.845	-1	False
Clp1	1.13	0.3	False	1.195	1.555	False	0.955	-0.505	False
Clpb	0.67	-2.96	True	0.745	-3.155	False	0.885	-0.725	False
Clpp	1.105	0.52	False	1.03	0.425	False	1.08	0.375	False
Clptm1	0.995	0.06	False	1.005	-0.03	False	0.99	-0.02	False
Clptm1l	1.01	0.08	False	0.995	0	False	1.02	0.11	False
Clpx	0.925	-0.67	False	0.96	-0.885	False	0.965	-0.18	False
Clspn	0.855	-0.995	False	1.035	0.45	False	0.825	-1.185	False
Clstn1	0.94	-0.325	False	0.94	-0.865	False	0.995	0.14	False
Clstn3	0.95	-0.345	False	1.005	-0.415	False	0.97	-0.04	False
Clta	0.985	-0.395	False	0.975	-0.51	False	1	-0.11	False
Cltb	1.06	0.485	False	1	-0.095	False	1.06	0.54	False
Cltc	0.93	-0.58	False	1.01	-0.305	False	0.925	-0.395	False
Clu	0.895	-0.78	False	1.01	-0.03	False	0.89	-0.785	False
Cluap1	0.94	-0.495	False	0.97	-0.38	False	0.97	-0.265	False
Cluh	0.96	-0.2	False	0.995	-0.215	False	0.97	-0.09	False
Clybl	0.87	-0.735	False	0.755	-1.47	False	1.185	0.475	False
Cmah	1.845	0.125	False	0.905	-0.42	False	1.725	0.48	False
Cmas	1.02	0.05	False	0.97	-0.255	False	1.045	0.2	False
Cmbl	0.66	-0.935	False	1.355	0.9	False	0.475	-1.465	False
Cmc1	1.515	1.84	False	0.965	-0.49	False	1.57	1.89	True
Cmc2	1.03	0.055	False	1.105	0.85	False	0.93	-0.295	False
Cmip	1.105	0.58	False	1.025	-0.145	False	1.08	0.725	False
Cmklr1	NA	NA	False	1.01	0.235	False	NA	NA	False
Cmpk1	1.155	0.675	False	1	0.19	False	1.155	0.65	False
Cmpk2	1.005	-0.02	False	1.025	0.42	False	0.96	-0.13	False
Cmss1	0.805	-1.61	False	0.98	-0.225	False	0.82	-1.375	False
Cmtm4	1.51	1.695	False	0.915	-1.18	False	1.64	1.995	True
Cmtm6	1.42	1.64	False	0.945	-0.435	False	1.52	2.005	True
Cmtm7	1.635	1.275	False	1.085	0.455	False	1.49	1.01	False
Cmtm8	1.45	1.61	False	1.02	0.26	False	1.455	1.47	False
Cmtr1	0.84	-1.22	False	1.025	0.235	False	0.82	-1.36	False
Cmtr2	0.935	-0.46	False	0.96	-0.445	False	0.97	-0.24	False
Cnbd2	1.24	0.44	False	0.93	-0.175	False	1.295	0.48	False
Cnbp	1.045	0.495	False	0.985	0.215	False	1.065	0.425	False
Cndp1	1.555	0.88	False	0.905	-0.35	False	1.63	1.065	False
Cndp2	0.96	-0.26	False	0.97	-0.445	False	0.99	0.02	False
Cnep1r1	0.795	-1.185	False	0.975	-0.115	False	0.825	-1.055	False
Cngb1	NA	NA	False	0.97	-0.455	False	NA	NA	False
Cnih1	1.42	2.135	False	1.015	0.095	False	1.395	1.955	True
Cnih2	0.895	-0.75	False	1.035	0.255	False	0.855	-0.845	False
Cnih4	1.505	2.37	False	1.005	0.245	False	1.505	2.17	True
Cnksr1	0.905	-0.7	False	1.02	0.06	False	0.885	-0.545	False
Cnksr2	1	-0.25	False	1.04	0.285	False	0.955	-0.39	False
Cnksr3	0.905	-0.53	False	1.085	0.715	False	0.835	-0.87	False
Cnn2	1.225	0.645	False	1.205	1.135	False	1.005	-0.15	False
Cnn3	0.855	-1.355	False	0.985	-0.08	False	0.87	-1.215	False
Cnnm1	0.82	-1.18	False	1.095	0.75	False	0.75	-1.52	False
Cnnm2	0.925	-0.495	False	0.955	-0.25	False	0.98	-0.23	False
Cnnm3	1.015	0.03	False	0.965	-0.345	False	1.055	0.205	False
Cnnm4	1.01	-0.07	False	0.955	-0.655	False	1.07	0.235	False
Cnot1	0.98	-0.235	False	0.995	-0.05	False	0.985	-0.23	False
Cnot10	0.905	-0.585	False	1.05	0.51	False	0.865	-0.91	False
Cnot11	1.12	0.62	False	0.915	-1.01	False	1.23	1.18	False
Cnot2	1.04	0.255	False	1.04	0.425	False	1.005	0.03	False
Cnot3	0.87	-1.14	False	0.975	-0.295	False	0.9	-0.87	False
Cnot4	1.195	0.63	False	1.035	0.22	False	1.15	0.535	False
Cnot6	0.995	-0.045	False	0.985	0.21	False	1.005	-0.04	False
Cnot6l	0.89	-0.855	False	1.03	0.33	False	0.865	-0.945	False
Cnot7	0.75	-1.49	False	1.055	0.915	False	0.705	-1.69	False
Cnot8	1.03	0.05	False	1.015	0.475	False	1.015	-0.07	False
Cnp	1.075	0.495	False	1.015	-0.135	False	1.06	0.475	False
Cnppd1	0.78	-1.89	False	1.11	1.33	False	0.7	-2.33	True
Cnpy2	0.995	-0.22	False	0.97	-0.24	False	1.025	-0.07	False
Cnpy3	0.915	-0.47	False	0.955	-0.345	False	0.955	-0.09	False
Cnpy4	1.05	0.12	False	1.035	0.08	False	1.025	0.015	False
Cnr2	NA	NA	False	0.92	-0.285	False	NA	NA	False
Cnrip1	0.665	-1.97	False	1.065	0.875	False	0.625	-2.235	True
Cnst	0.875	-0.84	False	1.115	0.73	False	0.8	-1.25	False
Cntd1	NA	NA	False	0.9	-0.385	False	NA	NA	False
Cntf	NA	NA	False	1.105	0.56	False	NA	NA	False
Cntfr	1.01	-0.09	False	0.965	-0.435	False	1.05	0.155	False
Cntln	1.135	0.33	False	0.905	-0.61	False	1.25	0.535	False
Cntn2	0.875	-0.72	False	1.07	0.43	False	0.82	-0.865	False
Cntnap1	0.895	-0.67	False	0.98	-0.165	False	0.915	-0.57	False
Cntnap2	2.695	1.47	False	0.91	-0.27	False	3.125	1.45	False
Cntrl	1.015	0.05	False	1.085	0.7	False	0.94	-0.355	False
Cntrob	0.89	-0.72	False	0.94	-0.375	False	0.97	-0.425	False
Coa3	1.11	0.42	False	0.98	-0.22	False	1.14	0.505	False
Coa4	0.79	-1.08	False	0.935	-0.665	False	0.85	-0.825	False
Coa5	1.35	0.95	False	1.01	0.575	False	1.35	0.855	False
Coasy	0.985	0	False	0.98	-0.33	False	1.005	0.145	False
Cobl	1.54	0.625	False	1.02	0.07	False	1.445	0.435	False
Cobll1	0.985	-0.24	False	0.97	-0.425	False	1.02	0.03	False
Cog1	0.97	-0.23	False	0.975	-0.53	False	1	0.055	False
Cog2	1.045	0.315	False	1.015	0	False	1.035	0.28	False
Cog3	0.98	-0.325	False	1.05	0.64	False	0.94	-0.55	False
Cog4	1.07	0.455	False	1.015	-0.01	False	1.05	0.4	False
Cog6	0.955	-0.39	False	1.02	0.135	False	0.935	-0.455	False
Cog7	0.98	-0.105	False	1	-0.085	False	0.98	-0.095	False
Cog8	1.005	-0.115	False	1.135	1.005	False	0.89	-0.675	False
Coil	0.84	-0.82	False	0.895	-0.77	False	0.935	-0.3	False
Col11a1	0.65	-0.78	False	2.995	1.57	False	0.215	-1.715	False
Col11a2	0.835	-0.35	False	1.005	0.17	False	0.84	-0.46	False
Col12a1	0.71	-2.005	False	0.78	-1.96	False	0.9	-0.59	False
Col13a1	1.12	0.23	False	1.685	0.085	False	1.275	0.045	False
Col16a1	0.675	-2.28	False	0.87	-1.23	False	0.775	-1.41	False
Col18a1	0.705	-1.985	False	0.87	-1.095	False	0.805	-1.295	False
Col1a1	1.075	-0.27	False	0.725	-0.52	False	2.215	0.23	False
[truncated: 13,882 more rows]

## Sheet: DE_analysis_(20 v. 40 min)
Gene symbol	average ribo-seq fold change (acORF)	average ribo-seq Z-score	exceeds 10% FDR threshold	average fold change mRNA-seq	average mRNA-seq Z-score	exceeds 10% FDR threshold	average TE fold-change	average TE Z-score	exceeds 10% FDR threshold
A2m	NA	NA	False	2.88	0.61	False	NA	NA	False
A3galt2	0.84	-1.675	False	0.865	-1.67	False	0.97	-0.18	False
A4galt	0.945	-0.8	False	1.065	0.93	False	0.885	-1.215	False
Aaas	1.02	0.145	False	1.005	0.02	False	1.015	0.085	False
Aacs	1.025	0.215	False	1.01	-0.13	False	1.015	0.08	False
Aadat	1.43	0.83	False	0.825	-0.715	False	1.845	1.07	False
Aaed1	1.055	0.515	False	1.08	0.945	False	0.98	0.015	False
Aagab	1.005	-0.065	False	1.01	0.095	False	0.995	-0.05	False
Aak1	1.115	0.925	False	0.9	-1.075	False	1.24	1.74	False
Aamdc	1.08	0.38	False	0.86	-0.96	False	1.25	1.075	False
Aamp	0.925	-0.845	False	0.98	-0.12	False	0.945	-0.82	False
Aar2	1.055	0.505	False	1.025	0.245	False	1.03	0.135	False
Aars	0.985	-0.07	False	0.93	-0.725	False	1.05	0.53	False
Aars2	0.93	-0.625	False	0.935	-0.855	False	1	0.04	False
Aarsd1	1	-0.085	False	1.025	0.275	False	0.98	-0.375	False
Aasdh	1.085	0.325	False	1.05	0.025	False	1.06	0.25	False
Aasdhppt	1.16	1.53	False	0.98	-0.3	False	1.175	1.55	False
Aatf	0.975	-0.19	False	1	-0.235	False	0.975	-0.15	False
Aatk	0.89	-1.005	False	0.915	-1.22	False	0.98	-0.075	False
Abat	0.835	-1.585	False	0.885	-1.275	False	0.945	-0.37	False
Abca1	1.065	0.57	False	0.93	-0.76	False	1.14	0.955	False
Abca16	NA	NA	False	1.19	-0.11	False	NA	NA	False
Abca17	0.845	-0.76	False	1.03	-0.08	False	0.82	-0.775	False
Abca2	1.015	0.145	False	1.04	0.725	False	0.97	-0.38	False
Abca3	0.925	-1.015	False	0.92	-0.925	False	1.005	-0.09	False
Abca4	1.62	0.37	False	1.27	0.555	False	1.195	0.165	False
Abca5	1.025	0.2	False	1.055	-0.015	False	1	0.11	False
Abca7	0.875	-1.26	False	0.975	-0.3	False	0.895	-0.78	False
Abca8	NA	NA	False	2.645	1.56	False	NA	NA	False
Abcb10	1.095	0.805	False	0.865	-1.78	False	1.27	1.825	False
Abcb1a	NA	NA	False	1.005	-0.315	False	NA	NA	False
Abcb1b	NA	NA	False	1.565	1	False	NA	NA	False
Abcb6	0.9	-1.12	False	0.975	-0.17	False	0.925	-0.805	False
Abcb7	0.71	-2.64	False	0.64	-3.88	True	1.105	0.845	False
Abcb8	0.765	-2.17	False	1.045	0.48	False	0.73	-2.205	True
Abcb9	1.03	0.295	False	0.89	-1.115	False	1.155	1.125	False
Abcc1	0.92	-0.92	False	0.96	-0.51	False	0.96	-0.385	False
Abcc10	1.02	0.115	False	1.09	0.46	False	0.94	-0.33	False
Abcc3	1.035	0.275	False	1.28	1.34	False	0.84	-1.09	False
Abcc4	0.955	-0.52	False	0.93	-0.86	False	1.02	0.13	False
Abcc5	0.835	-1.605	False	1.06	0.505	False	0.785	-1.87	False
Abcd1	0.93	-0.535	False	0.905	-1.16	False	1.025	0.285	False
Abcd2	NA	NA	False	1.18	0.06	False	NA	NA	False
Abcd3	0.985	-0.045	False	0.965	-0.32	False	1.015	0.175	False
Abcd4	1.33	1.435	False	1.435	1.755	False	0.945	-0.12	False
Abce1	0.975	-0.33	False	0.99	0.085	False	0.985	-0.305	False
Abcf1	1.02	0.21	False	1.025	0.505	False	0.99	-0.3	False
Abcf2	1.03	0.365	False	1	0.035	False	1.025	0.08	False
Abcf3	1.025	0.275	False	1.015	0.125	False	1.015	0.11	False
Abcg1	1.005	-0.095	False	0.995	-0.13	False	1.01	0.05	False
Abcg3	0.92	-0.34	False	1.095	0.08	False	0.845	-0.455	False
Abcg3l1	1.09	0.215	False	1.335	1.31	False	0.815	-0.475	False
Abcg3l2	1.065	0.345	False	1.14	0.345	False	0.935	-0.005	False
Abcg3l3	1.395	0.865	False	1.045	-0.095	False	1.39	0.755	False
Abcg3l4	0.85	-0.64	False	1.32	0.91	False	0.645	-1.435	False
Abcg4	1.095	0.775	False	0.97	-0.54	False	1.13	1.08	False
Abhd1	0.97	-0.085	False	1.055	0.05	False	0.92	-0.275	False
Abhd10	1.035	0.33	False	1.165	1.08	False	0.89	-0.685	False
Abhd11	1.07	0.565	False	1.01	-0.06	False	1.07	0.625	False
Abhd12	1.085	0.835	False	1.075	0.835	False	1.015	0.01	False
Abhd13	0.93	-0.425	False	0.94	-0.67	False	0.98	0.055	False
Abhd14a	1	0.02	False	1.025	-0.095	False	0.97	0.07	False
Abhd14b	0.945	-0.66	False	0.97	-0.295	False	0.97	-0.32	False
Abhd15	0.915	-0.46	False	0.96	-0.83	False	1.08	0.095	False
Abhd16a	0.96	-0.225	False	1.12	1.34	False	0.86	-1.135	False
Abhd17a	0.865	-1.01	False	0.99	-0.075	False	0.875	-0.65	False
Abhd17b	1.08	0.75	False	1.01	-0.02	False	1.08	0.62	False
Abhd17c	0.995	0.02	False	0.96	-0.61	False	1.04	0.375	False
Abhd2	0.87	-1.39	False	0.865	-1.89	False	1.01	-0.075	False
Abhd3	1.08	0.715	False	1.16	1.17	False	0.945	-0.345	False
Abhd4	0.97	-0.39	False	0.995	0.06	False	0.975	-0.375	False
Abhd5	0.88	-1.23	False	1.01	0.29	False	0.875	-1.155	False
Abhd6	1.05	0.295	False	0.975	-0.36	False	1.08	0.54	False
Abhd8	0.985	-0.205	False	0.95	-0.655	False	1.04	0.345	False
Abi1	1.055	0.51	False	1.035	0.37	False	1.03	0.18	False
Abi2	0.965	-0.25	False	0.895	-1.26	False	1.075	0.66	False
Abl1	1.06	0.49	False	0.995	-0.145	False	1.065	0.5	False
Abl2	1.065	0.55	False	0.915	-1.215	False	1.165	1.29	False
Ablim1	1.15	1.245	False	0.96	-0.5	False	1.2	1.43	False
Ablim2	0.98	-0.05	False	0.91	-1.035	False	1.085	0.75	False
Ablim3	1.105	0.15	False	0.875	-0.93	False	1.295	0.465	False
Abo	0.935	-0.225	False	1.485	0.745	False	0.68	-0.79	False
Abo2	1	0.02	False	1.815	0.965	False	0.615	-0.88	False
Abr	0.98	-0.41	False	0.92	-0.95	False	1.065	0.49	False
Abracl	0.92	-0.62	False	1.18	1.575	False	0.78	-1.57	False
Abt1	0.915	-0.775	False	1.015	-0.03	False	0.905	-0.725	False
Abtb1	0.895	-0.67	False	1.145	0.645	False	0.78	-1.25	False
Ac1576	NA	NA	False	1.105	0.375	False	NA	NA	False
Acaa1a	1.04	0.25	False	1.03	0.285	False	1.01	0.065	False
Acaa1b	1.015	-0.02	False	0.99	-0.3	False	1.025	0.105	False
Acaa2	1.05	0.505	False	0.97	-0.385	False	1.08	0.63	False
Acaca	0.98	-0.23	False	0.83	-2.32	False	1.18	1.605	False
Acacb	1.205	-0.27	False	1.42	0.735	False	0.81	-0.54	False
Acad10	0.84	-0.81	False	0.945	-0.62	False	0.875	-0.27	False
Acad11	1.065	0.62	False	0.98	-0.355	False	1.085	0.715	False
Acad8	1.05	0.32	False	1.015	-0.085	False	1.03	0.365	False
Acad9	0.865	-1.49	False	0.935	-0.92	False	0.93	-0.655	False
Acadl	1.01	0.1	False	1	0.075	False	1.015	-0.025	False
Acadm	1.045	0.395	False	0.995	-0.13	False	1.05	0.28	False
Acads	1.06	0.395	False	0.97	-0.67	False	1.1	0.805	False
Acadsb	1.505	1.025	False	1.185	0.195	False	1.28	0.405	False
Acadvl	0.83	-2.105	False	0.905	-1.195	False	0.92	-0.805	False
Acap1	1.25	-0.34	False	1.305	0.28	False	0.855	-0.44	False
Acap2	1	0	False	0.995	0.005	False	1.005	-0.08	False
Acap3	0.94	-0.56	False	0.96	-0.46	False	0.98	-0.05	False
Acat1	0.94	-0.59	False	0.955	-0.565	False	0.99	-0.235	False
Acat2	1.03	0.28	False	0.985	-0.225	False	1.045	0.31	False
Acbd3	1.055	0.51	False	1.045	0.555	False	1.015	0.035	False
Acbd4	0.945	-0.3	False	0.98	-0.375	False	0.965	-0.05	False
Acbd5	0.92	-0.37	False	1.02	-0.15	False	0.905	-0.3	False
Acbd6	0.71	-3.015	False	1	-0.075	False	0.705	-2.46	True
Acbd7	1.5	0.46	False	1.4	0.61	False	1.06	0.065	False
Accs	0.935	-0.425	False	1.095	0.35	False	0.85	-0.81	False
Acd	1.1	0.775	False	0.985	-0.15	False	1.11	0.835	False
Ace	1.03	0.24	False	1.015	0.265	False	1.015	-0.015	False
Ace3	NA	NA	False	1.365	0.335	False	NA	NA	False
Acer2	1.11	0.265	False	0.98	-0.315	False	1.12	0.495	False
Acer3	1.12	0.93	False	0.905	-1.04	False	1.24	1.525	False
Ache	1.095	0.67	False	1.28	1.73	False	0.86	-0.97	False
Acin1	1.01	0.14	False	0.965	-0.385	False	1.055	0.39	False
Acly	1.02	0.41	False	0.945	-0.55	False	1.08	0.81	False
Acn9	1.205	0.28	False	0.97	-0.34	False	1.24	0.55	False
Aco1	1	-0.11	False	0.85	-1.745	False	1.175	1.295	False
Aco2	0.73	-3.575	False	0.755	-3.64	False	0.95	-0.8	False
Acot1	1.01	0.17	False	1.02	-0.325	False	1.045	0.205	False
Acot11	1.65	1.025	False	1.555	0.68	False	1	-0.06	False
Acot13	1.045	0.39	False	0.98	-0.31	False	1.065	0.61	False
Acot2	1	0.095	False	0.955	-0.625	False	1.06	0.485	False
Acot3	1.295	1.16	False	1.175	0.56	False	1.09	0.505	False
Acot4	1.27	0.445	False	1.075	0.005	False	1.21	0.365	False
Acot5	0.965	-0.145	False	2.25	1.205	False	0.465	-1.315	False
Acot6	1.38	0.86	False	1.75	1.135	False	0.85	-0.22	False
Acot7	1.035	0.41	False	0.905	-1.255	False	1.155	1.21	False
Acot8	0.96	-0.355	False	0.935	-0.8	False	1.025	0.245	False
Acot9	0.925	-0.73	False	0.91	-1.15	False	1.015	0.07	False
Acox1	0.97	-0.36	False	0.94	-0.805	False	1.035	0.185	False
Acox3	0.97	-0.13	False	1.01	-0.02	False	0.96	-0.225	False
Acp1	1.05	0.41	False	0.965	-0.47	False	1.08	0.61	False
Acp2	1.035	0.37	False	1.265	2.075	False	0.83	-1.725	False
Acp5	0.96	-0.725	False	1.355	2.26	False	0.735	-1.85	False
Acp6	0.745	-1.84	False	0.965	-0.585	False	0.775	-1.165	False
Acpl2	1.045	0.305	False	1.075	0.64	False	0.97	0.03	False
Acrbp	NA	NA	False	0.53	-1.21	False	NA	NA	False
Acsf2	0.67	-2.49	False	0.75	-2.15	False	0.91	-0.315	False
Acsf3	0.845	-1.33	False	0.875	-1.31	False	0.98	-0.135	False
Acsl1	1.025	0.19	False	0.99	-0.13	False	1.035	0.295	False
Acsl3	1.015	0.135	False	1.105	1.16	False	0.915	-0.815	False
Acsl4	0.975	-0.21	False	1.005	0.055	False	0.98	-0.21	False
Acsl5	0.87	-1.085	False	1.075	0.89	False	0.805	-1.505	False
Acsl6	1.005	0.025	False	1.04	0.395	False	0.965	-0.315	False
Acsm1	1.26	0.555	False	0.57	-1.37	False	2.235	1.525	False
Acss2	1.03	0.32	False	0.97	-0.365	False	1.06	0.47	False
Acta1	0.955	-0.66	False	0.9	-1.29	False	1.06	0.515	False
Acta2	0.975	-0.175	False	0.89	-1.135	False	1.1	0.815	False
Actb	0.915	-0.895	False	0.875	-1.505	False	1.05	0.495	False
Actbl2	1.08	0.62	False	0.895	-1.085	False	1.215	1.21	False
Actc1	1.1	0.82	False	0.935	-0.78	False	1.18	1.135	False
Actg1	0.915	-0.905	False	0.94	-0.73	False	0.98	-0.27	False
Actg2	0.97	-0.44	False	1.005	-0.27	False	0.975	-0.065	False
Actl10	2.13	1.69	False	1.125	-0.04	False	2.145	1.255	False
Actl6a	1.1	0.91	False	0.99	-0.19	False	1.115	0.995	False
Actl6b	1.135	1.005	False	0.995	-0.325	False	1.145	0.99	False
Actn1	0.825	-2.325	False	0.835	-2.105	False	0.99	-0.18	False
Actn2	0.875	-0.76	False	0.94	-0.6	False	0.945	-0.15	False
Actn3	0.765	-1.355	False	0.59	-2.575	False	1.3	1.185	False
Actn4	0.79	-2.89	False	0.78	-3.315	False	1.02	0.105	False
Actr10	0.94	-0.615	False	1.035	0.59	False	0.905	-1.22	False
Actr1a	1.065	0.745	False	0.925	-0.835	False	1.155	1.38	False
Actr1b	1.11	1.015	False	0.955	-0.525	False	1.155	1.275	False
Actr2	1.05	0.575	False	1.015	0.335	False	1.035	0.22	False
Actr3	1.015	0.28	False	0.995	0.085	False	1.025	0.195	False
Actr3b	1.085	0.68	False	1.01	-0.15	False	1.07	0.555	False
Actr5	1.13	0.955	False	1.075	0.325	False	1.055	0.455	False
Actr6	1.05	0.38	False	1.02	-0.03	False	1.03	0.305	False
Actr8	0.975	-0.2	False	1.005	0.02	False	0.975	-0.275	False
Actrt3	1	0.025	False	1.01	-0.085	False	1.01	0.065	False
Acvr1	0.84	-1.205	False	1.025	0.035	False	0.815	-1.055	False
Acvr1b	1.07	0.595	False	1.035	0.005	False	1.055	0.4	False
Acvr2a	1.025	0.185	False	1.19	1.315	False	0.865	-0.895	False
Acvr2b	0.735	-1.24	False	1.05	0.26	False	0.695	-1.165	False
Acy1	0.98	-0.365	False	0.985	-0.265	False	0.99	-0.17	False
Acy3	NA	NA	False	1.42	0.45	False	NA	NA	False
Acyp1	0.975	-0.195	False	1.14	1.53	False	0.85	-1.13	False
Acyp2	1.045	0.15	False	1.05	-0.12	False	1.1	0.3	False
Ada	1.025	0.145	False	1.045	-0.135	False	1.02	0.15	False
Adal	1.18	0.695	False	0.99	-0.345	False	1.19	0.815	False
Adam10	1.22	2.08	False	1.17	2.06	False	1.05	0.34	False
Adam11	1.085	0.245	False	1.45	1.52	False	0.76	-0.69	False
Adam12	1.145	0.855	False	1.05	0.205	False	1.09	0.695	False
Adam15	1.275	1.925	False	0.975	-0.51	False	1.315	1.895	False
Adam17	1.195	1.57	False	1.16	1.55	False	1.025	0.285	False
Adam19	0.875	-0.57	False	1.115	0.6	False	0.78	-0.85	False
Adam1a	NA	NA	False	1.32	0.895	False	NA	NA	False
Adam22	0.955	-0.34	False	0.925	-0.87	False	1.03	0.33	False
Adam23	0.955	-0.205	False	0.89	-1.11	False	1.075	0.61	False
Adam4	NA	NA	False	0.375	-1.85	False	NA	NA	False
Adam4l1	NA	NA	False	1.705	1.325	False	NA	NA	False
Adam8	NA	NA	False	1.01	-0.385	False	NA	NA	False
Adam9	1.05	0.375	False	1.075	0.79	False	0.975	-0.105	False
Adamts10	1.08	0.15	False	1.035	-0.09	False	1.055	0.24	False
Adamts17	1.09	0.56	False	0.99	-0.575	False	1.1	0.735	False
Adamts4	1.7	0.26	False	0.945	-0.365	False	2.835	0.44	False
Adamts6	NA	NA	False	0.695	-1.32	False	NA	NA	False
Adamts7	1.05	-0.07	False	1.06	-0.05	False	1.065	0.02	False
Adamts9	1.19	0.52	False	1.245	0.84	False	0.955	-0.025	False
Adamtsl4	0.935	-0.235	False	1.51	1.58	False	0.615	-1.09	False
Adamtsl5	1.7	1.625	False	1.17	0.65	False	1.45	0.9	False
Adap1	0.815	-1.165	False	0.96	-0.68	False	0.865	-0.555	False
Adap2	1.375	0.565	False	1.17	0.47	False	1.15	0.335	False
Adar	0.995	-0.095	False	0.94	-0.82	False	1.06	0.445	False
Adarb1	0.94	-0.44	False	0.955	-0.605	False	0.99	0.1	False
Adat1	1.095	0.215	False	1.03	-0.11	False	1.05	0.25	False
Adat2	0.875	-0.635	False	0.98	-0.425	False	0.89	-0.355	False
Adat3	0.965	-0.16	False	1.06	0.06	False	0.91	-0.225	False
Adc	0.935	-0.555	False	1.02	-0.075	False	0.915	-0.34	False
Adck1	0.905	-0.575	False	1.025	-0.025	False	0.885	-0.54	False
Adck2	0.795	-1.425	False	1.015	-0.06	False	0.785	-1.175	False
Adck3	0.73	-2.775	False	0.79	-2.27	False	0.94	-0.34	False
Adck4	0.89	-0.855	False	0.935	-0.82	False	0.96	-0.095	False
Adck5	0.84	-1.105	False	1	-0.325	False	0.845	-0.855	False
Adcy3	0.945	-0.545	False	0.98	-0.26	False	0.96	-0.36	False
Adcy5	0.92	-0.365	False	1.015	-0.19	False	0.89	-0.22	False
Adcy6	0.975	-0.275	False	1.05	0.61	False	0.93	-0.7	False
Adcy7	0.915	-0.63	False	1.06	0.325	False	0.865	-0.815	False
Adcy9	0.945	-0.275	False	0.885	-1.15	False	1.095	0.62	False
Adcyap1r1	1.01	0.165	False	1.015	0.215	False	1	-0.07	False
Add1	1.04	0.585	False	0.945	-0.55	False	1.1	0.995	False
Add2	0.815	-1.8	False	0.965	-0.65	False	0.85	-1.29	False
Add3	1.015	0.22	False	0.98	-0.145	False	1.04	0.355	False
Adh5	0.945	-0.59	False	1.075	0.76	False	0.88	-1.265	False
Adhfe1	1.09	0.285	False	1.315	0.905	False	0.835	-0.565	False
Adi1	1.09	0.52	False	1.015	0.165	False	1.075	0.39	False
Adipor1	1.005	0.09	False	0.985	-0.045	False	1.02	0.13	False
Adipor2	1.245	1.93	False	0.92	-1.01	False	1.36	2.48	True
Adk	1.02	0.28	False	1.015	0.35	False	1.01	-0.015	False
Adm	1.175	1.46	False	1.37	4.015	True	0.865	-1.525	False
Adm2	1.07	0.57	False	1.045	0.25	False	1.025	0.26	False
Adnp	1.02	0.235	False	0.95	-0.49	False	1.075	0.615	False
Adnp2	1.075	0.73	False	0.95	-0.655	False	1.135	1.075	False
Ado	1.12	0.965	False	0.825	-2.005	False	1.36	2.51	True
Adora1	0.815	-0.51	False	1.065	0.12	False	0.755	-0.415	False
Adora2a	0.92	-1.025	False	1.12	0.475	False	0.84	-0.94	False
Adora2b	NA	NA	False	1.24	0.115	False	NA	NA	False
Adpgk	0.97	-0.26	False	1.08	0.68	False	0.895	-0.76	False
Adprh	0.91	-1.015	False	1.015	-0.03	False	0.905	-0.93	False
Adprhl1	1.145	0.53	False	1.35	1.22	False	0.89	-0.32	False
Adprhl2	1.225	1.765	False	1.115	1.07	False	1.095	0.85	False
Adprm	0.765	-1.58	False	1.005	-0.17	False	0.76	-1.36	False
Adra2b	0.745	-0.99	False	1.015	-0.145	False	0.735	-0.745	False
Adrbk1	1.02	0.09	False	0.935	-0.67	False	1.085	0.695	False
Adrbk2	1.045	0.41	False	0.945	-0.705	False	1.125	0.895	False
Adrm1	1.115	1.32	False	0.96	-0.335	False	1.165	1.52	False
Adsl	1.04	0.31	False	1.02	0.145	False	1.02	0.07	False
Adss	0.945	-0.45	False	1.01	0.16	False	0.94	-0.635	False
Adssl1	0.97	-0.21	False	1.17	0.995	False	0.83	-1.045	False
Aebp1	1.08	0.6	False	1.04	0.305	False	1.04	0.105	False
Aebp2	0.9	-1.14	False	1.04	0.48	False	0.865	-1.12	False
Aen	1.005	-0.065	False	0.965	-0.695	False	1.04	0.405	False
Aes	1.21	2.07	False	0.95	-0.48	False	1.265	2.435	True
Afap1	0.985	-0.035	False	0.845	-1.515	False	1.17	1.28	False
Afap1l1	1.305	0.195	False	1.035	-0.095	False	1.355	0.21	False
Afap1l2	0.865	-0.88	False	1.135	0.155	False	0.78	-0.745	False
Aff1	0.92	-0.605	False	0.94	-0.84	False	0.975	-0.06	False
Aff2	1.08	0.67	False	0.965	-0.61	False	1.145	0.91	False
Aff3	0.97	-0.095	False	1.1	0.155	False	0.895	-0.25	False
Aff4	1.095	1.005	False	0.965	-0.245	False	1.135	1.165	False
Afg3l1	0.755	-1.805	False	0.915	-1.18	False	0.815	-1.06	False
Afg3l2	0.865	-1.555	False	0.965	-0.49	False	0.895	-0.945	False
Afmid	0.885	-0.435	False	1.04	-0.045	False	0.85	-0.455	False
Aftph	1	-0.12	False	1.045	0.5	False	0.96	-0.47	False
Aga	1.08	0.65	False	1.115	0.965	False	0.98	-0.215	False
Agap1	1.19	1.645	False	0.895	-1.295	False	1.335	2.245	True
Agap2	1.035	0.225	False	1	-0.14	False	1.035	0.3	False
Agap3	1.04	0.19	False	0.975	-0.275	False	1.065	0.565	False
Agbl3	NA	NA	False	1.55	0.92	False	NA	NA	False
Agbl5	0.925	-0.385	False	1.01	-0.1	False	0.915	-0.26	False
Ager	NA	NA	False	1.28	0.41	False	NA	NA	False
Agfg1	1.175	1.655	False	0.96	-0.34	False	1.22	1.885	False
Agfg2	1.035	0.295	False	0.99	-0.28	False	1.05	0.39	False
Aggf1	0.745	-1.755	False	1.01	0.14	False	0.74	-1.515	False
Agk	0.8	-1.33	False	0.975	-0.51	False	0.825	-0.97	False
Agl	1.03	0.26	False	0.995	-0.04	False	1.035	0.14	False
Ago2	1.055	0.51	False	0.79	-2.73	False	1.345	2.625	True
Ago3	0.98	-0.06	False	0.88	-1.06	False	1.115	0.775	False
Ago4	1.11	0.645	False	0.955	-0.505	False	1.155	0.97	False
Agpat1	0.905	-0.83	False	0.945	-0.59	False	0.96	-0.29	False
Agpat2	1.1	0.78	False	1.035	0.3	False	1.065	0.495	False
Agpat3	0.95	-0.605	False	0.995	0.015	False	0.955	-0.355	False
Agpat4	0.94	-0.475	False	1.1	0.515	False	0.855	-0.875	False
Agpat5	0.995	-0.08	False	0.905	-1.31	False	1.105	0.82	False
Agpat6	0.86	-1.26	False	0.92	-1.035	False	0.935	-0.435	False
Agpat9	1.03	0.235	False	1.035	-0.135	False	1.025	0.285	False
Agps	0.965	-0.385	False	0.965	-0.515	False	1	-0.005	False
Agrn	0.96	-0.32	False	1.185	0.83	False	0.825	-1.275	False
Agtpbp1	0.91	-1.035	False	0.965	-0.3	False	0.94	-0.565	False
Agtr2	0.875	-0.43	False	1.025	-0.15	False	0.825	-0.265	False
Agtrap	1.08	0.48	False	1.095	0.565	False	0.99	0.035	False
Ahctf1	1.03	0.31	False	1.02	0.295	False	1.01	0	False
Ahcy	0.895	-1.345	False	0.94	-0.695	False	0.955	-0.585	False
Ahcyl1	1.02	0.23	False	0.96	-0.385	False	1.065	0.58	False
Ahcyl2	0.98	-0.29	False	0.93	-0.805	False	1.055	0.445	False
Ahdc1	1.07	0.58	False	0.91	-1.215	False	1.18	1.27	False
Ahi1	1.025	0.15	False	0.96	-0.53	False	1.07	0.53	False
Ahnak	1.04	-0.29	False	0.9	-1.3	False	1.14	1.105	False
Ahnak2	1.36	1.095	False	0.745	-1.575	False	1.83	1.945	False
Ahrr	1.075	-0.31	False	1.44	0.485	False	0.715	-0.39	False
Ahsa1	1.08	0.815	False	1.025	0.27	False	1.055	0.49	False
Ahsa2	0.9	-0.875	False	1.025	-0.065	False	0.88	-0.755	False
Aida	0.845	-0.89	False	0.995	-0.045	False	0.85	-0.665	False
Aif1l	0.76	-2.245	False	0.855	-2.04	False	0.895	-0.765	False
Aifm1	0.78	-1.86	False	0.905	-1.12	False	0.855	-0.815	False
Aifm2	1.09	0.53	False	0.99	-0.28	False	1.1	0.625	False
Aifm3	1.085	0.465	False	0.995	-0.35	False	1.1	0.48	False
Aig1	1.055	0.45	False	1.03	0.285	False	1.05	0.235	False
Aim1	NA	NA	False	1.49	0.145	False	NA	NA	False
Aim1l	0.88	-0.395	False	1.105	0.195	False	0.8	-0.435	False
Aimp1	1.025	0.295	False	0.975	-0.38	False	1.06	0.42	False
Aimp2	1.035	0.345	False	0.94	-0.885	False	1.11	0.93	False
Aip	0.925	-0.855	False	1.02	0.22	False	0.91	-1.03	False
Aire	0.72	-0.895	False	1.665	0.84	False	0.425	-1.345	False
Ajuba	0.795	-0.865	False	1.025	-0.125	False	0.775	-0.695	False
Ak1	1.085	0.39	False	1.01	0.13	False	1.06	0.425	False
Ak2	0.9	-1.05	False	1.01	0.045	False	0.895	-0.865	False
Ak3	1.165	1.38	False	0.99	-0.19	False	1.17	1.195	False
Ak4	1.125	0.91	False	0.995	-0.295	False	1.135	0.995	False
Ak6	1.15	1.045	False	1.095	0.85	False	1.055	0.57	False
Akap1	0.92	-0.705	False	1.085	0.92	False	0.845	-1.475	False
Akap10	1.03	0.31	False	1.035	0.515	False	0.99	0.075	False
Akap11	1.045	0.35	False	1	0.01	False	1.05	0.405	False
Akap12	1.015	0.115	False	1.035	0.04	False	0.975	-0.115	False
Akap13	1.015	0.1	False	0.905	-0.8	False	1.125	0.59	False
Akap17a	1.095	0.8	False	1.05	0.38	False	1.045	0.38	False
Akap17b	0.965	-0.09	False	1.075	0.41	False	0.895	-0.385	False
Akap2	1.59	0.705	False	1.7	0.88	False	1.045	0.075	False
Akap5	1.61	1.945	False	1.035	-0.145	False	1.69	1.63	False
Akap7	1.05	0.345	False	0.995	-0.335	False	1.085	0.515	False
Akap8	1.08	0.78	False	1.005	0	False	1.07	0.58	False
Akap8l	0.995	0.03	False	1.315	1.97	False	0.755	-1.355	False
Akap9	1.07	0.755	False	1.05	0.69	False	1.02	0.07	False
Akip1	1.105	0.885	False	1.07	0.64	False	1.03	0.34	False
Akirin1	1.135	0.835	False	1	-0.05	False	1.14	0.84	False
Akirin2	1.18	1.15	False	1.065	0.58	False	1.095	0.73	False
Akna	0.95	-0.31	False	1.075	0.28	False	0.91	-0.315	False
Akr1a1	0.935	-0.845	False	1.015	0.245	False	0.93	-0.91	False
Akr1b1	1.005	0.185	False	0.995	0.09	False	1.01	-0.01	False
Akr1b8	1.355	1.15	False	1.02	-0.125	False	1.335	1.005	False
Akr1c12	1.16	0.355	False	1.81	1.255	False	0.64	-0.95	False
Akr1c12l1	1.235	0.45	False	1.75	0.81	False	0.805	-0.505	False
Akr1c13	1.375	0.48	False	1.035	-0.35	False	1.555	0.465	False
Akr1c14	NA	NA	False	1.075	0.02	False	NA	NA	False
Akr1c19	NA	NA	False	1.025	-0.375	False	NA	NA	False
Akr1d1	NA	NA	False	1.095	0.15	False	NA	NA	False
Akr1e2	0.99	0.08	False	1.035	-0.075	False	0.97	0.065	False
Akr7a2	1.055	0.395	False	0.93	-0.96	False	1.15	1.11	False
Akr7a3	1.08	0.38	False	1.14	0.31	False	0.945	-0.025	False
Akt1	1.02	0.14	False	0.945	-0.565	False	1.08	0.605	False
Akt1s1	1	-0.02	False	0.995	-0.05	False	1.005	0.105	False
Akt2	0.91	-0.895	False	0.99	-0.075	False	0.925	-0.63	False
Akt3	1.16	1.4	False	0.925	-0.925	False	1.26	1.85	False
Aktip	0.925	-0.575	False	0.96	-0.43	False	0.965	-0.085	False
Alad	0.985	-0.3	False	0.94	-0.89	False	1.05	0.39	False
Alas1	1.04	0.3	False	0.955	-0.65	False	1.095	0.74	False
Alcam	1.3	1.15	False	0.94	-0.845	False	1.51	1.46	False
Aldh16a1	0.965	-0.355	False	0.935	-0.865	False	1.03	0.28	False
Aldh18a1	0.635	-4.685	False	0.715	-4.045	True	0.89	-1.235	False
Aldh1a1	1.035	0.07	False	1.265	0.42	False	0.84	-0.28	False
Aldh1a7	1.08	0.045	False	2.5	1.14	False	0.435	-1.035	False
Aldh1l2	0.695	-3.015	False	0.675	-3.985	True	1.025	0.335	False
Aldh2	0.74	-3.7	False	0.73	-3.615	False	1.01	-0.085	False
Aldh3a2	1.025	0.28	False	0.995	0.025	False	1.025	0.13	False
Aldh3b1	0.9	-0.48	False	1.205	0.625	False	0.765	-0.93	False
Aldh4a1	0.715	-2.665	False	0.75	-2.825	False	0.955	-0.29	False
Aldh5a1	0.9	-0.705	False	1.115	0.98	False	0.825	-1.3	False
Aldh6a1	0.95	-0.355	False	0.905	-1.28	False	1.05	0.415	False
Aldh7a1	0.945	-0.415	False	0.885	-1.46	False	1.06	0.495	False
Aldh8a1	0.98	-0.355	False	1.09	0.165	False	0.98	-0.445	False
Aldh9a1	0.955	-0.55	False	0.93	-0.775	False	1.025	0.19	False
Aldoa	0.995	-0.05	False	0.94	-0.855	False	1.055	0.61	False
Aldoart2	1.075	0.725	False	0.97	-0.535	False	1.11	1.11	False
Aldob	1.425	0.59	False	0.98	-0.4	False	1.41	0.665	False
Aldoc	1.025	-0.035	False	1.08	0.615	False	0.95	-0.495	False
Alg1	1.02	0.22	False	1.18	1.075	False	0.865	-0.715	False
Alg10	1.115	0.99	False	0.935	-0.97	False	1.2	1.45	False
Alg11	0.9	-0.805	False	0.995	-0.175	False	0.915	-0.64	False
Alg12	1.06	0.45	False	1.115	0.585	False	0.955	-0.13	False
Alg13	1.18	1.24	False	1.045	0.135	False	1.135	0.885	False
Alg14	0.885	-0.725	False	0.96	-0.53	False	0.915	-0.245	False
Alg2	0.915	-0.91	False	1.035	0.495	False	0.88	-1.16	False
Alg3	1.04	0.3	False	0.985	-0.335	False	1.06	0.485	False
Alg5	0.95	-0.535	False	1.075	0.655	False	0.885	-0.89	False
Alg6	1.07	0.54	False	1.05	0.18	False	1.025	0.335	False
Alg8	1	0.045	False	1.185	1.12	False	0.845	-0.91	False
Alg9	1.01	0.095	False	1.015	0.075	False	0.995	-0.065	False
Alk	1.145	0.44	False	1.11	0.325	False	1.04	0.165	False
Alkbh1	0.955	-0.185	False	1.25	1.8	False	0.765	-1.22	False
Alkbh2	0.99	-0.145	False	0.99	-0.39	False	1	0.085	False
Alkbh3	1.055	0.465	False	1.015	-0.055	False	1.04	0.45	False
Alkbh4	0.755	-1.17	False	1.005	-0.21	False	0.75	-0.93	False
Alkbh5	0.88	-1.295	False	0.915	-1.04	False	0.96	-0.2	False
Alkbh6	1.05	0.185	False	1.075	0.335	False	0.975	-0.035	False
Alkbh7	1.055	0.465	False	0.98	-0.4	False	1.08	0.67	False
Alkbh8	0.935	-0.51	False	0.835	-1.765	False	1.14	0.935	False
Alms1	1.05	0.445	False	0.98	-0.34	False	1.075	0.55	False
Aloxe3	0.995	-0.095	False	1.21	1.085	False	0.82	-1	False
Alpk1	0.755	-1.035	False	0.92	-0.53	False	0.81	-0.485	False
Alpk3	NA	NA	False	1.665	0.635	False	NA	NA	False
Alpl	1.285	1.245	False	1.415	1.55	False	0.91	-0.39	False
Alppl2	NA	NA	False	0.85	-0.57	False	NA	NA	False
Als2	1.11	0.95	False	1	-0.07	False	1.12	0.935	False
Als2cl	0.875	-0.54	False	1.32	1.18	False	0.67	-1.255	False
Alx4	NA	NA	False	3.485	1.545	False	NA	NA	False
Alyref	1.015	0.11	False	1	0.11	False	1.015	0.08	False
Amacr	1.025	0.12	False	1.02	-0.135	False	1.005	0.12	False
Ambra1	0.985	-0.1	False	0.975	-0.265	False	1.01	0.12	False
Amd1	1.24	2.085	False	0.945	-0.555	False	1.31	2.17	True
Amdhd2	1.1	0.51	False	1.27	1.44	False	0.87	-0.83	False
Amer1	0.86	-0.86	False	0.915	-1.065	False	0.935	-0.19	False
Amer2	1.26	0.335	False	NA	NA	False	NA	NA	False
Amer3	1.255	0.625	False	1.465	0.855	False	0.935	-0.01	False
Amfr	1.08	0.985	False	0.955	-0.415	False	1.135	1.31	False
Amhr2	1.01	-0.215	False	1.2	0.9	False	0.835	-0.71	False
Amigo1	1.065	0.395	False	1.02	0.175	False	1.045	0.38	False
Amigo2	0.98	-0.155	False	1.015	-0.19	False	0.975	0.035	False
Amigo3	NA	NA	False	1.035	-0.125	False	NA	NA	False
Ammecr1	1.01	-0.055	False	0.97	-0.325	False	1.055	0.26	False
Ammecr1l	0.865	-0.81	False	0.95	-0.685	False	0.91	-0.285	False
Amn	1.01	-0.095	False	1.055	0.215	False	0.955	-0.235	False
Amn1	1.1	0.745	False	1.19	1.4	False	0.925	-0.33	False
Amot	1.03	0.05	False	1.425	0.52	False	0.895	-0.665	False
Amotl1	1.01	0.09	False	0.89	-1.215	False	1.135	0.91	False
Amotl2	0.925	-1.03	False	0.995	-0.085	False	0.93	-1.02	False
Ampd1	1.455	0.34	False	1.845	0.845	False	1.085	-0.235	False
Ampd2	1.005	0.075	False	0.965	-0.545	False	1.05	0.43	False
Ampd3	0.98	-0.35	False	1.035	0.36	False	0.945	-0.625	False
Amph	0.94	-0.415	False	0.91	-0.95	False	1.03	0.39	False
Amt	NA	NA	False	1.36	1.295	False	NA	NA	False
Amz1	1.115	0.065	False	1.31	0.735	False	0.96	-0.4	False
Amz2	0.755	-2.22	False	0.96	-0.37	False	0.785	-1.545	False
Anapc1	0.96	-0.425	False	0.92	-0.89	False	1.045	0.405	False
Anapc10	1.19	1.22	False	1.02	0.095	False	1.16	1.16	False
Anapc11	1.15	1.315	False	1.01	0.04	False	1.14	1.31	False
Anapc13	0.77	-1.96	False	1.125	0.97	False	0.685	-2.3	True
Anapc15	0.725	-1.33	False	1.055	0.305	False	0.69	-1.285	False
Anapc16	1.08	0.53	False	1.11	0.895	False	0.985	0.03	False
Anapc2	0.96	-0.445	False	0.95	-0.57	False	1.02	-0.125	False
Anapc4	1.04	0.41	False	1.015	0.155	False	1.02	0.115	False
Anapc5	0.895	-1.325	False	0.93	-0.735	False	0.96	-0.52	False
Anapc7	0.995	-0.16	False	0.97	-0.385	False	1.025	0.165	False
Angel1	0.92	-0.445	False	1.035	0.115	False	0.895	-0.39	False
Angel2	1.115	0.965	False	1.12	1.215	False	0.99	0.175	False
Angpt1	1.265	0.77	False	0.98	-0.425	False	1.265	0.885	False
Angpt2	0.765	-1.095	False	1.21	0.34	False	0.66	-1.425	False
Angptl6	NA	NA	False	1.54	0.71	False	NA	NA	False
Ank1	0.82	-0.78	False	0.875	-0.83	False	0.93	-0.04	False
Ank2	0.92	-0.815	False	1	0.035	False	0.925	-0.8	False
Ank3	0.94	-0.235	False	0.855	-1.455	False	1.115	0.745	False
Ankfy1	0.97	-0.32	False	0.94	-0.63	False	1.03	0.185	False
Ankh	0.925	-0.98	False	1.01	0.255	False	0.915	-0.88	False
Ankhd1	1.015	0.19	False	0.985	-0.19	False	1.035	0.175	False
Ankib1	0.935	-0.805	False	0.975	-0.155	False	0.96	-0.53	False
Ankle1	1.24	1.075	False	1.16	1.045	False	1.065	0.41	False
Ankle2	0.98	-0.26	False	0.965	-0.575	False	1.015	0.085	False
Ankmy2	0.97	-0.44	False	1.025	0.21	False	0.95	-0.635	False
Ankra2	0.7	-1.61	False	1.085	0.425	False	0.65	-1.695	False
Ankrd1	1.15	0.305	False	0.865	-0.57	False	1.365	0.785	False
Ankrd10	1.135	0.92	False	1.12	1.2	False	1.02	0.115	False
Ankrd11	1	0.02	False	1.005	0.285	False	0.995	-0.05	False
Ankrd12	1.08	0.64	False	1.11	1.23	False	0.985	-0.205	False
Ankrd13a	1.16	1.73	False	0.94	-0.73	False	1.245	2.095	True
Ankrd13b	1.03	0.33	False	1	0.02	False	1.035	0.455	False
Ankrd13c	0.935	-0.42	False	0.955	-0.495	False	0.98	0.02	False
Ankrd13d	1.065	0.57	False	0.97	-0.535	False	1.1	0.835	False
Ankrd16	0.785	-0.975	False	1.095	0.065	False	0.75	-0.9	False
Ankrd17	1.055	0.525	False	0.945	-0.64	False	1.115	0.975	False
Ankrd23	NA	NA	False	0.865	-0.86	False	NA	NA	False
Ankrd24	1.325	0.985	False	1.09	0.16	False	1.27	0.77	False
Ankrd26	0.95	-0.165	False	1.025	0.035	False	0.93	-0.205	False
Ankrd27	1.035	0.355	False	0.985	-0.185	False	1.045	0.445	False
Ankrd28	1.095	0.92	False	0.985	-0.17	False	1.115	1	False
Ankrd29	1.385	1.195	False	1.065	0.295	False	1.295	1.005	False
Ankrd32	1.005	-0.03	False	1.07	0.62	False	0.94	-0.51	False
Ankrd34a	0.75	-1.67	False	0.86	-1.495	False	0.885	-0.565	False
Ankrd34b	0.845	-1.285	False	1.075	0.485	False	0.79	-1.395	False
Ankrd35	NA	NA	False	1.525	0.675	False	NA	NA	False
Ankrd36	0.895	-0.355	False	1.25	0.71	False	0.745	-0.47	False
Ankrd37	1.015	-0.205	False	1.14	0.755	False	0.87	-0.565	False
Ankrd39	1.24	1.295	False	1.03	-0.09	False	1.205	1.14	False
Ankrd40	1.135	1.12	False	1.02	0.46	False	1.11	0.94	False
Ankrd42	1.005	0	False	1.1	0.505	False	0.955	-0.32	False
Ankrd44	0.9	-0.825	False	0.945	-0.58	False	0.95	-0.275	False
Ankrd45	0.815	-0.8	False	1.07	0.34	False	0.76	-0.795	False
Ankrd46	0.95	-0.51	False	0.97	-0.195	False	0.985	-0.185	False
Ankrd49	0.95	-0.15	False	1.035	0.145	False	0.925	-0.13	False
Ankrd50	1.055	0.45	False	1.07	0.44	False	0.99	-0.03	False
Ankrd52	0.95	-0.615	False	0.865	-1.745	False	1.105	0.92	False
Ankrd54	0.915	-0.515	False	1.13	0.915	False	0.805	-1.125	False
Ankrd6	1.045	0.26	False	0.92	-0.925	False	1.125	0.825	False
Ankrd9	1.13	0.81	False	0.9	-1.12	False	1.26	1.36	False
Anks1a	1.015	0.21	False	0.955	-0.765	False	1.085	0.725	False
Anks3	0.985	-0.025	False	1.27	1.405	False	0.78	-1.235	False
Anks4b	NA	NA	False	0.78	-0.475	False	NA	NA	False
Anks6	1.02	0.27	False	1.045	-0.12	False	0.97	0.18	False
Ankzf1	1.095	0.71	False	1.08	0.325	False	1.015	0.2	False
Anln	1	-0.075	False	0.97	-0.335	False	1.03	0.135	False
Anlnl1	1.01	0.055	False	0.98	-0.125	False	1.03	0.13	False
Ano10	1.03	0.215	False	0.95	-0.615	False	1.08	0.655	False
Ano5	0.995	0.02	False	0.895	-0.795	False	1.125	0.56	False
Ano6	0.97	-0.4	False	1.01	0.255	False	0.96	-0.655	False
Ano7	NA	NA	False	1.03	-0.23	False	NA	NA	False
Ano8	0.87	-1.15	False	1.015	0.08	False	0.865	-1.095	False
Ano9	1.025	0.225	False	0.955	-0.565	False	1.08	0.595	False
Anp32a	0.915	-1.08	False	1.045	0.465	False	0.875	-1.295	False
Anp32b	0.995	0.035	False	1.005	0.125	False	0.99	-0.1	False
Anp32e	0.89	-1.395	False	1.075	1.115	False	0.825	-2.145	True
Anxa1	1.03	0.4	False	1.04	0.485	False	0.985	-0.215	False
Anxa11	1.06	0.705	False	0.955	-0.52	False	1.11	1.06	False
Anxa2	0.98	-0.14	False	1.055	0.675	False	0.935	-0.81	False
Anxa3	NA	NA	False	2.4	1.45	False	NA	NA	False
Anxa4	0.97	-0.435	False	0.99	-0.075	False	0.98	-0.23	False
Anxa5	0.96	-0.55	False	1.045	0.58	False	0.92	-1.16	False
Anxa6	0.955	-0.415	False	0.895	-1.305	False	1.07	0.625	False
Anxa7	1.04	0.57	False	1	0.11	False	1.045	0.35	False
Anxa8	1.195	0.7	False	0.99	-0.395	False	1.285	1.06	False
Anxa9	NA	NA	False	0.385	-1.56	False	NA	NA	False
Aoc2-ps1	NA	NA	False	0.685	-1.245	False	NA	NA	False
Aoc3	NA	NA	False	0.88	-0.485	False	NA	NA	False
Ap1ar	0.88	-0.605	False	1.025	0.205	False	0.86	-0.545	False
Ap1b1	0.965	-0.405	False	0.9	-1.24	False	1.07	0.65	False
Ap1g1	0.975	-0.345	False	0.925	-0.92	False	1.05	0.365	False
Ap1m1	1.085	0.845	False	0.995	-0.24	False	1.095	0.86	False
Ap1m2	1.01	-0.055	False	1.04	-0.09	False	0.96	-0.035	False
Ap1s1	1.19	1.64	False	1.06	0.83	False	1.12	0.94	False
Ap1s2	1.055	0.455	False	0.98	-0.185	False	1.08	0.615	False
Ap1s3	1.255	1.77	False	1.02	0.235	False	1.25	1.445	False
Ap2a1	0.965	-0.37	False	0.975	-0.17	False	0.995	-0.365	False
Ap2a2	0.95	-0.6	False	0.89	-1.375	False	1.07	0.605	False
Ap2b1	0.965	-0.27	False	0.935	-0.69	False	1.03	0.335	False
Ap2m1	0.955	-0.375	False	0.995	0.06	False	0.96	-0.475	False
Ap2s1	1.095	0.92	False	1.005	0.135	False	1.095	0.795	False
Ap3b1	0.96	-0.39	False	0.995	-0.01	False	0.965	-0.39	False
Ap3b2	0.97	-0.35	False	0.94	-0.655	False	1.035	0.285	False
Ap3d1	1	0.005	False	0.95	-0.57	False	1.055	0.495	False
Ap3m1	1.015	0.18	False	0.975	-0.26	False	1.05	0.37	False
Ap3m2	0.995	-0.1	False	1.055	0.23	False	0.94	-0.355	False
Ap3s1	1.38	2.2	False	0.995	-0.07	False	1.4	2.115	True
Ap3s2	1.195	1.52	False	1.045	0.485	False	1.145	1.03	False
Ap4b1	0.955	-0.32	False	0.965	-0.55	False	0.985	-0.03	False
Ap4e1	1.195	1.455	False	1.02	0.035	False	1.17	1.305	False
Ap4m1	1.125	0.82	False	1.15	0.955	False	0.98	0.04	False
Ap4s1	0.895	-0.415	False	1.165	0.855	False	0.765	-0.775	False
Ap5b1	0.91	-0.755	False	0.935	-0.795	False	0.985	-0.04	False
Ap5m1	0.99	-0.065	False	1.035	0.165	False	0.955	-0.26	False
Ap5s1	1.245	1.355	False	0.875	-1.275	False	1.425	1.945	False
Ap5z1	0.935	-0.55	False	1.075	0.43	False	0.87	-0.855	False
Apaf1	0.985	-0.095	False	0.995	-0.245	False	0.99	0.165	False
Apba1	0.945	-0.315	False	0.905	-1.315	False	1.05	0.565	False
Apba2	NA	NA	False	0.605	-0.96	False	NA	NA	False
Apba3	0.805	-1.78	False	1.05	0.53	False	0.765	-1.995	False
Apbb1	0.93	-0.95	False	0.995	0.015	False	0.935	-0.825	False
Apbb2	0.935	-0.295	False	0.91	-1.155	False	1.03	0.41	False
Apbb3	0.96	-0.165	False	1.195	1.175	False	0.805	-1.165	False
Apc	1.005	0.08	False	0.98	-0.105	False	1.03	0.275	False
Apc2	1.1	0.92	False	0.96	-0.57	False	1.15	1.29	False
Apeh	0.985	-0.205	False	1.005	0.075	False	0.985	-0.325	False
Apex1	0.995	-0.135	False	1.015	0.22	False	0.98	-0.435	False
Apex2	0.98	-0.195	False	1.025	0	False	0.96	-0.115	False
Apex2l1	1.13	0.215	False	0.9	-0.515	False	1.295	0.705	False
Aph1a	1.18	1.505	False	1.03	0.28	False	1.145	1.09	False
Aph1b	1.07	0.63	False	1.085	0.61	False	0.99	0.045	False
Api5	1	-0.01	False	0.99	0.01	False	1.01	-0.055	False
Apip	1.05	0.395	False	1.06	0.365	False	0.99	0.03	False
Apitd1	0.925	-0.415	False	1.07	0.34	False	0.865	-0.525	False
Aplf	1.135	0.36	False	1.125	0	False	1.075	0.195	False
Apln	NA	NA	False	1.335	0.02	False	NA	NA	False
Aplnr	0.91	-0.245	False	1.08	0.015	False	0.85	-0.295	False
Aplp1	1.08	0.805	False	0.99	-0.005	False	1.095	0.795	False
Aplp2	1.07	0.925	False	1.07	1.045	False	1	-0.02	False
Apmap	0.985	-0.075	False	1.215	1.575	False	0.82	-1.31	False
Apoa1bp	0.98	-0.3	False	0.94	-0.785	False	1.035	0.235	False
Apoa5	2.195	1.54	False	0.755	-0.89	False	3.47	1.72	False
Apobec3b	1.015	0.165	False	1.025	-0.06	False	1.01	0.225	False
Apobr	0.85	-0.53	False	1.13	-0.145	False	0.765	-0.29	False
Apoe	NA	NA	False	1.485	0.7	False	NA	NA	False
Apol9a	0.94	-0.225	False	1.08	-0.1	False	0.92	-0.135	False
Apold1	NA	NA	False	1.055	0.01	False	NA	NA	False
Apom	NA	NA	False	0.89	-0.61	False	NA	NA	False
Apoo	1.135	0.94	False	1.08	0.47	False	1.055	0.405	False
Apool	1.025	0.24	False	1.055	0.835	False	0.975	-0.495	False
Apopt1	1.25	1.725	False	1.03	0.12	False	1.21	1.495	False
App	1.015	0.32	False	1.105	1.465	False	0.925	-0.915	False
Appbp2	0.995	-0.095	False	0.95	-0.54	False	1.05	0.38	False
Appl1	1.025	0.225	False	0.985	-0.115	False	1.04	0.31	False
Appl2	1.01	-0.04	False	1.14	1.065	False	0.89	-0.88	False
Aprt	0.94	-0.785	False	1.03	0.32	False	0.915	-1.24	False
Aptx	0.985	-0.045	False	0.915	-0.785	False	1.075	0.415	False
Aqp11	1.065	0.465	False	0.825	-1.225	False	1.32	1.31	False
Aqp4	1.09	0.5	False	0.93	-0.855	False	1.21	0.87	False
Aqr	1.015	0.21	False	0.93	-0.86	False	1.1	0.875	False
Araf	0.87	-1.475	False	1.04	0.67	False	0.84	-1.43	False
Arap1	0.995	-0.095	False	1.095	1.02	False	0.915	-0.78	False
Arap3	0.855	-0.47	False	NA	NA	False	NA	NA	False
Arc	0.84	-1.54	False	1.11	1.245	False	0.765	-2.315	True
Arcn1	1.08	0.85	False	0.97	-0.18	False	1.105	1.05	False
Arel1	0.785	-1.335	False	1	-0.055	False	0.785	-1.1	False
Arf1	0.94	-0.6	False	1.02	0.355	False	0.92	-0.915	False
Arf2	0.99	0	False	1.005	-0.21	False	0.98	0.02	False
Arf3	0.925	-0.985	False	0.95	-0.535	False	0.975	-0.27	False
Arf4	0.925	-1	False	1.03	0.535	False	0.9	-1.175	False
Arf5	0.98	-0.385	False	1.005	0.055	False	0.975	-0.48	False
Arf6	0.9	-0.94	False	1.015	0.12	False	0.89	-0.93	False
Arfgap1	0.945	-0.605	False	1.01	0.015	False	0.94	-0.395	False
Arfgap2	1.01	0.065	False	1.035	0.49	False	0.98	-0.355	False
Arfgap3	1.035	0.225	False	1.065	0.54	False	0.98	-0.275	False
Arfgef1	1.02	0.11	False	0.95	-0.55	False	1.08	0.53	False
Arfgef2	0.99	-0.17	False	0.96	-0.415	False	1.03	0.26	False
Arfip1	0.98	-0.24	False	1.035	0.485	False	0.945	-0.555	False
Arfip2	1.05	0.31	False	1.03	0.315	False	1.02	0.255	False
Arfrp1	0.955	-0.365	False	0.975	-0.4	False	0.995	-0.01	False
Arg2	0.955	-0.145	False	0.995	-0.295	False	0.965	0.09	False
Arglu1	1.09	0.76	False	0.99	-0.225	False	1.105	0.875	False
Arhgap1	0.95	-0.43	False	1.045	0.635	False	0.915	-0.86	False
Arhgap10	1.095	0.785	False	1.055	0.245	False	1.04	0.37	False
Arhgap11a	1.08	0.7	False	1.035	0.455	False	1.04	0.46	False
Arhgap12	0.93	-0.485	False	0.985	-0.385	False	0.965	-0.23	False
Arhgap17	1.045	0.42	False	0.955	-0.54	False	1.09	0.655	False
Arhgap18	1.015	0.035	False	1.17	-0.12	False	1.045	-0.06	False
Arhgap19	0.995	-0.025	False	0.97	-0.32	False	1.025	0.185	False
Arhgap21	1.02	0.21	False	0.945	-0.74	False	1.08	0.585	False
Arhgap22	0.965	-0.2	False	1.005	-0.055	False	0.97	-0.055	False
Arhgap23	0.94	-0.4	False	1.05	0.34	False	0.89	-0.58	False
Arhgap26	1.06	0.56	False	0.91	-1.21	False	1.18	1.235	False
Arhgap27	1.08	0.47	False	1.08	0.41	False	1	0.07	False
Arhgap29	1.03	0.27	False	1.04	0.39	False	0.99	0.085	False
Arhgap32	0.975	-0.32	False	0.925	-0.97	False	1.065	0.385	False
Arhgap33	0.99	-0.025	False	1.2	1.51	False	0.82	-1.045	False
Arhgap35	0.925	-0.765	False	0.88	-1.455	False	1.05	0.45	False
Arhgap39	1.05	0.355	False	0.925	-1.07	False	1.155	1.195	False
Arhgap4	NA	NA	False	1.35	0.84	False	NA	NA	False
Arhgap44	1	0.075	False	1.015	0.12	False	0.99	0.035	False
Arhgap5	0.995	-0.035	False	0.94	-0.63	False	1.055	0.415	False
Arhgap8	1.035	0.18	False	0.99	-0.405	False	1.05	0.47	False
Arhgdia	0.865	-1.575	False	0.965	-0.36	False	0.9	-1.22	False
Arhgdig	0.995	-0.1	False	1.055	0.46	False	0.945	-0.26	False
Arhgef1	0.94	-0.555	False	1.075	0.965	False	0.885	-1.23	False
Arhgef10	0.865	-1.21	False	0.98	-0.27	False	0.88	-0.885	False
Arhgef10l	0.94	-0.4	False	0.935	-0.81	False	1.01	0.21	False
Arhgef11	1.12	1.13	False	1.025	0.39	False	1.085	0.695	False
Arhgef12	0.95	-0.565	False	0.815	-2.455	False	1.17	1.355	False
Arhgef16	0.985	-0.095	False	1.04	0.075	False	0.945	-0.215	False
Arhgef17	1.01	0.015	False	0.935	-0.73	False	1.08	0.62	False
Arhgef18	0.945	-0.515	False	0.925	-0.985	False	1.02	0.29	False
Arhgef19	0.88	-0.565	False	1.065	0.135	False	0.83	-0.565	False
Arhgef2	1.01	0.035	False	0.905	-1.33	False	1.125	1.02	False
Arhgef25	1	0.045	False	0.985	-0.295	False	1.015	0.165	False
Arhgef26	0.96	-0.25	False	0.965	-0.48	False	1	0.115	False
Arhgef28	1.04	0.525	False	0.97	-0.24	False	1.07	0.615	False
Arhgef3	0.955	-0.47	False	0.985	-0.14	False	0.97	-0.315	False
Arhgef33	1.05	0.03	False	1.395	0.045	False	0.955	-0.17	False
Arhgef37	0.92	-0.415	False	1.015	-0.1	False	0.915	-0.24	False
Arhgef39	1.19	1.12	False	1.085	0.42	False	1.11	0.765	False
Arhgef4	1.325	0.785	False	1.475	1.41	False	0.895	-0.21	False
Arhgef40	0.995	-0.065	False	1.025	0.26	False	0.975	-0.405	False
Arhgef5	NA	NA	False	1.15	0.035	False	NA	NA	False
Arhgef6	0.775	-0.565	False	NA	NA	False	NA	NA	False
Arhgef7	0.985	-0.145	False	0.955	-0.49	False	1.035	0.275	False
Arhgef9	0.59	-1.38	False	0.98	-0.405	False	0.6	-0.935	False
Arid1a	1.045	0.545	False	0.975	-0.185	False	1.075	0.655	False
Arid1b	1.035	0.28	False	0.955	-0.515	False	1.1	0.825	False
Arid2	1.025	0.21	False	0.995	-0.01	False	1.03	0.155	False
Arid3a	1.03	0.275	False	1.04	0.03	False	0.99	0.065	False
Arid3b	1.02	0.09	False	1.16	0.915	False	0.905	-0.12	False
Arid3c	0.905	-0.425	False	0.51	-1.34	False	1.72	1.085	False
Arid4a	1.045	0.345	False	1.095	0.7	False	0.96	-0.17	False
Arid4b	1.005	0.06	False	1.095	0.53	False	0.925	-0.33	False
Arid5a	1.795	1.275	False	0.97	-0.83	False	2.27	1.51	False
Arid5b	1.175	1.13	False	0.95	-0.535	False	1.25	1.525	False
Arih1	0.915	-1.08	False	0.965	-0.405	False	0.955	-0.49	False
Arih2	0.895	-0.93	False	1.02	0.22	False	0.875	-0.89	False
Arl1	0.965	-0.43	False	1.045	0.51	False	0.92	-0.85	False
Arl10	0.9	-0.74	False	1.03	0.09	False	0.875	-0.77	False
Arl13b	1.105	0.665	False	1	-0.185	False	1.105	0.755	False
Arl14ep	1.025	0.125	False	1.02	0.19	False	1.01	-0.02	False
Arl15	1.155	0.885	False	1	-0.165	False	1.175	0.83	False
Arl16	1.08	0.535	False	1	-0.315	False	1.09	0.535	False
Arl2	1.03	0.275	False	1.14	1.07	False	0.91	-0.68	False
Arl2bp	1.025	0.3	False	1.035	0.615	False	0.995	0.145	False
Arl3	1.095	0.63	False	1.06	0.635	False	1.03	0.235	False
Arl4a	1.115	0.395	False	1.08	0.395	False	1.04	0.18	False
Arl4c	0.725	-1.47	False	1.07	0.5	False	0.68	-1.415	False
Arl4d	0.875	-1.215	False	1.35	2.97	False	0.655	-2.905	True
Arl5a	0.75	-1.225	False	1.02	-0.045	False	0.75	-1.02	False
Arl5b	0.98	-0.045	False	0.87	-1.42	False	1.16	0.65	False
Arl6	1.105	0.665	False	1.06	0.445	False	1.05	0.395	False
Arl6ip1	0.93	-0.75	False	1	0.12	False	0.93	-0.84	False
Arl6ip4	1.01	0.125	False	0.99	-0.255	False	1.025	0.395	False
Arl6ip5	1.12	0.955	False	1.01	-0.12	False	1.11	0.765	False
Arl6ip6	0.965	-0.385	False	1.07	0.745	False	0.905	-0.735	False
Arl8a	1.115	0.83	False	1.08	0.92	False	1.03	0.145	False
Arl8b	1.11	1.015	False	1	0.06	False	1.12	0.975	False
Armc1	0.78	-1.68	False	1.015	0.095	False	0.77	-1.465	False
Armc10	0.925	-0.795	False	0.945	-0.555	False	0.985	-0.175	False
Armc2	0.965	-0.225	False	1.31	0.61	False	0.735	-0.78	False
Armc5	0.95	-0.45	False	1.1	0.76	False	0.865	-1.01	False
Armc6	1.045	0.45	False	1	-0.295	False	1.065	0.46	False
Armc7	1.02	0.32	False	1.145	1.465	False	0.895	-0.505	False
Armc8	1.045	0.305	False	0.98	-0.325	False	1.075	0.39	False
Armc9	1.01	0.02	False	0.99	-0.305	False	1.02	0.17	False
Armcx1	0.845	-0.945	False	0.97	-0.435	False	0.87	-0.5	False
Armcx2	0.805	-2.165	False	0.9	-1.17	False	0.885	-0.97	False
Armcx3	0.835	-1.05	False	0.995	-0.32	False	0.855	-0.785	False
Armcx4	0.75	-0.755	False	0.925	-0.61	False	0.81	-0.415	False
Armcx6	1.195	0.455	False	1.145	0.33	False	1.045	0.195	False
Arnt	1.015	0.115	False	1.02	-0.11	False	0.995	-0.055	False
Arnt2	0.96	-0.51	False	0.94	-0.63	False	1.02	0.075	False
Arntl	0.965	-0.245	False	1.035	0.245	False	0.93	-0.345	False
Arpc1a	1.105	1.1	False	0.925	-0.84	False	1.195	1.615	False
Arpc1b	0.98	-0.32	False	1.025	0.295	False	0.96	-0.6	False
Arpc2	1.12	1.36	False	1.035	0.645	False	1.08	0.77	False
Arpc3	0.97	-0.43	False	1.075	0.91	False	0.9	-1.235	False
Arpc4	0.94	-0.74	False	0.9	-1.145	False	1.045	0.385	False
Arpc5	0.915	-0.96	False	1.05	0.765	False	0.875	-1.22	False
Arpc5l	1.285	2.08	False	1.1	1.295	False	1.165	0.95	False
Arpp19	0.755	-2.4	False	1.01	0.29	False	0.75	-1.95	False
Arrb1	1.02	0.06	False	0.87	-1.685	False	1.175	1.325	False
Arrb2	0.995	-0.155	False	1.06	0.62	False	0.945	-0.58	False
Arrdc1	1.145	1.245	False	1.04	0.315	False	1.1	0.71	False
Arrdc2	1.18	0.63	False	1.86	3.325	False	0.645	-1.525	False
Arrdc3	1.345	2.155	False	1.7	6.065	True	0.785	-1.97	False
Arrdc4	1.04	0.415	False	1.01	0.045	False	1.035	0.4	False
Arsa	1.05	0.28	False	1.085	0.59	False	0.975	-0.31	False
Arsb	1.04	0.35	False	1.12	0.975	False	0.93	-0.66	False
Arse	0.955	-0.37	False	1.36	1.37	False	0.74	-1.56	False
Arsg	1.015	-0.035	False	1.06	0.04	False	1.025	-0.015	False
Arsk	0.965	-0.14	False	1.25	0.915	False	0.765	-1.03	False
Artn	NA	NA	False	1.3	0.805	False	NA	NA	False
Arv1	0.94	-0.45	False	1.125	0.75	False	0.84	-0.875	False
Arvcf	0.955	-0.44	False	1.01	0.15	False	0.95	-0.535	False
Arxes2	1.32	0.665	False	1.045	-0.035	False	1.265	0.625	False
As3mt	0.935	-0.27	False	1.19	0.69	False	0.79	-0.82	False
Asah1	1.025	0.21	False	1.06	0.63	False	0.975	-0.24	False
Asap1	1.045	0.51	False	0.96	-0.46	False	1.085	0.74	False
Asap2	1.225	0.215	False	0.585	-1.02	False	2.095	1.15	False
Asb1	0.95	-0.435	False	1.025	0.065	False	0.92	-0.255	False
Asb13	1.205	1.345	False	0.98	-0.34	False	1.23	1.53	False
Asb2	NA	NA	False	1.255	0.295	False	NA	NA	False
Asb3	1.1	0.835	False	0.9	-1.16	False	1.23	1.535	False
Asb6	0.96	-0.405	False	1	-0.18	False	0.96	-0.2	False
Asb7	0.98	-0.095	False	0.945	-0.645	False	1.035	0.375	False
Asb8	1.15	1.25	False	1.08	0.865	False	1.07	0.615	False
Ascc1	0.985	-0.205	False	0.965	-0.505	False	1.02	0.17	False
Ascc2	1.02	0.095	False	0.925	-0.955	False	1.1	0.795	False
Ascc3	1.03	0.18	False	0.955	-0.605	False	1.085	0.61	False
Ascl1	1.13	1.41	False	1.115	1.48	False	1.015	-0.015	False
Ascl2	NA	NA	False	0.89	-0.575	False	NA	NA	False
Ascl4	NA	NA	False	1.51	0.675	False	NA	NA	False
Asf1a	1.07	0.565	False	0.97	-0.395	False	1.12	0.845	False
Asf1b	0.955	-0.48	False	1.035	0.37	False	0.92	-0.795	False
Ash1l	1.105	1.03	False	0.995	-0.04	False	1.115	0.955	False
Ash2l	0.915	-1.095	False	0.97	-0.295	False	0.945	-0.58	False
Asic1	0.96	-0.305	False	1.08	0.695	False	0.9	-0.57	False
Asic3	0.62	-1.22	False	1.15	-0.07	False	0.5	-0.985	False
Asic4	1.23	1.67	False	1.055	0.49	False	1.17	1.16	False
Asl	0.985	-0.205	False	0.945	-0.705	False	1.04	0.285	False
Asmtl	0.99	-0.01	False	1.09	0.35	False	0.91	-0.4	False
Asna1	1	-0.015	False	1.065	0.62	False	0.94	-0.595	False
Asns	0.985	-0.025	False	0.945	-0.585	False	1.05	0.49	False
Asnsd1	0.755	-2.03	False	0.92	-0.885	False	0.82	-1.15	False
Aspdh	NA	NA	False	0.975	-0.2	False	NA	NA	False
Aspg	2.095	1.23	False	1.925	0.785	False	1.285	0.395	False
Asph	0.96	-0.35	False	1.19	1.53	False	0.81	-1.39	False
Asphd1	0.955	-0.49	False	1.1	1.065	False	0.87	-1.175	False
Aspm	0.99	-0.21	False	1.065	0.705	False	0.93	-0.7	False
Aspscr1	1.04	0.35	False	1.06	0.705	False	0.975	-0.22	False
Asrgl1	0.995	-0.13	False	1.03	0.325	False	0.965	-0.455	False
Ass1	0.975	-0.345	False	1.005	0.18	False	0.975	-0.375	False
Aste1	0.8	-0.92	False	1.045	0.01	False	0.76	-0.815	False
Astn2	1.09	1.025	False	1.035	0.035	False	1.06	0.485	False
Asun	0.86	-1.3	False	0.975	-0.33	False	0.885	-0.87	False
Asxl1	1.08	0.65	False	0.965	-0.425	False	1.125	0.865	False
Asxl2	1.07	0.505	False	0.9	-1.325	False	1.185	1.39	False
Atad1	0.885	-1.075	False	1.09	1.055	False	0.82	-1.77	False
Atad2	0.995	0.005	False	1.05	0.755	False	0.945	-0.685	False
Atad2b	0.95	-0.27	False	0.855	-1.24	False	1.105	0.745	False
Atad3a	0.955	-0.355	False	0.975	-0.46	False	0.98	-0.1	False
Atad5	0.925	-0.66	False	1.035	0.23	False	0.905	-0.74	False
Atat1	1.01	0.04	False	1.12	0.75	False	0.9	-0.455	False
Atcay	0.75	-1.94	False	0.965	-0.555	False	0.785	-1.335	False
Ate1	1.055	0.57	False	1.005	0.13	False	1.055	0.455	False
Atf1	1.005	-0.09	False	0.98	-0.13	False	1.04	0.125	False
Atf2	0.81	-1.59	False	0.97	-0.35	False	0.835	-1.045	False
Atf3	1.405	0.01	False	1.38	1.045	False	0.965	-0.285	False
Atf4	0.845	-1.885	False	1.085	1.22	False	0.775	-2.895	True
Atf5	0.85	-1.82	False	0.995	0.115	False	0.855	-1.535	False
Atf6	1.04	0.26	False	1.02	0.28	False	1.03	0.155	False
Atf6b	0.98	-0.045	False	1.035	0.425	False	0.95	-0.605	False
Atf7	0.925	-0.66	False	0.97	-0.24	False	0.96	-0.21	False
Atf7ip	0.97	-0.275	False	0.9	-1.21	False	1.08	0.67	False
Atg10	1.125	0.405	False	1.06	0.11	False	1.07	0.16	False
Atg12	0.975	-0.13	False	1.085	0.975	False	0.895	-0.535	False
Atg13	0.88	-1.01	False	0.905	-1.315	False	0.975	-0.085	False
Atg14	1.11	0.575	False	1.155	0.955	False	0.96	-0.015	False
Atg16l1	0.99	-0.03	False	1.075	0.825	False	0.92	-0.515	False
Atg16l2	1.13	0.86	False	1.17	0.82	False	0.965	0.035	False
Atg2a	1.085	0.605	False	0.89	-1.28	False	1.23	1.36	False
Atg3	1.025	0.16	False	1.095	1.005	False	0.94	-0.53	False
Atg4a	0.835	-0.52	False	1.12	0.485	False	0.765	-0.45	False
Atg4al1	1.095	0.595	False	1.115	0.705	False	0.99	0.16	False
Atg4b	1.04	0.265	False	1.015	0.08	False	1.025	0.2	False
Atg4c	0.79	-1.105	False	1.04	0.105	False	0.76	-1.02	False
Atg4d	0.795	-1.55	False	0.92	-1.01	False	0.865	-0.73	False
Atg5	1.09	0.68	False	1.005	-0.055	False	1.085	0.67	False
Atg7	0.905	-0.835	False	1.125	0.7	False	0.805	-1.46	False
Atg9a	0.9	-1.075	False	0.995	0.155	False	0.895	-1.02	False
Atg9b	1.82	0.84	False	0.95	-0.415	False	1.87	0.95	False
Athl1	1.005	0.025	False	1.015	-0.075	False	0.985	-0.01	False
Atic	1.02	0.22	False	0.985	-0.165	False	1.04	0.32	False
Atl1	0.99	-0.065	False	1.11	1.15	False	0.89	-1.12	False
Atl2	0.92	-0.885	False	1.045	0.545	False	0.88	-1.12	False
Atl3	1.005	0.025	False	0.965	-0.37	False	1.045	0.31	False
Atm	0.905	-0.89	False	0.885	-1.465	False	1.02	0.095	False
Atmin	1.135	0.99	False	0.945	-0.63	False	1.21	1.265	False
Atn1	0.975	-0.185	False	0.96	-0.555	False	1.01	0.225	False
Atoh7	NA	NA	False	1.115	-0.145	False	NA	NA	False
Atoh8	0.87	-1	False	0.925	-1.05	False	0.945	-0.18	False
Atox1	1.14	0.735	False	0.97	-0.43	False	1.165	1.115	False
Atp10d	0.955	-0.26	False	0.905	-0.945	False	1.06	0.265	False
Atp11a	0.985	-0.215	False	1.04	0.64	False	0.945	-0.53	False
Atp11b	0.875	-0.985	False	1.025	0.35	False	0.855	-1.015	False
Atp11c	0.905	-0.725	False	1.005	-0.195	False	0.915	-0.525	False
Atp12a	NA	NA	False	2.395	1.08	False	NA	NA	False
Atp13a1	0.92	-1.015	False	1.105	1.215	False	0.83	-1.75	False
Atp13a2	0.975	-0.185	False	1.07	0.75	False	0.915	-0.49	False
Atp13a3	0.87	-0.71	False	0.845	-1.465	False	1.04	0.21	False
Atp1a1	0.99	0.005	False	0.975	-0.125	False	1.015	0.11	False
Atp1a2	1.19	1.305	False	1.135	0.56	False	1.055	0.425	False
Atp1a3	1.035	0.265	False	0.975	-0.4	False	1.07	0.525	False
Atp1a4	1.11	0.575	False	0.975	-0.51	False	1.2	0.73	False
Atp1b1	0.99	-0.11	False	1.12	1.705	False	0.885	-1.585	False
Atp1b2	0.88	-1.05	False	1.02	-0.03	False	0.875	-0.925	False
Atp1b3	1.105	1.14	False	1.05	0.81	False	1.06	0.455	False
Atp2a1	1.05	0.2	False	1.095	0.125	False	0.96	-0.035	False
Atp2a2	0.99	0.02	False	1.03	0.52	False	0.965	-0.415	False
Atp2a3	0.98	-0.02	False	0.925	-0.97	False	1.07	0.645	False
Atp2b1	0.945	-0.605	False	1.065	0.915	False	0.895	-1.05	False
Atp2b2	0.905	-0.74	False	0.975	-0.425	False	0.935	-0.365	False
Atp2b3	0.88	-1.075	False	1.01	-0.165	False	0.875	-1.06	False
Atp2b4	0.91	-1.085	False	0.975	-0.305	False	0.93	-0.785	False
Atp2c1	0.965	-0.395	False	1.005	0.16	False	0.96	-0.36	False
Atp4a	1.095	0.11	False	1.345	0.885	False	0.795	-0.75	False
Atp5a1	0.63	-5.27	False	0.655	-5.095	True	0.965	-0.465	False
Atp5b	0.93	-0.705	False	0.91	-0.98	False	1.02	0.17	False
Atp5c1	1.055	0.65	False	1.075	0.89	False	0.985	-0.41	False
Atp5d	1.05	0.675	False	1.025	0.375	False	1.025	0.235	False
Atp5e	1.1	0.58	False	1.05	0.725	False	1.045	0.215	False
Atp5f1	1.11	1.13	False	1.015	0.19	False	1.095	0.875	False
Atp5g1	1.13	1.26	False	0.995	0.065	False	1.135	1.2	False
Atp5g2	1.07	0.81	False	1.02	0.425	False	1.05	0.435	False
Atp5g3	1.065	0.815	False	1	0.175	False	1.06	0.625	False
Atp5h	1.04	0.61	False	1.055	0.845	False	0.99	-0.17	False
Atp5hl1	1.075	0.665	False	1.085	0.905	False	0.995	-0.18	False
Atp5i	1.03	0.06	False	0.97	-0.41	False	1.065	0.385	False
Atp5j	1.045	0.44	False	1.055	0.83	False	0.99	-0.33	False
Atp5j2	0.95	-0.705	False	1.045	0.62	False	0.915	-1.09	False
Atp5l	1.12	1.18	False	1.08	1.075	False	1.04	0.26	False
Atp5o	1.06	0.86	False	0.985	-0.04	False	1.085	0.83	False
Atp5s	1.025	0.155	False	1.08	0.25	False	0.95	-0.005	False
Atp5sl	1.11	0.565	False	1.04	0.365	False	1.065	0.47	False
Atp6ap1	1.095	1.075	False	1.155	1.755	False	0.95	-0.615	False
Atp6ap2	0.95	-0.415	False	1.1	1.115	False	0.865	-1.57	False
Atp6v0a1	1.055	0.81	False	1.035	0.585	False	1.02	0.17	False
Atp6v0a2	0.93	-0.49	False	0.83	-1.91	False	1.125	0.98	False
Atp6v0a4	1.105	0.295	False	1.025	-0.07	False	1.09	0.345	False
Atp6v0b	0.84	-1.545	False	1.065	0.63	False	0.79	-1.685	False
Atp6v0c	1	0.09	False	0.98	-0.13	False	1.025	0.22	False
Atp6v0d1	1.05	0.565	False	0.97	-0.25	False	1.085	0.785	False
Atp6v0e1	1.06	0.375	False	1.075	1.03	False	0.985	-0.235	False
Atp6v0e2	0.93	-0.54	False	0.995	-0.325	False	0.955	-0.25	False
Atp6v1a	1	0.155	False	1.015	0.35	False	0.99	-0.155	False
Atp6v1b1	NA	NA	False	2.36	0.485	False	NA	NA	False
Atp6v1b2	1.065	0.78	False	1.035	0.38	False	1.03	0.33	False
Atp6v1c1	0.945	-0.52	False	1.045	0.7	False	0.905	-0.97	False
Atp6v1c2	1.215	0.31	False	0.675	-1.515	False	1.8	1.315	False
Atp6v1d	0.98	-0.4	False	0.985	-0.095	False	0.995	-0.145	False
Atp6v1e1	0.87	-1.375	False	1.095	1.195	False	0.795	-2.11	True
Atp6v1e2	NA	NA	False	1.4	0.245	False	NA	NA	False
Atp6v1f	1.005	-0.155	False	1.07	0.935	False	0.94	-0.74	False
Atp6v1g1	1.065	0.49	False	1.025	0.4	False	1.04	0.3	False
Atp6v1g2	1.005	-0.185	False	1.09	0.23	False	0.905	-0.155	False
Atp6v1h	1.03	0.28	False	1.015	0.16	False	1.015	0.105	False
Atp7a	0.95	-0.585	False	1.025	0.4	False	0.935	-0.83	False
Atp7b	1.14	0.64	False	1.035	0.055	False	1.095	0.625	False
Atp8a1	0.9	-0.875	False	1.045	0.46	False	0.86	-1.2	False
Atp8b2	1.04	0.61	False	0.96	-0.325	False	1.08	0.855	False
Atp8b3	0.84	-0.835	False	1.1	0.235	False	0.76	-1.02	False
Atp8b4	NA	NA	False	1.285	0.275	False	NA	NA	False
Atp8b5p	NA	NA	False	1.095	-0.035	False	NA	NA	False
Atp9a	0.905	-1.155	False	0.93	-0.745	False	0.975	-0.41	False
Atp9b	0.82	-2.12	False	0.965	-0.565	False	0.855	-1.49	False
Atpaf1	1.245	1.49	False	0.98	-0.395	False	1.265	1.55	False
Atpaf2	1.04	0.15	False	1.08	0.5	False	0.96	-0.18	False
Atpif1	0.97	-0.565	False	1.045	0.625	False	0.93	-0.84	False
Atr	0.945	-0.51	False	0.91	-1.265	False	1.04	0.34	False
Atraid	1	-0.13	False	1.14	1.035	False	0.875	-1.2	False
Atrip	0.83	-1.115	False	1.03	0	False	0.825	-0.91	False
Atrn	1.115	1.075	False	1.1	1.21	False	1.015	0.105	False
Atrnl1	1.075	0.625	False	1.015	0.2	False	1.06	0.46	False
Atrx	1.045	0.465	False	0.995	0.075	False	1.05	0.415	False
Atxn1	1.155	0.295	False	0.79	-1.025	False	1.5	0.795	False
Atxn10	0.98	-0.1	False	0.975	-0.2	False	1.005	0.06	False
Atxn1l	1	0.04	False	0.945	-0.59	False	1.05	0.395	False
Atxn2	1.055	0.51	False	0.95	-0.55	False	1.11	0.9	False
Atxn2l	1.075	0.94	False	1.015	0.315	False	1.055	0.585	False
Atxn3	0.945	-0.265	False	0.995	-0.17	False	0.945	-0.115	False
Atxn7	1.145	0.855	False	1.075	0.845	False	1.07	0.46	False
Atxn7l2	1.045	0.32	False	0.95	-0.565	False	1.095	0.7	False
Atxn7l3	0.885	-0.565	False	1.025	0.225	False	0.865	-0.48	False
Atxn7l3b	0.925	-0.915	False	0.98	-0.01	False	0.945	-0.545	False
Atxn7l4	0.94	-0.345	False	1.04	-0.04	False	0.935	-0.345	False
Auh	1.055	0.485	False	1.07	0.735	False	0.99	-0.22	False
Aunip	0.98	-0.055	False	1.17	0.655	False	0.855	-0.74	False
Aup1	0.855	-1.27	False	1.02	0.035	False	0.84	-1.145	False
Aurka	0.94	-0.51	False	1	-0.11	False	0.95	-0.285	False
Aurkaip1	0.955	-0.28	False	0.99	-0.335	False	0.97	-0.145	False
Aurkb	0.935	-0.76	False	1.02	0.375	False	0.915	-0.96	False
Aurkc	0.95	-0.13	False	1.17	0.625	False	0.815	-0.335	False
Aven	1.005	0.11	False	1.045	0.095	False	0.96	0.04	False
Avil	NA	NA	False	0.655	-1.01	False	NA	NA	False
Avl9	0.88	-0.815	False	0.94	-0.825	False	0.935	-0.22	False
Avpi1	1	0.045	False	0.975	-0.44	False	1.025	0.26	False
Axin1	1.07	0.54	False	0.975	-0.22	False	1.095	0.735	False
Axin2	0.955	-0.24	False	1.04	0.09	False	0.92	-0.36	False
Azi1	1.095	0.72	False	0.975	-0.405	False	1.12	0.845	False
Azi2	0.97	-0.135	False	1.04	0.37	False	0.935	-0.22	False
Azin1	1.035	0.305	False	1.02	0.375	False	1.015	0.07	False
B2m	1.02	0.275	False	1.145	1.88	False	0.89	-1.4	False
B3galnt1	0.96	-0.19	False	1.065	0.21	False	0.895	-0.34	False
B3galnt2	1.045	0.195	False	1.05	0.055	False	1.02	0.15	False
B3galt4	0.945	-0.15	False	1.015	-0.145	False	0.93	-0.055	False
B3galt5	NA	NA	False	1.625	0.81	False	NA	NA	False
B3galt6	1.08	0.63	False	1.03	0.08	False	1.045	0.495	False
B3galtl	1.07	0.605	False	1.025	0.165	False	1.045	0.415	False
B3gat3	1.13	0.89	False	1.025	0.175	False	1.105	0.845	False
B3gnt1	0.975	-0.13	False	1.015	-0.13	False	0.965	-0.135	False
B3gnt2	0.98	-0.355	False	1.21	2.29	False	0.805	-1.605	False
B3gnt3	0.9	-0.615	False	0.92	-1.055	False	0.98	0.165	False
B3gnt4	1.42	1.045	False	0.835	-1.095	False	1.695	1.78	False
B3gnt5	NA	NA	False	1.56	0.695	False	NA	NA	False
B3gnt7	0.965	-0.14	False	1.12	0.465	False	0.86	-0.675	False
B3gnt8	1.22	1.015	False	1.255	1.085	False	0.97	-0.015	False
B3gnt9	1.015	0.185	False	1.17	1.55	False	0.87	-0.67	False
B3gntl1	0.725	-1.125	False	1.235	0.83	False	0.585	-1.45	False
B4galnt1	1.045	0.445	False	1.09	0.995	False	0.965	-0.03	False
B4galnt3	0.655	-0.99	False	1.9	1.495	False	0.345	-1.57	False
B4galnt4	1.075	0.51	False	1.125	1.05	False	0.955	-0.06	False
B4galt1	1.16	1.03	False	1.05	0.15	False	1.115	0.775	False
B4galt2	0.975	-0.09	False	1.04	0.175	False	0.945	-0.125	False
B4galt3	0.88	-0.675	False	1.075	0.78	False	0.82	-0.82	False
B4galt5	1.225	1.575	False	1.005	-0.07	False	1.235	1.47	False
B4galt6	0.835	-1.04	False	0.94	-0.8	False	0.895	-0.45	False
B4galt7	1.215	1.25	False	1.195	1.205	False	1.03	0.245	False
B9d1	1.205	1.23	False	1.07	0.12	False	1.14	0.85	False
B9d2	1.13	0.89	False	1.105	0.755	False	1.015	0.245	False
Babam1	0.84	-1.66	False	0.95	-0.58	False	0.89	-0.965	False
Bace1	0.93	-0.725	False	1.035	0.095	False	0.905	-0.76	False
Bach1	0.97	-0.08	False	0.975	-0.31	False	1.01	0.16	False
Bad	0.965	-0.215	False	0.995	-0.12	False	0.97	0.005	False
Bag1	1.115	0.635	False	1.04	0.3	False	1.065	0.55	False
Bag2	1.17	1.045	False	1.005	-0.09	False	1.17	1.035	False
Bag3	0.995	-0.175	False	0.95	-0.685	False	1.05	0.38	False
Bag4	1.08	0.555	False	0.935	-0.81	False	1.155	1.025	False
Bag5	0.86	-1.14	False	1.005	-0.095	False	0.865	-0.965	False
Bag6	0.96	-0.35	False	0.96	-0.44	False	1.005	0.02	False
Bahcc1	1.07	0.56	False	1	-0.055	False	1.085	0.66	False
Bahd1	1.05	0.34	False	0.955	-0.535	False	1.095	0.83	False
Bai1	0.925	-0.6	False	1.01	0.18	False	0.91	-0.495	False
Bai2	0.855	-1.06	False	0.925	-1.02	False	0.92	-0.365	False
Baiap2	1	-0.095	False	0.97	-0.5	False	1.03	0.225	False
Baiap2l1	0.94	-0.225	False	1.055	-0.21	False	1.06	-0.015	False
Baiap2l2	NA	NA	False	1.095	-0.04	False	NA	NA	False
Bak1	0.755	-2.195	False	0.995	-0.125	False	0.755	-1.72	False
Bambi	0.76	-2.505	False	1.19	1.65	False	0.63	-3.3	True
Banf1	0.955	-0.455	False	1.015	0.3	False	0.94	-0.585	False
Banp	0.94	-0.6	False	0.965	-0.585	False	0.985	0.01	False
Bap1	0.99	-0.14	False	0.965	-0.27	False	1.02	0.11	False
Bard1	1.015	0.06	False	1.055	0.475	False	0.965	-0.265	False
Barhl1	1.46	0.815	False	0.995	-0.21	False	1.515	0.685	False
Basp1	0.92	-0.85	False	0.975	-0.345	False	0.945	-0.495	False
Batf3	NA	NA	False	2.06	1.07	False	NA	NA	False
Bax	0.99	-0.115	False	1.095	1.08	False	0.9	-0.745	False
Baz1a	1.07	0.495	False	0.975	-0.4	False	1.095	0.78	False
Baz1b	1.035	0.44	False	0.96	-0.385	False	1.08	0.72	False
Baz2a	1.02	0.275	False	1.035	0.345	False	0.995	0.02	False
Baz2b	0.92	-0.745	False	1.035	0.24	False	0.89	-0.95	False
Bbc3	1.015	0.125	False	1	-0.205	False	1.015	0.33	False
Bbs1	0.91	-0.77	False	1.03	0.15	False	0.89	-0.81	False
Bbs10	1.085	0.69	False	1.025	0	False	1.055	0.475	False
Bbs12	1.005	-0.005	False	0.99	-0.355	False	1.035	0.105	False
Bbs2	0.96	-0.375	False	1.055	0.285	False	0.91	-0.735	False
Bbs4	1.025	0.26	False	1.02	0.02	False	1.01	0.145	False
Bbs5	0.97	-0.125	False	0.995	-0.175	False	0.975	0.02	False
Bbs7	0.98	-0.065	False	0.915	-0.955	False	1.075	0.62	False
Bbs9	0.88	-1.035	False	0.955	-0.68	False	0.925	-0.455	False
Bbx	0.935	-0.525	False	0.92	-1.01	False	1.015	0.2	False
Bc1	NA	NA	False	0.83	-1.665	False	NA	NA	False
Bcam	1.015	0.19	False	1.055	0.705	False	0.965	-0.405	False
Bcan	1.14	0.675	False	1.1	0.525	False	1.04	0.37	False
Bcap29	1.17	1.38	False	1.09	0.96	False	1.07	0.56	False
Bcap31	0.985	-0.205	False	1.02	0.285	False	0.965	-0.43	False
Bcar1	1.11	1.07	False	0.96	-0.64	False	1.165	1.445	False
Bcar3	1.185	-0.45	False	1.32	0.28	False	0.86	-0.39	False
Bcas2	0.96	-0.525	False	1.085	0.96	False	0.89	-1.055	False
Bcas3	0.98	-0.26	False	0.98	-0.42	False	1	-0.015	False
Bcat1	0.86	-1.71	False	1.03	0.59	False	0.835	-2.08	True
Bcat2	1.02	0.135	False	0.93	-0.81	False	1.09	0.75	False
Bccip	0.785	-1.995	False	1.025	0.23	False	0.765	-1.835	False
Bcdin3d	0.825	-0.9	False	0.895	-0.95	False	0.92	-0.175	False
Bckdha	0.935	-0.87	False	0.98	-0.305	False	0.95	-0.535	False
Bckdhb	1.03	0.235	False	0.98	-0.35	False	1.055	0.475	False
Bckdk	0.945	-0.465	False	0.99	-0.13	False	0.96	-0.295	False
Bcl10	1.04	0.295	False	1.24	1.825	False	0.84	-0.87	False
Bcl11a	NA	NA	False	2.825	1.59	False	NA	NA	False
Bcl11b	0.885	-0.79	False	0.935	-0.73	False	0.95	-0.165	False
Bcl2	1.05	-0.14	False	1.445	1.095	False	0.74	-0.64	False
Bcl2l1	0.89	-0.9	False	0.995	-0.04	False	0.895	-0.585	False
Bcl2l10	NA	NA	False	1.25	0.16	False	NA	NA	False
Bcl2l11	0.915	-0.48	False	0.99	-0.17	False	0.925	-0.235	False
Bcl2l12	1.435	0.73	False	0.88	-0.71	False	1.785	1.185	False
Bcl2l13	0.86	-1.22	False	0.895	-1.225	False	0.96	-0.2	False
Bcl2l14	0.825	-0.475	False	0.88	-0.695	False	0.99	0.01	False
Bcl2l2	0.88	-0.475	False	1.06	0.68	False	0.84	-0.52	False
Bcl3	NA	NA	False	1.155	0.135	False	NA	NA	False
Bcl7b	NA	NA	False	0.995	-0.08	False	NA	NA	False
Bcl7c	1.12	1.08	False	1.01	0.015	False	1.115	0.885	False
Bcl9	1.13	0.74	False	1.165	1.085	False	0.98	0.015	False
Bcl9l	0.97	-0.255	False	0.94	-0.855	False	1.035	0.33	False
Bclaf1	1.125	1.43	False	1.035	0.555	False	1.09	0.755	False
Bcmo1	0.515	-1.615	False	1.205	0.52	False	0.425	-1.66	False
Bco2	0.87	-0.46	False	0.81	-0.935	False	1.07	0.185	False
Bcor	0.97	-0.275	False	0.975	-0.245	False	1	-0.01	False
Bcorl1	0.995	-0.015	False	0.945	-0.815	False	1.055	0.465	False
Bcr	0.98	-0.325	False	0.845	-2.025	False	1.155	1.315	False
Bcs1l	0.835	-1.275	False	1.13	0.84	False	0.74	-1.88	False
Bdh1	0.995	0.015	False	0.965	-0.52	False	1.03	0.36	False
Bdkrb2	0.88	-1.325	False	1.17	0.095	False	0.705	-1.38	False
Bdnf	1.095	0.365	False	1.11	0.415	False	0.985	0.115	False
Bdp1	0.685	-1.625	False	1.025	-0.105	False	0.67	-1.31	False
Becn1	0.9	-0.8	False	0.99	0.01	False	0.9	-0.77	False
Begain	1.37	0.525	False	1.065	0.075	False	1.225	0.445	False
Bend3	1.09	0.66	False	0.915	-0.995	False	1.195	1.29	False
Bend4	0.885	-0.45	False	0.855	-1.915	False	1.035	0.455	False
Bend5	1.38	1.535	False	1.045	0.06	False	1.335	1.43	False
Bend6	0.98	-0.09	False	0.995	-0.235	False	0.99	0.08	False
Bend7	1.06	0.09	False	0.955	-0.375	False	1.1	0.355	False
Best1	1.27	0.37	False	1.22	0.075	False	1.33	0.27	False
Bet1	0.935	-0.33	False	1.13	0.965	False	0.835	-0.695	False
Bet1l	0.87	-0.82	False	1.07	0.39	False	0.815	-0.82	False
Bex1	0.83	-1.895	False	1.065	0.855	False	0.78	-2.395	True
Bex2	0.835	-1.875	False	1.05	0.695	False	0.795	-2.245	True
Bex4	0.93	-0.825	False	1.065	0.95	False	0.87	-1.485	False
Bfar	0.81	-1.52	False	1.155	1.525	False	0.7	-2.145	True
Bfsp1	1.635	0.85	False	0.84	-0.58	False	1.94	1.23	False
Bglap	NA	NA	False	2.27	1.215	False	NA	NA	False
Bgn	NA	NA	False	0.685	-1.265	False	NA	NA	False
Bhlha15	1.775	0.825	False	1.45	1.235	False	1.195	0.105	False
Bhlhb9	0.905	-0.725	False	1.055	0.545	False	0.855	-1.085	False
Bhlhe40	0.845	-1.98	False	1.165	0.91	False	0.71	-2.49	True
Bhlhe41	0.755	-2.645	False	1.075	0.625	False	0.69	-2.61	True
Bicd1	0.96	-0.3	False	0.93	-1	False	1.055	0.37	False
Bicd2	0.98	-0.455	False	0.985	-0.095	False	0.995	-0.05	False
Bid	1.03	0.25	False	1.02	-0.08	False	1.025	0.29	False
Bik	0.99	0	False	0.975	-0.4	False	1.015	0.295	False
Bin1	0.995	-0.12	False	1.015	0.175	False	0.985	-0.21	False
Bin2	NA	NA	False	0.76	-0.665	False	NA	NA	False
Bin3	1.015	0.16	False	1.08	0.5	False	0.945	-0.39	False
Birc2	0.92	-0.53	False	1.025	0.205	False	0.9	-0.51	False
Birc3	1.035	-0.08	False	1.09	0.16	False	0.955	-0.135	False
Birc5	1.02	0.015	False	1.02	0.135	False	1	-0.06	False
Birc6	1.02	0.36	False	0.905	-1.185	False	1.125	1.325	False
Blcap	0.715	-2.15	False	1.105	1.19	False	0.645	-2.355	True
Bles03	0.915	-0.915	False	1.105	1.035	False	0.835	-1.415	False
Blm	0.955	-0.565	False	0.965	-0.455	False	0.985	-0.19	False
Blmh	0.98	-0.28	False	1.005	0	False	0.98	-0.315	False
Bloc1s1	1.13	1.03	False	1.005	-0.085	False	1.125	1.04	False
Bloc1s2	0.975	-0.14	False	1.075	0.83	False	0.905	-0.585	False
Bloc1s3	0.945	-0.22	False	1.095	0.43	False	0.87	-0.57	False
Bloc1s4	0.925	-0.695	False	1.055	0.035	False	0.88	-0.68	False
Bloc1s5	1.055	0.255	False	1.035	0.115	False	1.025	0.215	False
Bloc1s6	1.055	0.395	False	1.055	0.34	False	1.01	0.295	False
Blvra	0.99	-0.14	False	1.07	0.36	False	0.925	-0.585	False
Blvrb	0.945	-0.765	False	0.965	-0.55	False	0.985	-0.19	False
Blzf1	1.05	0.505	False	0.98	-0.32	False	1.07	0.675	False
Bmf	1.375	0.21	False	1.035	-0.155	False	1.245	0.355	False
Bmi1	0.865	-0.71	False	0.875	-1.385	False	0.975	0.145	False
Bmp1	1.095	0.8	False	1.105	0.595	False	0.995	0.21	False
Bmp2	0.905	-0.715	False	1.115	1.07	False	0.815	-1.085	False
Bmp2k	1.18	1.415	False	0.935	-0.845	False	1.265	1.725	False
Bmp5	NA	NA	False	0.85	-0.455	False	NA	NA	False
Bmp6	NA	NA	False	1.38	-0.095	False	NA	NA	False
Bmp7	1.01	0.05	False	1.015	0.2	False	0.995	-0.145	False
Bmpr1a	1.025	0.02	False	1.035	0.59	False	0.995	-0.18	False
Bmpr1b	NA	NA	False	0.87	-0.29	False	NA	NA	False
Bmpr2	0.99	-0.045	False	0.915	-1.105	False	1.105	0.75	False
Bms1	1.05	0.435	False	1.02	0.195	False	1.02	0.11	False
Bmyc	1.04	0.285	False	1.04	0.17	False	1	0.1	False
Bnip1	1.02	0.215	False	1.09	0.52	False	0.935	-0.285	False
Bnip2	1.175	1.3	False	0.975	-0.235	False	1.22	1.32	False
Bnip3	1.16	0.85	False	1.155	1.595	False	0.985	-0.43	False
Bnip3l	1.045	0.15	False	1.045	0.67	False	1	-0.145	False
Boc	0.91	-0.71	False	1.175	1.65	False	0.775	-1.57	False
Bod1	0.945	-0.41	False	1.045	0.215	False	0.905	-0.495	False
Bod1l1	1.045	0.415	False	1.01	0.075	False	1.025	0.21	False
Bok	0.97	-0.19	False	1.02	0.265	False	0.965	-0.14	False
Bola1	1.005	-0.05	False	1.09	0.44	False	0.94	-0.38	False
Bola2	1.145	0.685	False	1.19	0.93	False	0.96	-0.05	False
Bola3	1.28	1.42	False	1.155	0.925	False	1.115	0.895	False
Bop1	1.01	0.045	False	0.975	-0.37	False	1.045	0.265	False
Bora	1.17	0.805	False	1.01	-0.135	False	1.16	0.775	False
Bpgm	0.845	-1.145	False	1.02	0.175	False	0.825	-1.07	False
Bphl	0.99	0.05	False	1.07	0.155	False	0.93	-0.24	False
Bpifc	NA	NA	False	1.93	1.02	False	NA	NA	False
Bpnt1	0.93	-0.64	False	1.015	0.305	False	0.915	-0.97	False
Bptf	1	-0.055	False	0.965	-0.32	False	1.035	0.265	False
Braf	0.96	-0.37	False	0.94	-0.555	False	1.03	0.125	False
Brap	1.025	0.24	False	0.99	-0.065	False	1.04	0.28	False
Brat1	0.905	-0.815	False	1.09	0.55	False	0.84	-1.15	False
Brca1	1.05	0.41	False	1	-0.045	False	1.05	0.405	False
Brca2	1.03	0.365	False	0.985	-0.3	False	1.045	0.495	False
Brcc3	1.09	0.705	False	0.97	-0.365	False	1.13	0.84	False
Brd1	1.095	0.74	False	0.995	-0.07	False	1.1	0.78	False
Brd2	1.015	0.105	False	1.07	0.965	False	0.95	-0.46	False
Brd3	0.945	-0.64	False	0.95	-0.605	False	1	-0.14	False
Brd4	1.025	0.2	False	0.965	-0.295	False	1.06	0.44	False
Brd7	1.155	1.335	False	1.04	0.74	False	1.11	0.81	False
Brd8	0.985	-0.165	False	1.145	1.52	False	0.855	-1.505	False
Brd9	1.15	1.285	False	0.98	-0.275	False	1.175	1.4	False
Bre	1.025	0.025	False	0.95	-0.8	False	1.08	0.675	False
Brf1	1.06	0.545	False	1.005	-0.115	False	1.07	0.515	False
Brf2	0.99	-0.02	False	1.08	0.395	False	0.92	-0.335	False
Bri3	1.16	0.655	False	1.075	0.58	False	1.065	0.345	False
Bri3bp	1.045	0.075	False	0.915	-1.01	False	1.165	0.98	False
Brinp1	0.75	-2.03	False	1.115	1.375	False	0.67	-2.31	True
Brinp2	0.945	-0.195	False	1.09	0.13	False	0.9	-0.165	False
Brip1	1	-0.07	False	0.915	-1.055	False	1.115	0.615	False
Brix1	1.05	0.445	False	1.065	0.7	False	0.99	-0.01	False
Brk1	1.02	0.215	False	1.085	0.945	False	0.94	-0.235	False
Brms1	0.705	-2.47	False	1.015	-0.045	False	0.7	-2.075	True
Brms1l	0.7	-1.495	False	1.06	0.465	False	0.665	-1.46	False
Brox	1.125	1.095	False	1.01	0.175	False	1.115	0.765	False
Brpf1	0.83	-1.23	False	1.1	0.725	False	0.755	-1.505	False
Brpf3	1.11	0.795	False	1.08	0.53	False	1.03	0.36	False
Brsk1	1.17	1.12	False	0.94	-0.88	False	1.245	1.515	False
Brsk2	1.29	1.515	False	1.01	-0.145	False	1.285	1.45	False
Brwd1	1.025	0.2	False	1.045	0.47	False	0.98	-0.155	False
Brwd3	0.94	-0.49	False	0.97	-0.45	False	0.97	-0.17	False
Bscl2	1.09	0.82	False	1.04	0.44	False	1.05	0.35	False
Bsdc1	1.04	0.475	False	1	-0.165	False	1.04	0.465	False
Bsg	1.045	0.625	False	1.115	1.505	False	0.93	-0.765	False
Bsn	1.005	0.11	False	0.88	-1.58	False	1.15	1.25	False
Bspry	0.97	-0.075	False	0.895	-1.21	False	1.09	0.72	False
Bst2	0.885	-1.355	False	1.035	0.36	False	0.86	-1.47	False
Bsx	0.965	-0.155	False	1.82	0.31	False	0.86	-0.425	False
Btaf1	0.945	-0.65	False	0.895	-1.25	False	1.05	0.45	False
Btbd1	0.88	-1.42	False	0.965	-0.285	False	0.91	-0.875	False
Btbd10	0.915	-0.87	False	1.06	0.64	False	0.865	-1.07	False
Btbd2	1.03	0.22	False	0.905	-1.125	False	1.14	1.01	False
Btbd3	1	0.095	False	0.96	-0.47	False	1.05	0.455	False
Btbd6	1.13	0.985	False	0.935	-0.755	False	1.215	1.495	False
Btbd7	0.965	-0.205	False	0.96	-0.43	False	1.005	0.185	False
Btbd9	0.965	-0.195	False	0.965	-0.5	False	0.995	0.18	False
Btd	1.13	0.9	False	1.12	0.625	False	0.995	0.145	False
Btf3	0.98	-0.185	False	0.99	-0.245	False	0.995	-0.135	False
Btf3l4	1.015	0.085	False	1.06	0.375	False	0.965	-0.15	False
Btg1	1.26	0.915	False	1.1	1	False	1.15	0.37	False
Btg2	1.185	0.705	False	2.89	7.615	True	0.445	-4.005	True
Btg3	1.05	0.32	False	1.045	0.24	False	1.02	0.08	False
Btn2a2	0.79	-0.72	False	0.735	-1.44	False	1.12	0.095	False
Btrc	1.05	0.435	False	0.915	-1.15	False	1.145	1.07	False
Bub1	0.96	-0.58	False	1.005	0.26	False	0.955	-0.555	False
Bub1b	0.92	-0.91	False	0.975	-0.26	False	0.94	-0.66	False
Bub3	1.04	0.52	False	1.05	0.87	False	0.99	-0.205	False
Bud13	1.13	0.905	False	1.05	0.285	False	1.075	0.6	False
Bud31	1	-0.105	False	1.025	0.26	False	0.985	-0.18	False
Bysl	0.93	-0.84	False	0.975	-0.425	False	0.955	-0.43	False
Bzrap1	0.995	-0.14	False	1.1	0.125	False	0.895	-0.185	False
Bzw1	1.06	0.65	False	0.985	0.015	False	1.075	0.715	False
Bzw2	0.985	-0.315	False	1.005	-0.015	False	0.98	-0.325	False
C1d	0.675	-2.41	False	1.13	1.41	False	0.59	-2.795	True
C1galt1	1.19	1.09	False	0.965	-0.475	False	1.235	1.35	False
C1galt1c1	1.015	0.12	False	1.275	2.5	False	0.8	-1.74	False
C1H6orf35	0.605	-2.695	False	0.995	-0.315	False	0.615	-2.31	True
C1qbp	0.98	-0.245	False	0.95	-0.535	False	1.03	0.16	False
C1ql1	1.13	0.86	False	0.98	-0.395	False	1.155	0.99	False
C1ql2	1.325	0.18	False	0.695	-0.895	False	2.05	0.7	False
C1ql3	NA	NA	False	0.78	-0.745	False	NA	NA	False
C1ql4	1.035	0.175	False	1.125	0.58	False	0.94	-0.37	False
C1qtnf1	1.015	0.1	False	1.11	1.575	False	0.915	-0.955	False
C1qtnf2	1.09	0.42	False	1.01	-0.205	False	1.08	0.5	False
C1qtnf4	1.125	1	False	1.04	0.12	False	1.08	0.655	False
C1qtnf6	0.905	-0.405	False	1.185	0.835	False	0.765	-0.785	False
C1r	0.955	-0.23	False	1	-0.275	False	0.955	-0.05	False
C2	0.765	-0.71	False	1.42	1.16	False	0.54	-1.135	False
C2cd2	0.85	-0.9	False	0.875	-1.33	False	0.96	0.055	False
C2cd2l	1.045	0.27	False	0.98	-0.35	False	1.065	0.535	False
C2cd3	0.97	-0.345	False	0.945	-0.665	False	1.02	0.285	False
C2cd4a	0.905	-0.715	False	1.835	3.425	False	0.49	-3.745	True
C2cd4b	1.045	-0.04	False	1.94	5.475	True	0.545	-4.87	True
C2cd4d	NA	NA	False	1.3	0.285	False	NA	NA	False
C2cd5	0.975	-0.16	False	1.035	0.18	False	0.945	-0.22	False
C3ar1	NA	NA	False	0.65	-1.035	False	NA	NA	False
C4a	NA	NA	False	0.69	-0.905	False	NA	NA	False
C4b	NA	NA	False	0.665	-0.835	False	NA	NA	False
C7	0.895	-0.26	False	1	-0.175	False	0.89	-0.1	False
C8g	NA	NA	False	1.275	0.69	False	NA	NA	False
Caap1	0.945	-0.225	False	1.145	0.985	False	0.83	-0.775	False
Cab39	0.92	-0.99	False	0.965	-0.31	False	0.955	-0.555	False
Cab39l	0.74	-1.745	False	0.95	-0.7	False	0.78	-1.21	False
Cabin1	1.01	0.035	False	0.915	-1.02	False	1.105	0.805	False
Cables1	0.725	-1.62	False	0.915	-0.935	False	0.79	-0.885	False
Cables2	1.05	0.405	False	0.98	-0.395	False	1.07	0.6	False
Cabp1	1.095	0.58	False	1.06	0.585	False	1.04	0.405	False
Cabp5	NA	NA	False	1.255	-0.36	False	NA	NA	False
Cabp7	0.91	-0.45	False	1.01	-0.08	False	0.9	-0.35	False
Cacfd1	1.125	0.855	False	1	-0.215	False	1.125	0.895	False
Cacna1a	0.995	0.065	False	1	-0.1	False	0.995	0.045	False
Cacna1b	1.025	0.155	False	0.96	-0.45	False	1.065	0.48	False
Cacna1c	0.945	-0.24	False	0.9	-1.225	False	1.055	0.575	False
Cacna1d	0.805	-0.835	False	1.005	-0.275	False	0.805	-0.635	False
Cacna1e	1.08	0.2	False	0.995	-0.26	False	1.09	0.21	False
Cacna1g	0.86	-0.315	False	0.925	-0.505	False	0.925	-0.03	False
Cacna1h	1.14	0.38	False	1.285	0.8	False	0.91	-0.135	False
Cacna1s	NA	NA	False	1.88	0.745	False	NA	NA	False
Cacna2d1	1.055	0.615	False	1.04	0.56	False	1.03	0.075	False
Cacna2d2	1.155	1.18	False	1.27	2.935	False	0.895	-1.405	False
Cacna2d4	0.725	-0.9	False	1.605	1.2	False	0.455	-1.48	False
Cacnb1	1.145	0.895	False	1.175	1.135	False	0.98	-0.02	False
Cacnb3	1.03	0.23	False	0.905	-1.145	False	1.135	1.01	False
Cacnb4	0.84	-0.535	False	1.08	0.195	False	0.76	-0.415	False
Cacng2	0.95	-0.16	False	1.08	0.49	False	0.88	-0.315	False
Cacng5	NA	NA	False	0.565	-1.245	False	NA	NA	False
Cacng7	1.025	0.245	False	1.025	0.165	False	1	0.215	False
Cactin	1.075	0.655	False	1.015	0	False	1.06	0.585	False
Cacul1	1.02	0.275	False	0.97	-0.225	False	1.055	0.44	False
Cacybp	1	-0.095	False	1.03	0.565	False	0.97	-0.46	False
Cad	1	0.15	False	0.87	-1.76	False	1.15	1.465	False
Cadm1	1.095	1.215	False	1.025	0.225	False	1.09	0.905	False
Cadm4	1.1	0.515	False	1.11	0.955	False	1	-0.335	False
Cadps	0.96	-0.565	False	0.965	-0.34	False	0.995	-0.19	False
Cadps2	1.505	0.92	False	0.465	-1.53	False	3.49	1.8	False
Cage1	1.72	0.575	False	1.41	0.1	False	2.475	0.35	False
Calcoco1	0.95	-0.56	False	1.05	0.275	False	0.915	-0.72	False
Cald1	0.965	-0.185	False	1.035	0.24	False	0.93	-0.29	False
Calhm2	0.88	-0.86	False	1.085	0.61	False	0.815	-1.225	False
Calm1	0.855	-1.67	False	0.955	-0.43	False	0.905	-1.16	False
Calm2	0.875	-1.43	False	0.99	0.075	False	0.88	-1.425	False
Calm3	0.865	-1.565	False	0.885	-1.435	False	0.975	-0.335	False
Calml3	0.805	-0.58	False	1.14	0.06	False	0.775	-0.625	False
Calml4	1.02	0.22	False	1.06	0.585	False	0.965	-0.205	False
Calr	1.005	0.19	False	1	0.165	False	1.01	0.07	False
Calr3	1.25	0.8	False	0.93	-0.445	False	1.395	1.12	False
Calu	1.03	0.3	False	1.125	1.66	False	0.925	-0.91	False
Camk1	1.1	0.825	False	1.01	0.125	False	1.085	0.535	False
Camk1d	0.95	-0.52	False	1.1	0.54	False	0.86	-0.83	False
Camk1g	1.48	0.475	False	0.89	-0.65	False	1.74	0.96	False
Camk2a	0.96	-0.12	False	1.09	0.11	False	0.895	-0.24	False
Camk2b	0.995	-0.29	False	0.965	-0.36	False	1.025	0.155	False
Camk2d	0.925	-1.005	False	1.015	0.38	False	0.91	-0.955	False
Camk2g	0.985	-0.22	False	0.98	-0.3	False	1	-0.065	False
Camk2n1	0.965	-0.75	False	0.965	-0.515	False	0.975	-0.175	False
Camk2n2	0.985	-0.185	False	0.99	-0.225	False	0.995	0.18	False
Camk4	1.415	0.415	False	0.845	-0.82	False	1.615	0.84	False
Camkk1	1.075	0.555	False	1.06	0.535	False	1.01	0.245	False
Camkk2	0.96	-0.33	False	0.84	-1.675	False	1.14	0.985	False
Camkmt	1.035	0.225	False	1.09	0.475	False	0.955	-0.19	False
Camkv	0.72	-1.43	False	0.91	-0.865	False	0.785	-0.705	False
Camlg	0.995	0.085	False	1.11	0.865	False	0.91	-0.61	False
Camsap1	1.015	0.085	False	0.945	-0.615	False	1.075	0.59	False
Camsap2	0.985	0.005	False	0.91	-1.07	False	1.09	0.735	False
Camsap3	1.04	0.34	False	0.985	-0.245	False	1.055	0.42	False
Camta1	1.005	-0.23	False	0.96	-0.54	False	1.045	0.16	False
Camta2	1.01	0.1	False	1.005	0.08	False	1.01	0.12	False
Cand1	0.98	-0.075	False	0.915	-0.955	False	1.07	0.7	False
Cand2	0.98	-0.09	False	0.775	-1.955	False	1.27	1.83	False
Cant1	1.03	0.215	False	1.115	1.22	False	0.925	-0.525	False
Canx	0.995	0.05	False	1.055	0.855	False	0.95	-0.625	False
Cap1	1	-0.005	False	0.96	-0.535	False	1.045	0.37	False
Cap2	1.4	0.505	False	1.395	0.985	False	0.97	-0.035	False
Capg	1.36	0.46	False	NA	NA	False	NA	NA	False
Capn1	1.03	0.33	False	0.96	-0.36	False	1.07	0.515	False
Capn10	0.78	-1.42	False	0.965	-0.495	False	0.805	-0.93	False
Capn12	1.345	0.785	False	1.16	0.465	False	1.21	0.355	False
Capn15	0.925	-0.62	False	1.035	0.115	False	0.89	-0.595	False
Capn2	0.99	-0.11	False	0.975	-0.2	False	1.02	0.085	False
Capn5	1.055	0.365	False	1	0.01	False	1.06	0.46	False
Capn7	1.065	0.575	False	1.035	0.41	False	1.03	0.2	False
Capn8	0.87	-0.25	False	2.855	0.405	False	0.715	-0.815	False
Capns1	1.07	0.705	False	0.98	-0.205	False	1.09	0.785	False
Caprin1	0.99	0.035	False	0.905	-1.085	False	1.095	0.98	False
Caprin2	0.94	-0.495	False	1.045	0.14	False	0.91	-0.675	False
Capza1	1.04	0.28	False	0.985	0.065	False	1.055	0.375	False
Capza2	0.985	-0.055	False	1.045	0.685	False	0.94	-0.605	False
Capzb	1.08	0.725	False	0.995	0.01	False	1.09	0.79	False
Car11	1.055	0.395	False	1.19	1.125	False	0.89	-0.515	False
Car12	1.12	0.665	False	1.26	2.8	False	0.88	-1.465	False
Car5a	NA	NA	False	0.385	-1.85	False	NA	NA	False
Car5b	0.87	-0.405	False	0.58	-1.09	False	2.855	0.72	False
Car9	1.09	0.03	False	0.755	-1.305	False	1.56	0.71	False
Card10	0.91	-0.835	False	1.005	-0.035	False	0.92	-0.575	False
Card6	0.905	-0.86	False	1.035	0.285	False	0.875	-0.895	False
Card9	0.91	-0.955	False	1.06	0.64	False	0.855	-1.475	False
Carf	0.945	-0.16	False	0.985	-0.365	False	0.975	0.135	False
Carhsp1	0.905	-1.09	False	1.01	0.16	False	0.9	-1.045	False
Carkd	1.045	0.385	False	1.06	0.32	False	0.985	-0.075	False
Carm1	1.15	1.255	False	1.025	0.195	False	1.13	1.02	False
Carns1	1.065	0.41	False	1.085	0.135	False	0.985	0.145	False
Cars	0.995	0.06	False	0.995	0.05	False	1	-0.095	False
Cars2	0.84	-1.18	False	0.945	-0.685	False	0.89	-0.555	False
Casc1	NA	NA	False	1.115	0.065	False	NA	NA	False
Casc3	0.95	-0.585	False	0.93	-0.835	False	1.02	0.11	False
Casc4	1.175	1.455	False	1.03	0.585	False	1.145	1.06	False
Casc5	0.985	-0.15	False	0.995	-0.11	False	0.995	-0.06	False
Caskin1	1.05	0.165	False	1.03	0.36	False	1.015	0.01	False
Caskin2	1.055	0.43	False	0.95	-0.765	False	1.135	1.05	False
Casp12	1.005	-0.015	False	0.675	-1.635	False	1.685	1.37	False
Casp2	0.97	-0.47	False	0.92	-1.045	False	1.055	0.315	False
Casp3	0.93	-0.635	False	0.92	-1	False	1.01	0.135	False
Casp6	0.975	-0.135	False	0.965	-0.425	False	1.01	0.24	False
Casp7	0.76	-2.205	False	0.94	-0.78	False	0.805	-1.49	False
Casp8	0.8	-0.925	False	1.115	0.31	False	0.715	-1.095	False
Casp8ap2	0.965	-0.19	False	1	-0.05	False	0.965	-0.145	False
Casp9	1.09	0.735	False	1.155	0.955	False	0.945	-0.19	False
Casq1	NA	NA	False	1.075	-0.165	False	NA	NA	False
Cast	1.045	0.335	False	1.085	1.055	False	0.965	-0.375	False
Casz1	1	0.115	False	0.995	0.035	False	1.005	0.035	False
Cat	0.99	-0.315	False	1.025	0.32	False	0.965	-0.445	False
Catsper2	1.1	0.47	False	1.155	0.46	False	0.97	0	False
Catsperd	0.89	-0.415	False	1.095	0.03	False	0.845	-0.32	False
Cav2	NA	NA	False	1.035	-0.11	False	NA	NA	False
Cav3	NA	NA	False	1.265	0.1	False	NA	NA	False
CB741658	NA	NA	False	0.67	-0.56	False	NA	NA	False
Cbfa2t2	1.11	0.855	False	0.935	-0.735	False	1.19	1.32	False
Cbfa2t3	1.07	0.395	False	0.77	-2.32	False	1.4	1.485	False
Cbfb	1.095	0.84	False	0.975	-0.22	False	1.14	1.16	False
Cbl	1.05	0.525	False	0.915	-0.96	False	1.145	1.28	False
Cblb	1.115	0.845	False	0.955	-0.705	False	1.175	1.255	False
Cblc	0.855	-0.25	False	0.73	-1.02	False	1.51	0.435	False
Cbll1	1.005	-0.13	False	0.975	-0.255	False	1.045	0.115	False
Cbln1	0.98	-0.25	False	1.1	0.915	False	0.895	-0.655	False
Cbln2	NA	NA	False	1.095	-0.115	False	NA	NA	False
Cbln3	1.925	0.755	False	1.51	0.99	False	1.37	0.16	False
Cbr1	1.015	0.12	False	1.045	0.13	False	0.98	-0.08	False
Cbr3	1.08	0.62	False	1.12	0.655	False	0.965	-0.09	False
Cbr4	1.05	0.395	False	0.94	-0.77	False	1.13	0.845	False
Cbs	1.095	0.14	False	0.995	-0.315	False	1.095	0.6	False
Cbwd1	1.02	0.065	False	0.985	-0.435	False	1.04	0.34	False
Cbx1	0.985	-0.365	False	0.98	-0.305	False	1.005	-0.055	False
Cbx2	0.945	-0.585	False	0.89	-1.41	False	1.065	0.44	False
Cbx3	0.87	-0.84	False	1.03	0.525	False	0.84	-0.755	False
Cbx4	1.07	0.4	False	0.985	-0.5	False	1.095	0.825	False
Cbx5	0.905	-1.05	False	0.915	-1.185	False	0.985	-0.225	False
Cbx6	1	-0.15	False	0.915	-1	False	1.1	0.85	False
Cbx7	1.04	0.195	False	1.065	0.71	False	0.975	-0.03	False
Cbx8	1.065	0.31	False	0.94	-0.73	False	1.135	0.84	False
Cby1	0.985	-0.015	False	1.06	0.38	False	0.93	-0.18	False
Cby3	NA	NA	False	1.205	0.24	False	NA	NA	False
Cc2d1a	0.99	-0.16	False	1.07	0.725	False	0.93	-0.76	False
Cc2d1b	1.015	0.165	False	1.07	0.525	False	0.955	-0.22	False
Cc2d2a	1.03	0.205	False	1.005	-0.27	False	1.025	0.32	False
Ccar1	1.05	0.465	False	1.1	1.1	False	0.96	-0.42	False
Ccar2	0.965	-0.59	False	1	-0.01	False	0.965	-0.51	False
Ccbl1	0.98	-0.375	False	1.13	1.15	False	0.875	-1.025	False
Ccdc101	0.885	-1.085	False	1.02	0.09	False	0.87	-1.005	False
Ccdc102a	1.005	0.105	False	0.99	-0.335	False	1.055	0.265	False
Ccdc104	0.955	-0.47	False	1.03	0.385	False	0.93	-0.6	False
Ccdc106	0.93	-0.365	False	1.125	0.775	False	0.825	-0.82	False
Ccdc107	1.06	0.41	False	1.13	0.765	False	0.95	-0.165	False
Ccdc109b	0.945	-0.215	False	0.94	-0.54	False	1.015	0.23	False
Ccdc11	NA	NA	False	0.89	-0.975	False	NA	NA	False
Ccdc111	1.615	1.125	False	0.88	-0.72	False	1.97	1.325	False
Ccdc112	0.7	-0.965	False	1.6	2.305	False	0.43	-1.575	False
Ccdc114	NA	NA	False	0.825	-0.565	False	NA	NA	False
Ccdc115	1.02	0.165	False	1.105	0.64	False	0.93	-0.52	False
Ccdc116	NA	NA	False	1.205	0.515	False	NA	NA	False
Ccdc117	0.875	-0.94	False	0.925	-0.895	False	0.955	-0.12	False
Ccdc12	1.01	0.11	False	1.06	0.245	False	0.955	-0.19	False
Ccdc120	1.055	0.435	False	1.025	-0.215	False	1.11	0.605	False
Ccdc122	0.735	-0.73	False	0.975	-0.41	False	0.835	-0.315	False
Ccdc124	1.09	0.595	False	0.99	-0.33	False	1.1	0.75	False
Ccdc126	1	-0.045	False	1.105	0.155	False	0.98	-0.22	False
Ccdc127	0.875	-1.02	False	0.995	-0.065	False	0.89	-0.56	False
Ccdc130	0.95	-0.205	False	0.995	-0.32	False	0.955	-0.015	False
Ccdc132	0.99	0.11	False	0.97	-0.45	False	1.02	0.245	False
Ccdc134	1.25	0.61	False	1.09	0.3	False	1.13	0.19	False
Ccdc136	1.045	0.43	False	1.05	0.51	False	0.995	-0.065	False
Ccdc137	1.08	0.425	False	1.135	0.82	False	0.945	-0.165	False
Ccdc138	1.095	0.44	False	1.32	1.505	False	0.835	-0.535	False
Ccdc14	0.975	0.015	False	1.04	0.08	False	0.935	-0.175	False
Ccdc141	NA	NA	False	0.99	-0.38	False	NA	NA	False
Ccdc142	1.01	-0.135	False	1.295	1.475	False	0.78	-0.92	False
Ccdc147	NA	NA	False	1.235	0.41	False	NA	NA	False
Ccdc149	0.89	-0.635	False	1.04	0.075	False	0.865	-0.57	False
Ccdc15	1.065	0.445	False	1	-0.32	False	1.095	0.505	False
Ccdc152	1.695	1.285	False	1.11	0.25	False	1.445	0.955	False
Ccdc153	0.95	-0.325	False	1.18	0.235	False	0.795	-0.38	False
Ccdc155	0.96	-0.105	False	1.235	0.75	False	0.775	-0.725	False
Ccdc157	0.995	0.01	False	0.815	-1.335	False	1.235	0.96	False
Ccdc159	1.065	0.2	False	1.045	0.01	False	1.06	0.17	False
Ccdc163	0.965	-0.05	False	1.09	0.25	False	0.875	-0.265	False
Ccdc167	1.18	0.445	False	0.915	-0.915	False	1.275	1	False
Ccdc17	0.745	-0.71	False	1.31	0.865	False	0.55	-1.01	False
Ccdc173	NA	NA	False	0.71	-0.775	False	NA	NA	False
Ccdc174	1.02	0.21	False	1.025	-0.12	False	0.995	0.14	False
Ccdc176	1.305	0.54	False	0.94	-0.495	False	1.385	0.72	False
Ccdc177	1.535	0.73	False	1.005	-0.22	False	1.49	0.76	False
Ccdc18	1.105	0.46	False	1.115	0.365	False	0.98	0.165	False
Ccdc181	0.98	-0.51	False	1.015	-0.09	False	0.955	-0.18	False
Ccdc22	1.08	0.645	False	1.005	0.005	False	1.08	0.715	False
Ccdc23	1.08	0.22	False	1.255	0.9	False	0.87	-0.175	False
Ccdc25	1.11	0.91	False	1.035	0.36	False	1.08	0.67	False
Ccdc28a	1.255	0.585	False	1.085	0.305	False	1.175	0.315	False
Ccdc28b	0.925	-0.37	False	1.19	0.635	False	0.79	-0.9	False
Ccdc3	NA	NA	False	0.8	-0.755	False	NA	NA	False
Ccdc30	NA	NA	False	0.995	-0.335	False	NA	NA	False
Ccdc32	0.955	-0.27	False	1.085	0.545	False	0.875	-0.61	False
Ccdc34	1.23	1.09	False	0.96	-0.505	False	1.315	1.15	False
Ccdc39	1.2	0.86	False	0.855	-0.985	False	1.405	1.395	False
Ccdc40	0.675	-1.2	False	1.05	0	False	0.615	-0.87	False
Ccdc41	0.855	-0.625	False	1.065	0.415	False	0.8	-0.6	False
Ccdc43	1.04	0.3	False	1.035	0.38	False	1.005	0.11	False
Ccdc47	0.955	-0.56	False	1.065	0.885	False	0.895	-1.28	False
Ccdc50	1.045	0.345	False	0.935	-0.75	False	1.125	0.875	False
Ccdc51	0.965	-0.275	False	1	-0.23	False	0.965	-0.115	False
Ccdc53	0.965	-0.315	False	1.07	0.615	False	0.905	-0.615	False
Ccdc58	0.94	-0.38	False	1.04	0.16	False	0.905	-0.445	False
Ccdc59	1.015	0.205	False	1.1	0.54	False	0.94	-0.16	False
Ccdc6	0.89	-1.14	False	0.96	-0.415	False	0.92	-0.53	False
Ccdc61	0.985	-0.11	False	1.125	0.49	False	0.88	-0.615	False
Ccdc62	1.135	0.31	False	1.36	1.37	False	0.83	-0.27	False
Ccdc64	0.93	-0.45	False	0.98	-0.26	False	0.95	-0.16	False
Ccdc64b	0.885	-0.67	False	1.33	1.705	False	0.675	-2.035	False
Ccdc65	0.86	-0.565	False	0.99	-0.275	False	0.875	-0.315	False
Ccdc66	1.155	1.24	False	1.205	1.345	False	0.965	-0.08	False
Ccdc69	1.035	0.085	False	0.945	-0.52	False	1.095	0.495	False
Ccdc71	1.01	0.14	False	0.995	-0.255	False	1.015	0.295	False
Ccdc71l	1.05	0.315	False	0.935	-0.805	False	1.145	0.82	False
Ccdc74a	1.77	0.84	False	1.225	0.455	False	1.53	0.57	False
Ccdc77	0.93	-0.315	False	1.05	0.125	False	0.885	-0.425	False
Ccdc78	0.82	-0.68	False	0.775	-1.17	False	1.185	0.52	False
Ccdc8	0.97	-0.25	False	0.92	-1.02	False	1.055	0.455	False
Ccdc80	2.14	1.05	False	0.885	-0.545	False	2.21	1.355	False
Ccdc82	0.81	-1.345	False	1.08	0.72	False	0.75	-1.495	False
Ccdc84	1.23	1.48	False	1.18	1.145	False	1.04	0.38	False
Ccdc85b	0.845	-1.17	False	0.96	-0.595	False	0.88	-0.65	False
Ccdc85c	1.03	0.265	False	0.91	-1.065	False	1.13	0.935	False
Ccdc86	1.005	-0.055	False	1.08	0.585	False	0.93	-0.74	False
Ccdc88a	1.005	0.125	False	0.95	-0.605	False	1.065	0.49	False
Ccdc88b	0.96	-0.475	False	0.935	-0.87	False	1.025	0.18	False
Ccdc88c	1.085	0.535	False	1.135	0.625	False	0.975	-0.11	False
Ccdc90b	1	0.025	False	0.985	-0.295	False	1.02	0.175	False
Ccdc91	0.995	-0.115	False	1.03	0.235	False	0.97	-0.255	False
Ccdc92	1	-0.155	False	1	0.025	False	1	-0.015	False
Ccdc93	1.025	0.205	False	0.96	-0.53	False	1.07	0.55	False
Ccdc94	1.015	0.195	False	1.125	0.755	False	0.905	-0.37	False
Ccdc96	1.085	0.075	False	1.31	0.74	False	0.82	-0.465	False
Ccdc97	0.965	-0.525	False	0.97	-0.48	False	0.995	-0.035	False
Cchcr1	0.935	-0.67	False	1.025	0.13	False	0.915	-0.56	False
Cckbr	1.495	0.51	False	NA	NA	False	NA	NA	False
Ccl11	NA	NA	False	0.58	-0.9	False	NA	NA	False
Ccl24	NA	NA	False	0.76	-0.74	False	NA	NA	False
Ccl27	1.145	0.69	False	1.14	0.43	False	1.005	0.21	False
Ccl28	NA	NA	False	1.195	0.09	False	NA	NA	False
Ccl7	NA	NA	False	1.475	0.255	False	NA	NA	False
Ccm2	1.115	0.81	False	0.965	-0.495	False	1.165	0.985	False
Ccna1	0.99	-0.04	False	0.995	-0.235	False	0.98	0.1	False
Ccna2	0.995	-0.055	False	0.975	-0.13	False	1.015	0.02	False
Ccnb1	0.94	-0.7	False	0.985	-0.105	False	0.955	-0.695	False
Ccnb1ip1	1.13	1.075	False	1.13	1.41	False	1	-0.015	False
Ccnb2	0.965	-0.4	False	1.03	0.315	False	0.935	-0.61	False
Ccnc	0.965	-0.185	False	0.995	-0.1	False	0.975	-0.02	False
Ccnd1	0.95	-0.165	False	0.925	-0.68	False	1.03	0.325	False
Ccnd3	1.02	0.09	False	0.975	-0.305	False	1.045	0.44	False
Ccndbp1	1.05	0.355	False	1.07	0.705	False	0.98	-0.265	False
Ccne1	1.025	0.275	False	1.085	0.705	False	0.96	-0.325	False
Ccne2	1.035	0.25	False	1.035	0.435	False	1	-0.16	False
Ccnf	0.97	-0.245	False	0.915	-1.15	False	1.065	0.475	False
Ccng1	1.025	0.245	False	0.96	-0.28	False	1.065	0.565	False
Ccng2	0.87	-1.035	False	1.18	1.655	False	0.74	-1.645	False
Ccnh	1.07	0.625	False	1	-0.185	False	1.07	0.515	False
Ccni	0.64	-2.83	False	0.88	-1.455	False	0.725	-1.65	False
Ccnj	0.83	-0.715	False	1.11	0.49	False	0.74	-0.79	False
Ccnjl	1.085	0.325	False	0.985	-0.42	False	1.115	0.67	False
Ccnk	0.965	-0.51	False	0.97	-0.455	False	0.995	-0.15	False
Ccnl1	0.78	-1.41	False	1.135	0.69	False	0.69	-1.79	False
Ccnl2	0.89	-0.67	False	1.105	0.615	False	0.805	-1.1	False
Ccnt1	0.995	-0.2	False	0.86	-1.395	False	1.16	1.13	False
Ccnt2	1.115	0.775	False	1.115	1.16	False	0.995	0.1	False
Ccny	1.21	0.35	False	1.06	0.495	False	1.11	0.34	False
Ccnyl1	1.315	1.35	False	0.93	-0.91	False	1.435	1.935	False
Ccp110	1.06	0.5	False	0.99	-0.065	False	1.07	0.62	False
Ccpg1	0.94	-0.67	False	1.095	1.055	False	0.865	-1.42	False
Ccr10	NA	NA	False	1.09	-0.015	False	NA	NA	False
Ccr4	0.99	-0.09	False	1.52	0.21	False	0.895	-0.22	False
Ccrn4l	1.15	1.175	False	1.04	0.185	False	1.115	0.925	False
Ccs	1.005	0.03	False	1.125	0.795	False	0.9	-0.755	False
Ccsap	1.115	0.655	False	1.01	0.045	False	1.1	0.7	False
Ccser1	0.78	-1.275	False	1.055	0.11	False	0.745	-1.315	False
Ccser2	0.97	-0.21	False	0.945	-0.55	False	1.025	0.255	False
Cct2	0.93	-0.715	False	1.035	0.575	False	0.9	-1.26	False
Cct3	0.975	-0.15	False	0.98	-0.105	False	0.995	-0.13	False
Cct4	0.935	-0.635	False	0.99	-0.075	False	0.95	-0.62	False
Cct5	1	0.125	False	0.965	-0.36	False	1.035	0.375	False
Cct6a	1.015	0.305	False	0.95	-0.485	False	1.065	0.675	False
Cct6b	1.61	1.02	False	1.31	0.505	False	1.345	0.465	False
Cct7	1.005	0.215	False	1.015	0.24	False	1	-0.1	False
Cct8	1.01	0.25	False	0.99	0.02	False	1.02	0.155	False
Ccz1	1.19	1.775	False	1.015	0.185	False	1.175	1.385	False
Cd101	NA	NA	False	1.43	0.515	False	NA	NA	False
Cd151	1.01	0.105	False	1.095	1.15	False	0.925	-0.785	False
Cd164	1.135	1.22	False	1.115	1.425	False	1.03	-0.03	False
Cd200r1	NA	NA	False	1.445	0.48	False	NA	NA	False
Cd22	NA	NA	False	1.07	0.41	False	NA	NA	False
Cd24	1.17	0.12	False	1.15	1.52	False	0.99	-0.705	False
Cd248	1.01	0.035	False	0.985	-0.255	False	1.03	0.225	False
Cd274	1.155	0.35	False	1.575	2.085	False	0.735	-0.74	False
Cd276	0.955	-0.33	False	1.025	0.17	False	0.94	-0.315	False
Cd2ap	1	-0.08	False	0.98	-0.325	False	1.025	0.135	False
Cd2bp2	0.935	-0.7	False	0.995	0.065	False	0.94	-0.715	False
Cd320	1.06	0.375	False	1.075	0.675	False	0.995	-0.275	False
Cd38	NA	NA	False	1.39	0.58	False	NA	NA	False
Cd3eap	1.16	0.965	False	1.15	1.015	False	1.005	0.015	False
Cd40	NA	NA	False	0.7	-0.98	False	NA	NA	False
Cd44	1.07	0.43	False	1.11	0.175	False	1.02	0.15	False
Cd46	NA	NA	False	0.96	-0.205	False	NA	NA	False
Cd47	1.12	1.055	False	1.035	0.56	False	1.085	0.705	False
Cd55	1.71	1.105	False	1	-0.26	False	1.995	1.07	False
Cd59	1	-0.01	False	1.005	-0.085	False	1.005	0.07	False
Cd63	1.08	0.925	False	1.11	1.56	False	0.975	-0.355	False
Cd70	1.25	0.465	False	1.41	0.77	False	0.875	-0.165	False
Cd72	NA	NA	False	1.535	0.665	False	NA	NA	False
Cd81	0.935	-0.685	False	1.035	0.57	False	0.9	-1.19	False
Cd82	0.95	-0.445	False	1.105	1.04	False	0.865	-1.205	False
Cd83	1.01	0.06	False	1.25	1.1	False	0.805	-0.72	False
Cd9	0.95	-0.605	False	1.005	0.06	False	0.945	-0.68	False
Cd97	1.075	0.76	False	1.12	0.69	False	0.965	-0.225	False
Cd99	0.87	-1.41	False	1.135	1.48	False	0.77	-2.56	True
Cd99l2	1.21	0.58	False	0.905	-1.14	False	1.355	0.9	False
Cda	0.93	-0.29	False	0.695	-1.12	False	1.44	0.61	False
Cdadc1	0.86	-0.865	False	1.165	1.54	False	0.74	-1.51	False
Cdan1	0.92	-0.77	False	0.89	-1.35	False	1.035	0.235	False
Cdc123	0.94	-0.47	False	0.97	-0.54	False	0.975	-0.165	False
Cdc14a	1.07	0.36	False	1.04	0.06	False	1.035	0.25	False
Cdc14b	0.725	-1.31	False	0.82	-1.44	False	0.89	-0.2	False
Cdc16	1.08	0.86	False	0.995	-0.015	False	1.08	0.71	False
Cdc20	1.03	0.37	False	0.98	-0.15	False	1.055	0.355	False
Cdc23	1	-0.16	False	1.08	0.865	False	0.93	-0.85	False
Cdc25a	1.055	0.485	False	1.04	0.385	False	1.015	0.205	False
Cdc25b	1	0.04	False	0.93	-0.865	False	1.08	0.69	False
Cdc25c	0.93	-0.47	False	1.01	-0.165	False	0.93	-0.35	False
Cdc26	0.93	-0.22	False	1.06	0.38	False	0.875	-0.31	False
Cdc27	1.03	0.34	False	0.91	-1.17	False	1.135	1.16	False
Cdc34	1.135	0.96	False	1.005	0.015	False	1.125	0.91	False
Cdc37	1.01	0.17	False	1.01	0.055	False	1.005	-0.015	False
Cdc37l1	0.965	-0.32	False	0.985	-0.18	False	0.98	-0.155	False
Cdc40	0.985	-0.185	False	1.025	0.09	False	0.965	-0.165	False
Cdc42	0.88	-1.455	False	1.005	0.26	False	0.875	-1.725	False
Cdc42bpa	0.98	-0.095	False	0.97	-0.36	False	1.01	0.18	False
Cdc42bpb	1.02	0.24	False	0.93	-0.92	False	1.1	0.905	False
Cdc42bpg	0.97	-0.305	False	0.96	-0.56	False	1.01	0.09	False
Cdc42ep1	1.17	0.8	False	1.05	0.045	False	1.125	0.62	False
Cdc42ep2	1.08	0.2	False	1.015	-0.15	False	1.06	0.31	False
Cdc42ep3	1.145	0.995	False	1.16	1.3	False	0.99	-0.045	False
Cdc42ep4	0.895	-0.81	False	0.97	-0.55	False	0.925	-0.31	False
Cdc42se1	0.965	-0.43	False	1.015	0.27	False	0.94	-0.295	False
Cdc42se2	0.925	-0.43	False	0.985	-0.155	False	0.94	-0.13	False
Cdc45	1.175	1.305	False	1.065	0.54	False	1.1	0.72	False
Cdc5l	1.035	0.25	False	1.02	0.165	False	1.01	-0.02	False
Cdc6	0.905	-1.1	False	0.935	-0.75	False	0.975	-0.27	False
Cdc7	0.9	-0.56	False	1.055	0.165	False	0.85	-0.715	False
Cdc73	1.005	0	False	0.97	-0.455	False	1.035	0.275	False
Cdca2	1.165	1.51	False	1.105	1.055	False	1.05	0.325	False
Cdca3	1.23	1.725	False	0.985	-0.065	False	1.25	1.68	False
Cdca4	0.9	-0.72	False	0.965	-0.48	False	0.94	-0.24	False
Cdca5	1.175	1.105	False	1.015	-0.22	False	1.16	1.06	False
Cdca7	0.835	-1.515	False	1.03	0.17	False	0.81	-1.425	False
Cdca7l	1.025	0.255	False	1	-0.09	False	1.015	0.24	False
Cdca8	0.965	-0.41	False	0.935	-0.83	False	1.035	0.375	False
Cdcp1	1.175	1.49	False	1.185	1.535	False	0.995	0.045	False
Cdh1	0.93	-0.385	False	1.27	1.035	False	0.735	-1.47	False
Cdh10	NA	NA	False	1.21	0.15	False	NA	NA	False
Cdh15	1.27	0.41	False	1.13	0.385	False	1.105	0.315	False
Cdh17	1.035	-0.695	False	1.35	-0.145	False	1.31	-0.34	False
Cdh18	NA	NA	False	1.2	-0.11	False	NA	NA	False
Cdh19	NA	NA	False	1.13	0.08	False	NA	NA	False
Cdh2	1.085	0.7	False	1.075	0.48	False	1.005	0.185	False
Cdh22	1.085	0.57	False	0.88	-1.4	False	1.23	1.445	False
Cdh24	0.9	-0.695	False	1.09	1.04	False	0.825	-1.04	False
Cdh3	1.045	0.275	False	1.1	-0.23	False	0.99	0.235	False
Cdhr1	NA	NA	False	1.2	0.045	False	NA	NA	False
Cdhr2	0.705	-1.15	False	0.96	-0.39	False	0.745	-0.635	False
Cdhr4	0.605	-1.12	False	0.86	-0.71	False	0.71	-0.465	False
Cdip1	0.9	-0.85	False	1.005	-0.035	False	0.895	-0.735	False
Cdipt	0.865	-1.62	False	1.04	0.56	False	0.83	-1.825	False
Cdk1	0.955	-0.555	False	1	0.16	False	0.955	-0.575	False
Cdk10	1.065	0.595	False	1.17	1.475	False	0.91	-0.55	False
Cdk11b	0.945	-0.49	False	1.01	0.035	False	0.94	-0.365	False
Cdk12	1.115	1.04	False	1.01	0.025	False	1.115	0.775	False
Cdk13	1.075	0.685	False	0.965	-0.495	False	1.115	0.915	False
Cdk14	NA	NA	False	1	-0.245	False	NA	NA	False
Cdk16	1.13	1.08	False	1.005	0.09	False	1.13	1.02	False
Cdk17	0.94	-0.435	False	0.95	-0.595	False	0.995	0.02	False
Cdk18	1.14	0.585	False	1.15	1.02	False	0.99	-0.125	False
Cdk19	1.03	0.285	False	0.925	-0.93	False	1.115	0.87	False
Cdk2	1.035	0.175	False	1.04	0.44	False	1.005	-0.14	False
Cdk20	1.075	0.525	False	1	-0.285	False	1.09	0.63	False
Cdk2ap1	1.255	1.79	False	0.985	-0.075	False	1.275	1.725	False
Cdk2ap2	1.11	0.815	False	1.015	-0.025	False	1.1	0.67	False
Cdk4	0.91	-1	False	0.985	-0.085	False	0.935	-0.92	False
Cdk5	1.05	0.42	False	1.065	0.725	False	0.985	-0.185	False
Cdk5r1	0.94	-0.275	False	1.245	0.685	False	0.77	-0.785	False
Cdk5r2	1.11	0.91	False	0.93	-0.94	False	1.21	1.715	False
Cdk5rap1	0.96	-0.25	False	1.05	0.12	False	0.92	-0.44	False
Cdk5rap2	0.95	-0.555	False	1.03	0.34	False	0.925	-0.78	False
Cdk5rap3	1.04	0.34	False	1.025	0.11	False	1.02	0.105	False
Cdk6	1.04	0.385	False	0.945	-0.59	False	1.105	0.87	False
Cdk7	0.97	-0.185	False	0.98	-0.355	False	0.99	0.045	False
Cdk8	1.025	0.255	False	1.005	-0.1	False	1.025	0.36	False
Cdk9	1.05	0.32	False	0.995	-0.055	False	1.045	0.44	False
Cdkal1	1.055	0.47	False	1.08	0.405	False	0.975	-0.02	False
Cdkl1	NA	NA	False	1.825	1.02	False	NA	NA	False
Cdkl2	1.305	0.54	False	0.85	-1.5	False	1.545	1.085	False
Cdkl3	1.535	1.07	False	1.02	-0.205	False	1.5	1.05	False
Cdkl4	1.615	1.315	False	0.89	-0.85	False	1.805	1.58	False
Cdkl5	1.04	0.18	False	0.88	-1.56	False	1.195	1.05	False
Cdkn1a	0.925	-0.855	False	1.02	0.33	False	0.91	-0.955	False
Cdkn1b	1.07	0.265	False	1.355	2.85	False	0.805	-1.135	False
Cdkn1c	0.625	-1.77	False	0.84	-0.895	False	0.75	-0.72	False
Cdkn2aip	1.095	0.785	False	1.09	0.875	False	1.005	0.15	False
Cdkn2aipnl	1.205	0.99	False	1.04	0.67	False	1.165	0.76	False
Cdkn2c	1.015	0.23	False	1.035	0.65	False	0.985	0.155	False
Cdkn2d	1.07	0.425	False	1.055	0.555	False	1.015	0.04	False
Cdkn3	0.96	-0.535	False	1.05	0.615	False	0.92	-0.83	False
Cdnf	NA	NA	False	0.88	-0.525	False	NA	NA	False
Cdo1	0.945	-0.155	False	0.985	-0.335	False	0.965	0.08	False
Cdon	0.97	-0.405	False	1.005	0.15	False	0.97	-0.34	False
Cdr2	1.015	0.15	False	0.985	-0.205	False	1.03	0.375	False
Cdr2l	0.92	-0.455	False	0.915	-1.03	False	1.005	0.22	False
Cds1	1.24	0.455	False	1.05	-0.235	False	1.44	0.32	False
Cds2	1	0.045	False	0.945	-0.76	False	1.06	0.475	False
Cdt1	0.98	-0.16	False	1.03	0.305	False	0.95	-0.46	False
Cdv3	0.86	-1.3	False	0.93	-0.745	False	0.925	-0.49	False
Cdyl	0.855	-1.225	False	0.995	-0.235	False	0.865	-0.88	False
Ceacam1	1.155	1.165	False	1.29	2.21	False	0.9	-0.535	False
Ceacam10	1.07	0.105	False	0.815	-1.03	False	1.405	0.875	False
Ceacam18	NA	NA	False	2.25	1.88	False	NA	NA	False
Ceacam9	NA	NA	False	0.625	-0.74	False	NA	NA	False
Cebpa	1.025	-0.185	False	1.125	0.085	False	1.025	-0.29	False
Cebpb	0.97	-0.565	False	1.07	0.55	False	0.905	-0.985	False
Cebpd	1.125	0.725	False	1.1	0.275	False	1.025	0.355	False
Cebpe	1.19	0.125	False	NA	NA	False	NA	NA	False
Cebpg	1.12	0.9	False	0.96	-0.445	False	1.17	1.22	False
Cebpz	0.96	-0.535	False	1.015	0.225	False	0.95	-0.455	False
Cecr2	1.05	0.3	False	0.915	-0.995	False	1.165	0.995	False
Cecr5	1.2	1.28	False	0.95	-0.615	False	1.29	1.805	False
Cecr6	NA	NA	False	1.26	0.51	False	NA	NA	False
Cela1	1.295	0.27	False	0.955	-0.54	False	1.335	0.57	False
Celf1	1.075	0.77	False	0.945	-0.605	False	1.145	1.33	False
Celf2	0.945	-0.265	False	1.15	0.455	False	0.825	-0.465	False
Celf3	1.06	0.755	False	1.04	0.57	False	1.02	0.17	False
Celf4	0.96	-0.515	False	0.995	-0.075	False	0.955	-0.445	False
Celf5	1.13	0.905	False	1.045	0.445	False	1.09	0.47	False
Celf6	1.14	1.04	False	0.905	-0.98	False	1.255	1.63	False
Celsr2	1.04	0.295	False	0.945	-0.655	False	1.1	0.86	False
Celsr3	1.04	0.37	False	1.05	0.6	False	0.995	-0.06	False
Cend1	0.87	-0.67	False	1.02	0.06	False	0.85	-0.585	False
Cenpa	1.07	0.59	False	1	-0.205	False	1.085	0.635	False
Cenpb	1.2	1.65	False	0.965	-0.36	False	1.24	1.74	False
Cenpc	0.985	-0.075	False	0.94	-0.785	False	1.045	0.475	False
Cenpe	1.115	0.965	False	1.03	0.135	False	1.075	0.64	False
Cenpf	1	0.015	False	0.925	-0.85	False	1.08	0.625	False
Cenpi	0.91	-0.64	False	1.045	0.285	False	0.875	-0.685	False
Cenpj	1.055	0.47	False	1.16	1.42	False	0.905	-0.615	False
Cenpk	0.94	-0.62	False	1.125	1.05	False	0.835	-1.285	False
Cenpl	1.105	0.715	False	1.045	0.21	False	1.065	0.47	False
Cenpm	1.045	0.53	False	0.93	-0.88	False	1.125	1.045	False
Cenpn	0.975	-0.175	False	0.99	-0.25	False	0.98	-0.06	False
Cenpo	0.845	-0.905	False	0.985	-0.39	False	0.87	-0.605	False
Cenpp	1.065	0.415	False	1.075	0.35	False	0.995	0.11	False
Cenpq	0.77	-1.16	False	1.04	0.27	False	0.745	-1.015	False
Cenpt	0.94	-0.565	False	1.05	0.315	False	0.91	-0.705	False
Cenpu	1.06	0.495	False	1	-0.14	False	1.06	0.57	False
Cenpv	1.165	1.265	False	1.07	0.755	False	1.085	0.525	False
Cenpw	1.195	1.07	False	1.04	0.5	False	1.16	0.855	False
Cep112	0.825	-0.79	False	1.09	0.09	False	0.78	-0.875	False
Cep120	1.075	0.655	False	0.945	-0.755	False	1.135	1.06	False
Cep135	0.925	-0.245	False	1.15	0.705	False	0.805	-0.73	False
Cep152	1	0.13	False	1.22	1.235	False	0.835	-0.77	False
Cep164	1.065	0.595	False	0.955	-0.58	False	1.12	0.955	False
Cep170	1.07	0.68	False	0.985	-0.09	False	1.085	0.765	False
Cep170b	1.125	1.245	False	0.895	-1.34	False	1.26	2.1	True
Cep19	0.87	-0.715	False	1.02	0.26	False	0.855	-0.575	False
Cep250	1.075	0.6	False	1.015	0.135	False	1.06	0.51	False
Cep290	1.095	0.64	False	1	-0.21	False	1.095	0.665	False
Cep350	1.04	0.28	False	0.99	-0.115	False	1.05	0.42	False
Cep41	1.015	0.16	False	1.01	-0.025	False	1.005	0.16	False
Cep44	0.825	-1.045	False	1.03	0.1	False	0.805	-1.095	False
Cep55	1.02	0.155	False	1.02	0.145	False	0.995	0.055	False
Cep57	0.945	-0.55	False	1.06	0.635	False	0.895	-0.81	False
Cep57l1	0.995	0.06	False	1.16	1.21	False	0.855	-1.06	False
Cep63	0.905	-0.485	False	1.05	0.16	False	0.865	-0.605	False
Cep68	1.03	0.15	False	1.01	0.19	False	1.025	0.02	False
Cep70	0.91	-0.63	False	0.95	-0.715	False	0.965	-0.07	False
Cep72	1.07	0.54	False	1.1	0.63	False	0.965	-0.105	False
Cep76	0.995	-0.19	False	0.965	-0.36	False	1.03	0.145	False
Cep78	1.215	1.475	False	1.02	0.04	False	1.185	1.205	False
Cep85	1.095	0.785	False	1.065	0.63	False	1.025	0.26	False
Cep89	0.97	-0.24	False	0.98	-0.42	False	0.995	0.09	False
Cep95	1.04	0.415	False	1.34	1.665	False	0.78	-1.14	False
Cep97	1.02	0.29	False	1.05	0.255	False	0.975	-0.09	False
Cept1	1.075	0.605	False	1.065	0.575	False	1.01	0.215	False
Cer1	NA	NA	False	0.765	-0.625	False	NA	NA	False
Cercam	1.165	0.69	False	1.315	1.24	False	0.89	-0.3	False
Cerk	1.03	0.28	False	0.945	-0.645	False	1.1	0.765	False
Cers1	0.905	-0.63	False	0.85	-1.25	False	1.07	0.495	False
Cers2	1.065	0.685	False	0.99	-0.07	False	1.08	0.685	False
Cers4	1.055	0.37	False	0.975	-0.345	False	1.08	0.6	False
Cers5	1.095	1.01	False	1.06	0.795	False	1.03	0.145	False
Cers6	1.06	0.52	False	0.95	-0.565	False	1.125	1.02	False
Ces1a	1.105	0.31	False	1.14	0.105	False	1.11	-0.045	False
Ces2h	NA	NA	False	3.26	1.62	False	NA	NA	False
Ces5a	1	-0.015	False	1.06	0.485	False	0.945	-0.33	False
Cetn2	0.875	-1.085	False	1.075	0.735	False	0.815	-1.475	False
Cetn3	1.02	0.305	False	1.01	-0.08	False	1.01	0.295	False
Cetn4	0.97	-0.005	False	1.08	0.185	False	0.9	-0.16	False
Cfd	NA	NA	False	1.875	0.57	False	NA	NA	False
Cfdp1	0.785	-2.13	False	1.055	0.61	False	0.745	-2.055	False
Cfl1	1.025	0.455	False	0.975	-0.225	False	1.055	0.585	False
Cfl2	1.045	0.46	False	0.99	-0.01	False	1.055	0.53	False
Cflar	0.745	-1.06	False	1.105	0.185	False	0.67	-1.005	False
Cfp	NA	NA	False	0.885	-0.71	False	NA	NA	False
Cga	1.04	0.145	False	1.175	0.665	False	0.915	-0.53	False
Cggbp1	0.8	-1.62	False	0.94	-0.615	False	0.85	-0.895	False
Cgn	1.02	0.095	False	1.31	1.45	False	0.785	-0.79	False
Cgnl1	NA	NA	False	1.505	-0.19	False	NA	NA	False
Cgref1	1.01	0.11	False	1.09	0.535	False	0.93	-0.51	False
Cgrrf1	1.06	0.26	False	1.115	0.815	False	0.95	-0.21	False
Chac1	1.035	0.08	False	1.035	0.205	False	1.005	0.01	False
Chac2	1.05	0.47	False	1.11	0.785	False	0.95	-0.145	False
Chadl	NA	NA	False	0.985	-0.235	False	NA	NA	False
Chaf1a	0.935	-0.625	False	0.96	-0.475	False	0.975	-0.28	False
Chaf1b	0.99	-0.13	False	1.045	0.285	False	0.95	-0.44	False
Champ1	1.085	0.67	False	0.975	-0.305	False	1.11	0.855	False
Chat	1.535	0.495	False	1.47	0.945	False	1.08	-0.065	False
Chchd1	1.095	0.775	False	1.06	0.57	False	1.035	0.315	False
Chchd10	0.915	-1.155	False	0.995	0.01	False	0.915	-1.01	False
Chchd2	0.975	-0.15	False	1.035	0.365	False	0.94	-0.205	False
Chchd3	0.995	-0.175	False	1.035	0.54	False	0.965	-0.375	False
Chchd4	1.34	0.855	False	1.045	0.015	False	1.265	0.72	False
Chchd5	1.005	-0.01	False	0.98	-0.34	False	1.025	0.305	False
Chchd6	1.035	0.22	False	1.035	0.065	False	1.01	0.155	False
Chchd7	1.405	0.67	False	0.955	-0.48	False	1.485	0.83	False
Chd1	0.925	-0.935	False	0.98	-0.11	False	0.945	-0.665	False
Chd1l	0.95	-0.325	False	0.995	-0.22	False	0.95	-0.22	False
Chd2	1	-0.03	False	1.05	0.57	False	0.95	-0.41	False
Chd3	1.06	0.715	False	0.96	-0.355	False	1.105	0.865	False
Chd4	1.19	2.03	False	1.135	1.78	False	1.045	0.42	False
Chd5	1.135	0.7	False	1.225	1.66	False	0.93	-0.16	False
Chd6	1.26	2.155	False	1.2	2.195	False	1.055	0.285	False
Chd7	0.965	-0.22	False	1.025	0.015	False	0.94	-0.295	False
Chd8	1.08	0.805	False	1.015	0.205	False	1.065	0.565	False
Chd9	1.02	0.3	False	1.025	0.31	False	0.995	0.01	False
Chek1	0.95	-0.425	False	1.01	0.02	False	0.935	-0.425	False
Chek2	0.9	-0.825	False	1.055	0.325	False	0.855	-1.1	False
Cherp	1.065	0.705	False	0.94	-0.745	False	1.145	1.305	False
Chfr	1.005	0.1	False	1	-0.14	False	1.005	0.17	False
Chga	1	0.11	False	1.085	1.145	False	0.92	-0.96	False
Chgb	1.225	1.805	False	1.38	3.48	False	0.875	-1.52	False
Chic1	0.645	-1.855	False	0.92	-1.03	False	0.695	-1.12	False
Chic2	0.57	-2.25	False	1.23	1.235	False	0.46	-2.265	True
Chid1	1.04	0.275	False	0.97	-0.475	False	1.075	0.63	False
Chit1	NA	NA	False	1.17	0.13	False	NA	NA	False
Chka	0.88	-1.45	False	0.955	-0.75	False	0.92	-0.6	False
Chkb	0.91	-0.565	False	1.08	0.46	False	0.84	-0.875	False
Chm	1.01	0.155	False	0.96	-0.465	False	1.05	0.39	False
Chml	2.24	1.495	False	0.9	-0.61	False	2.835	1.4	False
Chmp1a	1.22	1.62	False	0.995	-0.035	False	1.22	1.585	False
Chmp1b	1.225	1.645	False	1.115	1.29	False	1.1	0.68	False
Chmp2a	0.9	-0.95	False	0.985	-0.135	False	0.915	-0.86	False
Chmp2b	0.785	-1.945	False	1.14	1.585	False	0.69	-2.47	True
Chmp3	1.105	0.93	False	0.965	-0.505	False	1.16	1.1	False
Chmp4b	1.235	1.53	False	1.035	0.165	False	1.18	1.19	False
Chmp4bl1	1.155	1.035	False	1.04	0.285	False	1.11	0.76	False
Chmp5	1.045	0.405	False	1.06	0.665	False	0.98	-0.225	False
Chmp6	1.32	1.895	False	1.01	-0.025	False	1.305	1.765	False
Chmp7	1.035	0.17	False	0.985	-0.055	False	1.05	0.265	False
Chn1	0.99	-0.025	False	0.965	-0.51	False	1.02	0.225	False
Chn3	1.07	0.4	False	1.005	-0.125	False	1.08	0.5	False
Chordc1	0.89	-1.31	False	0.89	-1.325	False	1	-0.095	False
Chp1	0.965	-0.38	False	0.975	-0.41	False	0.99	0	False
Chpf	1.105	0.835	False	0.99	-0.15	False	1.12	0.755	False
Chpf2	0.95	-0.34	False	1.13	1.12	False	0.835	-0.92	False
Chpt1	1.18	1.11	False	0.98	-0.42	False	1.215	1.25	False
Chrac1	1.17	0.92	False	1.115	0.74	False	1.045	0.25	False
Chrd	0.84	-0.86	False	1.13	0.34	False	0.775	-1.09	False
Chrm1	1.025	0.085	False	0.72	-1.35	False	1.47	1.265	False
Chrm3	0.795	-0.525	False	0.9	-0.33	False	1.055	-0.225	False
Chrm4	1.065	0.6	False	1.055	0.69	False	1.005	-0.01	False
Chrna1	NA	NA	False	0.85	-0.67	False	NA	NA	False
Chrna2	1.43	0.805	False	1.365	0.22	False	1.18	0.345	False
Chrna3	1.135	1.3	False	0.955	-0.62	False	1.185	1.535	False
Chrna4	1.175	0.49	False	1.195	0.05	False	1.14	0.375	False
Chrna5	1.17	1.2	False	1.1	0.66	False	1.06	0.555	False
Chrna7	1.08	0.745	False	1.125	0.55	False	0.96	-0.195	False
Chrnb1	1.005	0.135	False	1.14	0.52	False	0.89	-0.49	False
Chrnb2	1.02	0.125	False	0.96	-0.505	False	1.065	0.515	False
Chrnb4	1.245	1.61	False	1.005	-0.375	False	1.24	1.56	False
Chst1	0.745	-1.24	False	1.135	0.775	False	0.655	-1.47	False
Chst10	0.92	-0.395	False	1.105	0.835	False	0.835	-0.765	False
Chst11	1.105	0.85	False	1.06	0.555	False	1.055	0.485	False
Chst12	1.2	1.02	False	1.275	1.34	False	0.945	-0.08	False
Chst13	1.245	0.49	False	0.895	-0.725	False	1.34	0.985	False
Chst15	NA	NA	False	1.295	0.475	False	NA	NA	False
Chst3	NA	NA	False	1.72	1.155	False	NA	NA	False
Chst4	0.815	-0.84	False	1.18	0.545	False	0.695	-0.995	False
Chsy1	1.095	0.575	False	1.02	0.03	False	1.07	0.615	False
Chsy3	0.745	-0.825	False	2.05	1.375	False	0.445	-1.515	False
Chtf18	1	0.045	False	1.015	-0.05	False	0.985	0.03	False
Chtf8	1.26	1.5	False	0.96	-0.47	False	1.3	1.59	False
Chtop	1.005	0.005	False	1.03	0.425	False	0.975	-0.275	False
Chuk	1.11	0.98	False	1.065	0.925	False	1.045	0.49	False
Churc1	1.02	0.055	False	1.04	0.385	False	0.985	-0.26	False
Ciao1	1.01	0.105	False	1.09	0.765	False	0.945	-0.615	False
Ciapin1	1.045	0.42	False	1.035	0.525	False	1.005	-0.08	False
Cib1	1.01	-0.065	False	1.015	-0.07	False	1	0.025	False
Cib2	1.43	1.575	False	0.95	-0.65	False	1.505	1.825	False
Cic	1.025	0.315	False	0.98	-0.12	False	1.05	0.45	False
Cidea	1.08	0.435	False	1.105	0.345	False	0.98	0.055	False
Cilp	1.02	0.045	False	0.735	-1.24	False	1.41	1.045	False
Cilp2	1.045	0.36	False	1.035	0.045	False	1.025	0.17	False
Cinp	1.295	1.89	False	1.025	0.155	False	1.27	1.63	False
Cir1	1.075	0.56	False	1.015	-0.005	False	1.055	0.425	False
Cirbp	1.06	0.585	False	1.12	1.285	False	0.96	-0.57	False
Cirh1a	1.025	0.14	False	1.025	0.22	False	1.005	-0.06	False
Cisd1	0.975	-0.69	False	1.035	0.475	False	0.945	-0.79	False
Cisd2	1.18	1.455	False	0.935	-0.79	False	1.285	1.695	False
Cisd3	1.13	1.14	False	1	-0.125	False	1.125	1.01	False
Cish	0.98	-0.06	False	1.055	0.065	False	0.935	-0.18	False
Cit	1.055	0.55	False	0.945	-0.805	False	1.12	0.945	False
Cited1	1.055	0.285	False	0.935	-0.93	False	1.115	0.85	False
Cited2	1.135	1.02	False	1.13	1.49	False	1.03	-0.085	False
Cited4	2.69	0.96	False	1.15	0.125	False	2.055	0.86	False
Ciz1	1.02	0.12	False	0.97	-0.485	False	1.045	0.38	False
Ckap2	1.015	0.14	False	1.015	0.09	False	1	-0.04	False
Ckap2l	1.06	0.405	False	0.91	-1.24	False	1.17	1.445	False
Ckap4	1.025	0.24	False	1.035	0.71	False	0.985	-0.275	False
Ckap5	0.985	-0.075	False	0.96	-0.4	False	1.02	0.18	False
Ckb	0.97	-0.29	False	0.99	-0.035	False	0.98	-0.355	False
Cklf	1.06	0.3	False	1.09	0.03	False	1	0.085	False
Ckm	1.075	0.075	False	1.145	0.2	False	0.96	-0.175	False
Ckmt1b	0.855	-1.615	False	1.005	-0.04	False	0.855	-1.54	False
Ckmt2	0.955	-0.085	False	1.105	0.09	False	0.855	-0.205	False
Cks1b	1.085	0.475	False	1.015	0.115	False	1.065	0.46	False
Cks1l	1.075	0.445	False	1.02	-0.08	False	1.065	0.415	False
Cks2	1.075	0.665	False	1.01	0.03	False	1.07	0.47	False
Clasp1	0.985	-0.115	False	0.915	-1.105	False	1.075	0.66	False
Clasp2	0.975	-0.29	False	0.965	-0.32	False	1.015	-0.06	False
Clasrp	1.2	1.505	False	1.245	1.67	False	0.97	-0.05	False
Clcc1	0.985	-0.175	False	1.06	0.56	False	0.925	-0.665	False
Clcf1	0.985	-0.11	False	1.415	1.15	False	0.705	-0.74	False
Clcn2	0.92	-0.55	False	1.13	0.8	False	0.815	-1.125	False
Clcn3	0.89	-1.245	False	0.96	-0.345	False	0.93	-0.73	False
Clcn4	0.785	-0.505	False	1.23	0.02	False	0.785	-0.45	False
Clcn5	0.93	-0.805	False	0.905	-1.095	False	1.035	0.36	False
Clcn6	0.925	-0.615	False	1.105	0.83	False	0.845	-1.2	False
Clcn7	1.05	0.425	False	0.945	-0.865	False	1.125	0.77	False
Cldn1	NA	NA	False	1.295	0.21	False	NA	NA	False
Cldn12	1.025	0.245	False	1.02	0.225	False	1.005	0.17	False
Cldn15	NA	NA	False	1.21	-0.55	False	NA	NA	False
Cldn3	0.945	-0.715	False	1.06	0.695	False	0.89	-1.18	False
Cldn4	1.185	0.915	False	0.915	-0.535	False	1.305	1.2	False
Cldn6	0.56	-1.01	False	1.165	0.105	False	0.48	-0.905	False
Cldn7	1	0.04	False	1.04	0.475	False	0.965	-0.37	False
Cldn9	0.875	-0.54	False	1.09	0.245	False	0.8	-0.605	False
Cldnd1	1.055	0.36	False	1.075	0.98	False	0.99	-0.255	False
Clec16a	0.96	-0.51	False	0.905	-1.19	False	1.06	0.48	False
Clec1a	NA	NA	False	0.75	-0.89	False	NA	NA	False
Clec2d	NA	NA	False	1.215	0.255	False	NA	NA	False
Clec5a	NA	NA	False	1.955	1.14	False	NA	NA	False
Clgn	1.265	0.965	False	0.97	-0.395	False	1.305	0.995	False
Clic1	0.82	-2.31	False	1.03	0.6	False	0.79	-2.7	True
Clic3	0.885	-0.775	False	0.97	-0.495	False	0.91	-0.44	False
Clic4	0.995	0.02	False	0.875	-1.61	False	1.135	1.145	False
Clic5	1.635	1.075	False	3.205	1.485	False	0.76	-0.675	False
Clic6	NA	NA	False	1.275	0.24	False	NA	NA	False
Clint1	1.01	0.175	False	1.01	0.235	False	1.005	-0.095	False
Clip1	1.085	0.815	False	1.035	0.54	False	1.055	0.425	False
Clip2	0.99	-0.18	False	0.995	-0.155	False	1.01	-0.005	False
Clip3	0.87	-1.56	False	0.94	-0.765	False	0.925	-0.87	False
Clip4	1.085	0.51	False	0.96	-0.41	False	1.12	0.685	False
Clk1	0.92	-0.39	False	1.065	0.42	False	0.86	-0.57	False
Clk2	1.055	0.47	False	1.13	0.9	False	0.94	-0.315	False
Clk3	1.12	1.02	False	1.045	0.5	False	1.07	0.54	False
Clk4	0.665	-2.17	False	1.175	1.03	False	0.565	-2.43	True
Clmn	0.995	-0.25	False	0.95	-0.62	False	1.045	0.335	False
Cln3	0.975	-0.325	False	1.1	0.595	False	0.885	-0.68	False
Cln5	1.135	0.875	False	1.095	0.805	False	1.04	0.395	False
Cln6	1.09	0.745	False	1.025	0.37	False	1.065	0.42	False
Cln8	0.77	-1.53	False	0.985	-0.285	False	0.785	-1.115	False
Clns1a	0.97	-0.47	False	1.06	0.74	False	0.915	-0.81	False
Clock	1.075	0.535	False	0.935	-0.8	False	1.145	1.05	False
Clp1	1	0.115	False	0.91	-0.96	False	1.1	0.755	False
Clpb	0.78	-2.605	False	0.855	-1.855	False	0.905	-0.96	False
Clpp	1	-0.33	False	1.015	0.18	False	0.985	-0.32	False
Clptm1	1.06	0.76	False	1.08	0.97	False	0.985	-0.245	False
Clptm1l	1.045	0.355	False	1.05	0.725	False	0.995	-0.045	False
Clpx	0.94	-0.9	False	1.07	0.645	False	0.88	-1.235	False
Clspn	0.96	-0.35	False	1.005	-0.155	False	0.955	-0.22	False
Clstn1	1.07	0.765	False	1.01	0.215	False	1.065	0.485	False
Clstn3	1.04	0.21	False	1.09	0.64	False	0.95	-0.39	False
Clta	0.93	-0.78	False	1.07	0.825	False	0.865	-1.35	False
Cltb	0.925	-1.015	False	0.955	-0.69	False	0.97	-0.565	False
Cltc	1.04	0.59	False	0.915	-0.91	False	1.135	1.365	False
Clu	1.035	0.45	False	1.13	1.68	False	0.915	-1.01	False
Cluap1	0.91	-0.675	False	1.005	-0.15	False	0.91	-0.65	False
Cluh	1	0.045	False	0.945	-0.595	False	1.06	0.445	False
Clybl	1.105	0.63	False	1.07	0.105	False	1.05	0.51	False
Cmah	0.795	-0.775	False	1.69	0.755	False	0.53	-1.16	False
Cmas	0.985	-0.14	False	1.07	0.615	False	0.93	-0.475	False
Cmbl	1.17	0.21	False	1.175	0.255	False	0.99	0.055	False
Cmc1	0.93	-0.44	False	1.05	0.265	False	0.89	-0.55	False
Cmc2	1.09	0.64	False	0.95	-0.775	False	1.16	0.91	False
Cmip	1.065	0.29	False	0.97	-0.33	False	1.095	0.79	False
Cmklr1	NA	NA	False	0.8	-0.925	False	NA	NA	False
Cmpk1	1.27	2.245	False	0.96	-0.305	False	1.33	2.17	True
Cmpk2	0.905	-0.49	False	0.83	-1.745	False	1.09	0.62	False
Cmss1	0.825	-1.62	False	1.04	0.285	False	0.795	-1.71	False
Cmtm4	1.08	0.46	False	0.885	-1.4	False	1.22	1.25	False
Cmtm6	1.025	0.16	False	1.015	0.275	False	1.01	0.095	False
Cmtm7	1.225	0.98	False	0.9	-1.085	False	1.36	1.635	False
Cmtm8	0.955	-0.49	False	1.08	0.47	False	0.89	-0.945	False
Cmtr1	0.935	-0.765	False	1.02	0.42	False	0.91	-1.045	False
Cmtr2	1.145	1.08	False	1.06	0.375	False	1.075	0.63	False
Cnbd2	0.655	-1.4	False	0.905	-0.72	False	0.77	-0.675	False
Cnbp	1	0.03	False	1.01	0.355	False	0.995	-0.165	False
Cndp1	0.795	-0.92	False	1.235	0.61	False	0.66	-1.295	False
Cndp2	1.05	0.64	False	0.94	-0.68	False	1.12	1.135	False
Cnep1r1	0.85	-0.955	False	1.045	0.305	False	0.81	-0.98	False
Cngb1	NA	NA	False	1.77	0.175	False	NA	NA	False
Cnih1	1.06	0.275	False	0.995	0.09	False	1.065	0.29	False
Cnih2	1.245	1.05	False	0.94	-0.725	False	1.325	1.255	False
Cnih4	1.255	1.935	False	0.995	-0.145	False	1.27	1.83	False
Cnksr1	0.945	-0.475	False	1.15	0.68	False	0.83	-1.105	False
Cnksr2	1.075	0.565	False	0.83	-1.615	False	1.295	1.935	False
Cnksr3	0.89	-0.77	False	1.025	-0.025	False	0.87	-0.71	False
Cnn1	NA	NA	False	1.925	0.125	False	NA	NA	False
Cnn2	1.025	0.055	False	0.92	-0.99	False	1.115	0.915	False
Cnn3	0.97	-0.305	False	1.015	0.245	False	0.955	-0.395	False
Cnnm1	1.07	0.525	False	1.065	0.61	False	1.01	0.16	False
Cnnm2	0.89	-0.815	False	1.06	0.27	False	0.86	-0.895	False
Cnnm3	0.905	-0.77	False	1.085	0.9	False	0.845	-1.375	False
Cnnm4	0.995	0.065	False	0.98	-0.395	False	1.015	0.26	False
Cnot1	0.97	-0.375	False	0.905	-1.07	False	1.07	0.64	False
Cnot10	0.98	-0.275	False	1.075	0.795	False	0.91	-1.03	False
Cnot11	1.105	0.68	False	1.05	0.25	False	1.06	0.235	False
Cnot2	1.01	0.08	False	0.99	-0.06	False	1.02	0.19	False
Cnot3	0.995	0.015	False	1.025	0.23	False	0.975	-0.3	False
Cnot4	0.95	-0.43	False	0.995	-0.07	False	0.955	-0.345	False
Cnot6	1.025	0.265	False	0.96	-0.3	False	1.065	0.57	False
Cnot6l	0.93	-0.555	False	0.905	-1.065	False	1.015	0.285	False
Cnot7	0.73	-1.96	False	0.985	0	False	0.735	-1.64	False
Cnot8	1.07	0.505	False	1.055	0.565	False	1.015	0.145	False
Cnp	1.095	0.785	False	1.015	0.105	False	1.085	0.63	False
Cnppd1	0.715	-2.935	False	1.02	0.17	False	0.7	-2.815	True
Cnpy2	1.06	0.38	False	1.115	1.275	False	0.95	-0.455	False
Cnpy3	1.015	-0.015	False	1.07	0.87	False	0.95	-0.695	False
Cnpy4	0.97	-0.18	False	1.065	0.3	False	0.915	-0.36	False
Cnr2	NA	NA	False	1.345	0.405	False	NA	NA	False
Cnrip1	0.92	-0.51	False	1.02	0.12	False	0.905	-0.425	False
Cnst	0.815	-1.465	False	0.985	-0.23	False	0.825	-1.035	False
Cntd1	NA	NA	False	1.42	0.805	False	NA	NA	False
Cntf	NA	NA	False	0.795	-1.3	False	NA	NA	False
Cntfr	1.155	1.255	False	1.115	0.845	False	1.045	0.095	False
Cntln	1.205	0.77	False	1.075	0.185	False	1.115	0.57	False
Cntn2	1.03	0.31	False	0.9	-1.135	False	1.16	1.02	False
Cntnap1	1.09	0.865	False	1.065	0.68	False	1.03	0.2	False
Cntnap2	1.08	0.13	False	0.855	-1.045	False	1.315	0.68	False
Cntnap4	0.87	-0.32	False	NA	NA	False	NA	NA	False
Cntrl	0.83	-1.04	False	1.055	0.315	False	0.79	-1.08	False
Cntrob	1.025	0.26	False	1.09	0.64	False	0.945	-0.215	False
Coa3	0.93	-0.49	False	1.04	0.185	False	0.895	-0.545	False
Coa4	1.06	0.17	False	1.1	0.555	False	0.955	-0.15	False
Coa5	1.355	1.315	False	0.935	-0.705	False	1.47	1.58	False
Coasy	0.975	-0.355	False	1.055	0.405	False	0.925	-0.68	False
Cobl	1.255	0.51	False	0.79	-0.735	False	1.88	1.225	False
Cobll1	1.095	0.945	False	0.965	-0.475	False	1.135	1.09	False
Cog1	0.99	-0.165	False	0.99	-0.115	False	1.005	-0.055	False
Cog2	1	-0.09	False	1.035	0.195	False	0.97	-0.305	False
Cog3	1.155	1.19	False	1.065	0.69	False	1.09	0.68	False
Cog4	1.025	0.18	False	1.025	0.17	False	1.01	-0.01	False
Cog6	0.94	-0.675	False	1.05	0.54	False	0.895	-1.025	False
Cog7	0.985	-0.245	False	0.955	-0.56	False	1.035	0.26	False
[truncated: 14,001 more rows]

## Sheet: DE_analysis_(40 v. 60 min)
Gene symbol	average ribo-seq fold change (acORF)	average ribo-seq Z-score	exceeds 10% FDR threshold	average fold change mRNA-seq	average mRNA-seq Z-score	exceeds 10% FDR threshold	average TE fold-change	average TE Z-score	exceeds 10% FDR threshold
A2m	NA	NA	False	1.035	-0.84	False	NA	NA	False
A3galt2	1.085	1.09	False	1.01	0.34	False	1.09	0.495	False
A4galt	0.95	-0.805	False	1.035	0.265	False	0.92	-0.965	False
Aaas	1.075	1.01	False	1.03	-0.15	False	1.055	0.61	False
Aacs	1.135	1.71	False	1.065	0.77	False	1.07	0.665	False
Aadat	0.925	-0.28	False	0.9	-0.235	False	1.14	-0.035	False
Aaed1	1	0.065	False	0.91	-1.14	False	1.105	0.755	False
Aagab	0.995	-0.145	False	0.965	-0.67	False	1.03	0.405	False
Aak1	1.03	0.46	False	1.05	0.585	False	0.98	-0.24	False
Aamdc	0.91	-0.48	False	1.095	0.385	False	0.845	-0.66	False
Aamp	1.035	0.45	False	1.025	-0.205	False	1.02	0.415	False
Aar2	1.045	0.37	False	1.005	0.115	False	1.035	0.335	False
Aars	1.03	0.5	False	1.065	0.795	False	0.975	-0.28	False
Aars2	0.815	-1.97	False	0.96	-0.225	False	0.85	-1.3	False
Aarsd1	1.05	0.665	False	1.02	0.205	False	1.035	0.385	False
Aasdh	0.79	-0.765	False	1.02	0.22	False	0.79	-0.795	False
Aasdhppt	0.95	-0.825	False	0.995	-0.05	False	0.95	-0.48	False
Aatf	0.965	-0.49	False	1.01	0.09	False	0.955	-0.46	False
Aatk	0.975	-0.255	False	1.01	0.325	False	0.975	-0.36	False
Abat	1.035	0.355	False	0.85	-1.37	False	1.215	1.66	False
Abca1	0.845	-1.7	False	1.095	0.285	False	0.895	-1.025	False
Abca16	NA	NA	False	1.135	0.15	False	NA	NA	False
Abca17	1.095	0.63	False	0.915	-0.57	False	1.2	0.98	False
Abca2	1.05	0.69	False	0.96	-0.59	False	1.1	1.12	False
Abca3	1.005	0	False	1.015	0.305	False	0.99	-0.47	False
Abca4	0.965	-0.07	False	0.925	-0.24	False	1.035	0.075	False
Abca5	1.03	0.32	False	0.855	-0.935	False	1.27	1.325	False
Abca7	0.995	-0.085	False	1.06	0.755	False	0.945	-0.65	False
Abca8	NA	NA	False	0.705	-0.815	False	NA	NA	False
Abcb10	1.075	0.83	False	0.995	-0.065	False	1.085	0.66	False
Abcb1a	NA	NA	False	1.505	0.975	False	NA	NA	False
Abcb1b	NA	NA	False	0.74	-0.81	False	NA	NA	False
Abcb6	1.005	0.035	False	0.96	-0.405	False	1.055	0.34	False
Abcb7	1.07	0.81	False	1.085	0.84	False	1	0.02	False
Abcb8	1.03	0.355	False	1.015	0.275	False	1.015	0.1	False
Abcb9	0.975	-0.165	False	1.03	0.39	False	0.95	-0.425	False
Abcc1	1.03	0.375	False	1	0.08	False	1.035	0.37	False
Abcc10	1.01	0.26	False	0.975	-0.4	False	1.07	0.685	False
Abcc3	1.055	0.625	False	0.95	-0.31	False	1.17	0.8	False
Abcc4	0.96	-0.685	False	0.935	-0.66	False	1.035	0.15	False
Abcc5	1.035	0.375	False	0.875	-1.88	False	1.185	1.55	False
Abcd1	0.96	-0.37	False	1.06	0.635	False	0.91	-0.76	False
Abcd2	NA	NA	False	0.965	-0.33	False	NA	NA	False
Abcd3	1.005	0.035	False	0.93	-1.1	False	1.085	0.995	False
Abcd4	0.94	-0.245	False	0.815	-1.21	False	1.155	0.825	False
Abce1	0.98	-0.405	False	1.025	0.355	False	0.955	-0.55	False
Abcf1	1.035	0.485	False	0.96	-0.755	False	1.085	1.145	False
Abcf2	1.02	0.26	False	1.03	0.3	False	0.99	-0.03	False
Abcf3	0.94	-1.01	False	1.03	0.02	False	0.915	-1.025	False
Abcg1	0.995	-0.15	False	0.995	-0.145	False	1	0	False
Abcg3	1.085	0.29	False	0.82	-0.665	False	1.29	0.88	False
Abcg3l1	1.055	0.33	False	0.955	-0.265	False	1.12	0.38	False
Abcg3l2	0.92	-0.33	False	0.7	-1.395	False	1.325	1.03	False
Abcg3l3	0.655	-1.245	False	0.86	-0.49	False	0.755	-0.64	False
Abcg3l4	1.05	0.1	False	0.73	-1.245	False	1.405	1.525	False
Abcg4	1.03	0.37	False	1.085	0.82	False	0.955	-0.48	False
Abhd1	1.035	0.28	False	0.98	0.03	False	1.055	0.315	False
Abhd10	1.025	0.35	False	0.93	-0.655	False	1.1	0.98	False
Abhd11	0.94	-0.5	False	0.95	-0.475	False	1.015	0.065	False
Abhd12	0.98	-0.315	False	0.945	-0.625	False	1.04	0.355	False
Abhd13	1.005	0.235	False	0.96	-0.385	False	1.045	0.36	False
Abhd14a	0.72	-1.765	False	0.885	-0.98	False	0.815	-0.915	False
Abhd14b	0.98	-0.215	False	1.015	0.09	False	0.965	-0.38	False
Abhd15	1.08	0.59	False	0.87	-0.77	False	1.335	1.27	False
Abhd16a	0.985	-0.21	False	0.955	-0.3	False	1.045	0.185	False
Abhd17a	0.885	-0.915	False	1.005	-0.28	False	0.88	-0.855	False
Abhd17b	0.98	-0.185	False	1.005	0.22	False	0.975	-0.23	False
Abhd17c	1.015	0.205	False	1.005	0.035	False	1.01	0.1	False
Abhd2	0.925	-1.085	False	0.935	-0.295	False	0.995	-0.18	False
Abhd3	1.005	0.1	False	0.84	-1.775	False	1.205	1.73	False
Abhd4	1.035	0.485	False	1	-0.265	False	1.035	0.46	False
Abhd5	1.01	0.02	False	1.03	0.405	False	0.98	-0.17	False
Abhd6	1.01	0.105	False	0.93	-0.78	False	1.09	0.78	False
Abhd8	1.045	0.535	False	1.05	0.175	False	1	-0.02	False
Abi1	1.07	0.78	False	0.98	-0.11	False	1.11	0.755	False
Abi2	1.055	0.715	False	0.97	-0.43	False	1.095	0.695	False
Abl1	1.08	0.885	False	1.04	0.4	False	1.04	0.385	False
Abl2	1.035	0.465	False	1.03	0.42	False	1.015	0.065	False
Ablim1	1.04	0.535	False	0.995	-0.01	False	1.045	0.31	False
Ablim2	1.2	1.935	False	1.2	1.77	False	1	0.045	False
Ablim3	0.895	-0.345	False	1	0.135	False	0.885	-0.315	False
Abo	1.195	0.555	False	0.885	-0.38	False	1.345	0.69	False
Abo2	1.065	0.12	False	1	0.02	False	1.105	-0.03	False
Abr	0.975	-0.495	False	1.09	1.06	False	0.895	-1.445	False
Abracl	0.97	-0.3	False	0.885	-1.29	False	1.095	0.83	False
Abt1	0.945	-0.595	False	1.02	0.215	False	0.925	-0.7	False
Abtb1	1.1	0.885	False	0.965	-0.26	False	1.145	0.895	False
Ac1576	1.365	0.15	False	0.89	-0.785	False	1.825	0.285	False
Acaa1a	1.015	0.255	False	1.015	0.125	False	0.995	0.005	False
Acaa1b	1.02	0.32	False	1.06	0.415	False	0.97	-0.265	False
Acaa2	1.055	0.795	False	1.005	0.025	False	1.055	0.535	False
Acaca	1.005	-0.11	False	1.095	1.355	False	0.92	-1.045	False
Acacb	0.535	-1.045	False	1.305	0.88	False	0.4	-1.275	False
Acad10	1.45	1.945	False	1.31	1.775	False	1.105	0.425	False
Acad11	0.895	-1.075	False	1	0.03	False	0.895	-0.885	False
Acad8	1.105	0.915	False	1.055	0.465	False	1.055	0.345	False
Acad9	1.01	0.155	False	1.005	0.17	False	1.01	0.035	False
Acadl	1.01	0.07	False	1	-0.03	False	1.01	0.11	False
Acadm	1.025	0.32	False	1.015	0.25	False	1.005	0.145	False
Acads	1.01	0.055	False	0.995	-0.325	False	1.025	0.35	False
Acadsb	1.015	0.13	False	0.59	-0.78	False	2.395	0.895	False
Acadvl	0.905	-1.54	False	0.925	-0.875	False	0.97	-0.275	False
Acap1	1.285	0.31	False	1	0.095	False	1.23	0.115	False
Acap2	1.04	0.515	False	0.97	-0.35	False	1.075	0.815	False
Acap3	0.975	-0.315	False	1.135	1.685	False	0.855	-1.28	False
Acat1	1.01	0.165	False	1.025	0.175	False	0.99	0.06	False
Acat2	1.05	0.725	False	1.015	0.125	False	1.04	0.44	False
Acbd3	1.08	1.105	False	1.01	0.04	False	1.065	0.675	False
Acbd4	0.965	-0.14	False	1.02	0.23	False	0.945	-0.36	False
Acbd5	1.055	0.45	False	0.985	0.06	False	1.075	0.49	False
Acbd6	1.015	0.105	False	0.98	-0.17	False	1.035	0.21	False
Acbd7	0.52	-1.225	False	0.45	-1.635	False	2.63	0.67	False
Accs	1.005	0.175	False	1.05	0.405	False	0.965	-0.2	False
Acd	1.05	0.595	False	1.05	0.5	False	1.005	0.095	False
Ace	0.97	-0.585	False	0.965	-0.515	False	1.005	-0.04	False
Acer2	1.26	1.61	False	0.94	-0.61	False	1.345	1.62	False
Acer3	1.035	0.39	False	0.945	-0.615	False	1.11	0.775	False
Ache	1.11	1.165	False	0.845	-1.41	False	1.305	2.36	False
Acin1	1.005	-0.025	False	1.095	1.115	False	0.915	-1.055	False
Acly	1.015	0.22	False	1.03	0.225	False	0.995	0	False
Acn9	0.79	-0.715	False	0.855	-0.395	False	0.94	-0.205	False
Aco1	0.96	-0.58	False	1.085	0.685	False	0.89	-1.21	False
Aco2	0.925	-1.35	False	0.955	-0.605	False	0.97	-0.5	False
Acot1	1.025	0.32	False	0.845	-0.515	False	1.22	0.64	False
Acot11	1.115	0.245	False	0.83	-0.49	False	1.305	0.66	False
Acot13	1.015	0.13	False	0.89	-0.855	False	1.155	0.825	False
Acot2	0.965	-0.14	False	1.1	0.78	False	0.885	-0.615	False
Acot3	1.015	0.115	False	1.06	0.405	False	0.96	-0.3	False
Acot4	0.87	-0.33	False	0.575	-1.53	False	1.61	1.01	False
Acot5	1.005	-0.11	False	0.68	-0.72	False	1.65	0.495	False
Acot6	0.765	-0.84	False	1.16	0.625	False	0.69	-1.05	False
Acot7	1.045	0.575	False	1.07	0.81	False	0.98	-0.205	False
Acot8	0.91	-0.985	False	1.075	0.705	False	0.86	-1.38	False
Acot9	0.97	-0.36	False	0.89	-1.065	False	1.1	0.71	False
Acox1	1.005	-0.1	False	0.975	-0.545	False	1.03	0.485	False
Acox3	1.005	0.075	False	0.94	-0.505	False	1.065	0.57	False
Acp1	0.96	-0.465	False	0.995	-0.02	False	0.965	-0.285	False
Acp2	0.985	-0.325	False	0.84	-1.625	False	1.195	1.63	False
Acp5	0.905	-1.045	False	0.84	-2.235	False	1.095	0.81	False
Acp6	1.275	1.275	False	1	0.06	False	1.255	0.955	False
Acpl2	0.975	-0.25	False	0.96	-0.38	False	1.02	0.015	False
Acrbp	NA	NA	False	1.335	0.57	False	NA	NA	False
Acsf2	0.9	-0.645	False	1.11	0.865	False	0.815	-1.135	False
Acsf3	0.9	-1.02	False	0.95	-0.475	False	0.945	-0.41	False
Acsl1	0.96	-0.615	False	0.95	-0.75	False	1.015	0.225	False
Acsl3	0.965	-0.675	False	0.88	-1.545	False	1.09	0.95	False
Acsl4	0.965	-0.68	False	0.97	-0.235	False	1.005	-0.15	False
Acsl5	0.965	-0.405	False	0.87	-1.54	False	1.12	0.84	False
Acsl6	0.99	-0.17	False	0.89	-1.53	False	1.115	1.105	False
Acsm1	0.57	-1.495	False	0.925	-0.005	False	0.67	-1.015	False
Acss2	1.01	0.16	False	0.985	-0.21	False	1.025	0.28	False
Acta1	0.97	-0.625	False	1.145	1.405	False	0.845	-1.84	False
Acta2	1.01	0.08	False	1.17	1.415	False	0.86	-1.305	False
Actb	1.02	0.315	False	1.09	1.255	False	0.94	-0.975	False
Actbl2	1.005	0.07	False	1.13	1	False	0.895	-0.79	False
Actc1	0.96	-0.345	False	1.065	0.535	False	0.91	-0.65	False
Actg1	0.97	-0.575	False	1.055	0.63	False	0.92	-1.12	False
Actg2	1.045	0.55	False	1.135	1.055	False	0.925	-0.55	False
Actl10	0.475	-1.52	False	1.165	0.4	False	0.415	-1.465	False
Actl6a	1.02	0.3	False	1.05	0.62	False	0.98	-0.165	False
Actl6b	1.03	0.415	False	1.015	0.15	False	1.02	0.285	False
Actn1	0.95	-0.965	False	1.04	0.575	False	0.915	-1.275	False
Actn2	0.905	-0.505	False	1.025	0.315	False	0.885	-0.645	False
Actn3	0.935	-0.225	False	1.14	0.72	False	0.815	-0.84	False
Actn4	0.975	-0.57	False	1.015	-0.07	False	0.96	-0.36	False
Actr10	0.985	-0.345	False	0.97	-0.465	False	1.015	0.18	False
Actr1a	1.04	0.595	False	1.06	0.78	False	0.98	-0.265	False
Actr1b	1.065	0.935	False	1.065	0.705	False	1	0.145	False
Actr2	1.02	0.14	False	0.98	-0.385	False	1.04	0.52	False
Actr3	1.005	-0.025	False	0.985	-0.19	False	1.015	0.275	False
Actr3b	1.06	0.615	False	1.075	0.75	False	0.985	-0.075	False
Actr5	0.98	-0.19	False	1.045	0.375	False	0.94	-0.505	False
Actr6	1.065	0.66	False	0.965	-0.335	False	1.1	0.83	False
Actr8	0.975	-0.39	False	1.04	0.325	False	0.94	-0.62	False
Actrt3	1	0.17	False	1.16	0.625	False	0.9	-0.41	False
Acvr1	1	0.01	False	1.025	0.28	False	0.975	-0.105	False
Acvr1b	0.985	-0.14	False	0.95	-0.43	False	1.055	0.29	False
Acvr2a	0.945	-0.525	False	0.88	-0.925	False	1.095	0.625	False
Acvr2b	1.095	0.565	False	0.93	-0.725	False	1.18	0.685	False
Acy1	0.985	-0.285	False	0.985	-0.26	False	0.995	0.025	False
Acy3	NA	NA	False	1.11	0.225	False	NA	NA	False
Acyp1	0.965	-0.355	False	0.935	-0.905	False	1.035	0.32	False
Acyp2	1.285	0.25	False	1.165	0.545	False	1.305	-0.07	False
Ada	1.03	0.36	False	1.04	0.26	False	1.015	0.04	False
Adal	0.825	-0.73	False	1.075	0.645	False	0.78	-0.955	False
Adam10	0.96	-0.735	False	0.89	-1.38	False	1.095	0.71	False
Adam11	0.885	-0.305	False	1.035	0.325	False	0.86	-0.37	False
Adam12	0.76	-1.7	False	0.91	-0.64	False	0.845	-0.92	False
Adam15	1	0.01	False	0.985	0.015	False	1.025	0.13	False
Adam17	1.025	0.265	False	0.86	-1.6	False	1.195	1.62	False
Adam19	0.985	-0.01	False	0.93	-0.55	False	1.075	0.32	False
Adam1a	NA	NA	False	0.805	-0.875	False	NA	NA	False
Adam22	1.07	0.72	False	0.94	-0.62	False	1.155	1.05	False
Adam23	0.84	-1.12	False	0.87	-1.145	False	0.97	-0.105	False
Adam4	NA	NA	False	3.38	1.66	False	NA	NA	False
Adam4l1	NA	NA	False	0.92	-0.23	False	NA	NA	False
Adam8	NA	NA	False	1.015	0.12	False	NA	NA	False
Adam9	1.05	0.54	False	0.89	-1.285	False	1.18	1.475	False
Adamts10	0.855	-0.365	False	0.86	-0.81	False	0.995	0.025	False
Adamts17	1.04	0.43	False	1.01	0.215	False	1.045	0.255	False
Adamts4	1.055	0.275	False	1.495	0.78	False	0.84	-0.635	False
Adamts6	NA	NA	False	1.915	2.13	False	NA	NA	False
Adamts7	1.035	-0.095	False	0.995	-0.015	False	0.98	-0.095	False
Adamts9	1.25	0.955	False	1.07	0.535	False	1.21	0.52	False
Adamtsl2	1	-0.045	False	NA	NA	False	NA	NA	False
Adamtsl4	1.485	1.465	False	0.955	-0.185	False	1.545	1.22	False
Adamtsl5	0.775	-1.015	False	1.115	0.7	False	0.725	-1.105	False
Adap1	1.085	0.73	False	1.08	0.825	False	1.005	0.16	False
Adap2	0.775	-0.75	False	1.025	0.17	False	0.81	-0.8	False
Adar	1	-0.1	False	1.03	0.44	False	0.965	-0.315	False
Adarb1	0.985	-0.11	False	0.995	-0.105	False	0.985	-0.145	False
Adat1	1	0.01	False	1.145	0.815	False	0.885	-0.58	False
Adat2	1.12	0.82	False	0.99	-0.045	False	1.13	0.695	False
Adat3	1.15	0.915	False	0.985	-0.01	False	1.175	0.76	False
Adc	0.985	0.065	False	1.07	0.465	False	0.915	-0.43	False
Adck1	0.895	-0.97	False	0.97	-0.255	False	0.925	-0.495	False
Adck2	0.98	0	False	0.96	-0.38	False	1.02	0.23	False
Adck3	0.91	-0.97	False	1.05	0.415	False	0.87	-1.155	False
Adck4	0.93	-0.575	False	1.02	0.135	False	0.92	-0.55	False
Adck5	0.925	-0.51	False	0.995	0.055	False	0.93	-0.44	False
Adcy3	1.025	0.3	False	0.97	-0.26	False	1.06	0.52	False
Adcy5	1.255	0.865	False	0.905	-0.3	False	1.375	1.035	False
Adcy6	1.055	0.715	False	0.98	-0.24	False	1.075	0.7	False
Adcy7	0.94	-0.57	False	0.98	-0.14	False	0.96	-0.295	False
Adcy9	0.925	-0.425	False	1.28	1.725	False	0.745	-1.71	False
Adcyap1r1	0.985	-0.225	False	0.985	-0.105	False	1.01	-0.065	False
Add1	1.015	0.125	False	1.025	0.175	False	0.99	-0.095	False
Add2	0.965	-0.525	False	1.005	0.15	False	0.96	-0.56	False
Add3	1.035	0.54	False	1.03	0.3	False	1.005	0.19	False
Adh5	1.025	0.375	False	0.95	-0.91	False	1.085	0.905	False
Adhfe1	1.27	1.22	False	1.165	0.615	False	1.12	0.45	False
Adi1	1.02	0.26	False	1.02	0.335	False	0.995	0.01	False
Adipor1	0.9	-1.63	False	1	-0.06	False	0.905	-1.155	False
Adipor2	1.08	0.96	False	1.05	0.54	False	1.035	0.325	False
Adk	1.065	0.885	False	1.01	0.05	False	1.055	0.825	False
Adm	1.245	3.135	True	1.05	0.705	False	1.19	1.795	False
Adm2	1.04	0.445	False	0.98	-0.225	False	1.06	0.595	False
Adnp	1.02	0.23	False	1.035	0.545	False	0.99	-0.24	False
Adnp2	1.04	0.35	False	1.04	0.405	False	0.995	0.01	False
Ado	1.055	0.71	False	1.085	0.775	False	0.975	-0.33	False
Adora1	1.675	1.005	False	0.835	-0.94	False	2.025	0.96	False
Adora2a	1.065	0.635	False	1.135	1.155	False	0.93	-0.515	False
Adora2b	0.87	-0.49	False	1.36	0.59	False	0.645	-0.695	False
Adpgk	1.065	0.835	False	0.9	-1.065	False	1.18	1.54	False
Adprh	1.015	0.135	False	0.94	-0.665	False	1.075	0.67	False
Adprhl1	0.855	-0.52	False	0.855	-0.905	False	1	0.04	False
Adprhl2	1.04	0.6	False	0.975	-0.345	False	1.065	0.605	False
Adprm	1.165	1.27	False	1	-0.025	False	1.165	0.88	False
Adra2b	0.875	-0.355	False	1.005	0.05	False	0.935	-0.41	False
Adrbk1	1.015	0.22	False	1.085	0.915	False	0.94	-0.68	False
Adrbk2	1.115	1.295	False	1.01	0.11	False	1.1	0.935	False
Adrm1	1.055	0.76	False	1.055	0.48	False	1	0.14	False
Adsl	0.975	-0.42	False	0.975	-0.48	False	1.005	0.19	False
Adss	0.995	-0.165	False	0.99	-0.145	False	1	-0.17	False
Adssl1	0.955	-0.415	False	0.95	-0.64	False	1.02	0.215	False
Aebp1	0.925	-1.12	False	0.88	-1.295	False	1.06	0.5	False
Aebp2	0.925	-0.8	False	1	-0.14	False	0.92	-0.71	False
Aen	0.92	-0.825	False	1.04	-0.045	False	0.885	-0.92	False
Aes	1	-0.155	False	1.045	0.36	False	0.96	-0.465	False
Afap1	1.005	-0.005	False	1.095	0.9	False	0.915	-0.68	False
Afap1l1	0.6	-0.975	False	0.735	-0.745	False	0.81	-0.465	False
Afap1l2	2.015	1.31	False	0.86	-0.47	False	2.205	1.255	False
Aff1	1.04	0.485	False	1.06	0.79	False	0.98	-0.165	False
Aff2	1.03	0.41	False	1.115	1.305	False	0.93	-0.845	False
Aff3	0.815	-0.42	False	0.64	-1.34	False	1.31	0.365	False
Aff4	0.955	-0.735	False	1.03	0.425	False	0.93	-0.915	False
Afg3l1	0.98	-0.115	False	0.95	-0.415	False	1.035	0.27	False
Afg3l2	0.895	-1.46	False	0.965	-0.395	False	0.925	-0.765	False
Afmid	0.98	-0.035	False	0.915	-0.505	False	1.075	0.36	False
Aftph	0.945	-0.875	False	0.985	-0.26	False	0.96	-0.405	False
Aga	1.035	0.31	False	0.83	-1.775	False	1.265	1.945	False
Agap1	0.955	-0.68	False	1.125	1.635	False	0.855	-1.7	False
Agap2	0.9	-0.415	False	1.155	1.4	False	0.785	-1.07	False
Agap3	1.03	0.335	False	1.06	0.52	False	0.965	-0.545	False
Agbl3	NA	NA	False	1.045	0.19	False	NA	NA	False
Agbl5	0.94	-0.33	False	1.075	0.71	False	0.88	-0.69	False
Ager	NA	NA	False	0.755	-0.705	False	NA	NA	False
Agfg1	1.07	0.945	False	1.025	0.205	False	1.05	0.57	False
Agfg2	1.085	0.945	False	1.04	0.475	False	1.035	0.25	False
Aggf1	0.815	-1.355	False	0.95	-0.64	False	0.855	-0.79	False
Agk	0.94	-0.3	False	0.96	-0.17	False	0.99	-0.06	False
Agl	0.9	-1.96	False	0.95	-0.695	False	0.94	-0.76	False
Ago2	1.03	0.35	False	1.025	0.39	False	1.02	0.045	False
Ago3	0.935	-0.325	False	0.985	0.005	False	0.965	-0.12	False
Ago4	0.845	-0.895	False	0.955	-0.365	False	0.89	-0.54	False
Agpat1	1.005	0.03	False	0.995	-0.005	False	1.01	0	False
Agpat2	0.995	-0.065	False	0.94	-0.705	False	1.06	0.515	False
Agpat3	0.94	-0.77	False	1.005	0.06	False	0.935	-0.6	False
Agpat4	0.91	-0.94	False	0.965	-0.405	False	0.94	-0.545	False
Agpat5	1.025	0.32	False	1.03	0.385	False	0.995	-0.075	False
Agpat6	0.89	-1.25	False	1	-0.025	False	0.88	-1.035	False
Agpat9	0.865	-1.4	False	0.835	-1.47	False	1.04	0.325	False
Agps	1	0.02	False	0.99	0.055	False	1.02	0.125	False
Agrn	0.96	-0.5	False	0.885	-0.985	False	1.08	0.785	False
Agtpbp1	0.945	-0.835	False	1	-0.07	False	0.955	-0.605	False
Agtr2	2.31	1.925	False	0.87	-0.455	False	2.975	1.91	False
Agtrap	0.88	-0.76	False	0.86	-1.3	False	1.02	0.255	False
Ahctf1	1.03	0.32	False	0.98	-0.12	False	1.055	0.54	False
Ahcy	0.96	-0.685	False	1.005	-0.005	False	0.955	-0.58	False
Ahcyl1	0.98	-0.28	False	1.02	0.2	False	0.96	-0.45	False
Ahcyl2	1.06	0.835	False	1.025	0.345	False	1.03	0.235	False
Ahdc1	0.915	-1.105	False	1.22	2.135	False	0.755	-2.535	True
Ahi1	0.965	-0.7	False	0.99	-0.23	False	0.975	-0.305	False
Ahnak	0.785	-4.035	True	1.03	0.25	False	0.765	-3.55	True
Ahnak2	0.86	-0.75	False	1.34	1.27	False	0.72	-1.565	False
Ahrr	1.43	0.795	False	1.39	0.605	False	1.325	0.28	False
Ahsa1	1.05	0.735	False	0.98	-0.505	False	1.08	1.145	False
Ahsa2	1	-0.005	False	0.98	-0.4	False	1.02	0.175	False
Aida	0.835	-1.02	False	0.995	-0.065	False	0.84	-1.035	False
Aif1l	1	0.02	False	1.09	1.115	False	0.915	-0.755	False
Aifm1	1.045	0.49	False	0.96	-0.315	False	1.08	0.68	False
Aifm2	1.045	0.5	False	1.09	0.765	False	0.96	-0.28	False
Aifm3	0.91	-0.395	False	1.005	0.12	False	0.905	-0.36	False
Aig1	0.95	-0.685	False	0.93	-0.45	False	1.06	0.14	False
Aim1	0.835	-0.17	False	1.395	0.865	False	0.59	-0.74	False
Aim1l	1.325	1.04	False	1.17	0.65	False	1.155	0.355	False
Aimp1	0.985	-0.37	False	1	-0.12	False	0.99	-0.115	False
Aimp2	0.995	-0.19	False	1.055	0.655	False	0.945	-0.56	False
Aip	1.03	0.445	False	1.005	-0.15	False	1.035	0.37	False
Aire	0.715	-0.655	False	1.465	0.135	False	0.885	-0.61	False
Ajuba	0.82	-0.87	False	1.015	0.155	False	0.785	-0.605	False
Ak1	0.93	-1.19	False	0.995	-0.33	False	0.94	-0.665	False
Ak2	0.97	-0.245	False	0.965	-0.485	False	1	0.04	False
Ak3	0.98	-0.225	False	0.99	0.01	False	0.99	-0.1	False
Ak4	0.895	-1.175	False	1.035	0.36	False	0.865	-1.275	False
Ak5	NA	NA	False	1.55	0.64	False	NA	NA	False
Ak6	0.975	-0.2	False	1	-0.245	False	0.985	-0.07	False
Akap1	0.995	-0.07	False	0.92	-0.965	False	1.085	0.805	False
Akap10	1.02	0.235	False	0.985	-0.085	False	1.03	0.265	False
Akap11	0.95	-0.85	False	0.945	-0.585	False	1	-0.12	False
Akap12	1.025	0.155	False	1.07	0.785	False	0.965	-0.325	False
Akap13	1.07	0.545	False	1.2	0.965	False	0.925	-0.32	False
Akap17a	0.975	-0.43	False	1.055	0.335	False	0.945	-0.475	False
Akap17b	0.935	-0.37	False	0.91	-0.86	False	1.03	0.195	False
Akap2	1.095	0.19	False	1.1	0.14	False	1.165	-0.14	False
Akap5	0.71	-1.455	False	1.03	0.335	False	0.68	-1.37	False
Akap7	1.22	1.245	False	1.14	0.795	False	1.115	0.5	False
Akap8	1.045	0.565	False	1.07	0.965	False	0.975	-0.22	False
Akap8l	1.255	1.795	False	1.05	0.47	False	1.195	1.19	False
Akap9	1.025	0.28	False	1.02	0.405	False	1.01	-0.095	False
Akip1	0.91	-0.985	False	1	0.065	False	0.915	-0.76	False
Akirin1	0.975	-0.23	False	0.97	-0.275	False	1.005	0.015	False
Akirin2	0.945	-0.615	False	0.965	-0.46	False	0.98	-0.135	False
Akna	1.025	0.1	False	0.93	-0.615	False	1.1	0.34	False
Akr1a1	0.96	-0.565	False	1	-0.185	False	0.955	-0.525	False
Akr1b1	1.02	0.265	False	1.01	0.035	False	1.01	0.23	False
Akr1b8	0.755	-1.05	False	1.215	0.765	False	0.66	-1.425	False
Akr1c12	0.905	-0.32	False	1.09	0.31	False	0.855	-0.48	False
Akr1c12l1	0.78	-0.645	False	0.915	-0.185	False	0.85	-0.3	False
Akr1c13	1.055	0.15	False	0.92	0.02	False	1.185	0.1	False
Akr1c14	NA	NA	False	1.01	-0.055	False	NA	NA	False
Akr1c19	NA	NA	False	1.36	1.025	False	NA	NA	False
Akr1d1	NA	NA	False	1.04	0.015	False	NA	NA	False
Akr1e2	1	0.11	False	0.965	-0.1	False	1.04	0.19	False
Akr7a2	1.035	0.47	False	1.07	0.415	False	0.995	-0.15	False
Akr7a3	1.23	1.085	False	1.065	0.36	False	1.155	0.585	False
Akt1	1.01	0.05	False	1.065	0.775	False	0.955	-0.54	False
Akt1s1	0.98	-0.21	False	0.97	-0.51	False	1.005	0.07	False
Akt2	0.945	-0.76	False	1.02	0.13	False	0.93	-0.715	False
Akt3	0.92	-0.9	False	1.05	0.775	False	0.88	-1.08	False
Aktip	0.865	-1.285	False	0.98	-0.345	False	0.88	-0.95	False
Alad	1.05	0.68	False	1.055	0.41	False	0.995	-0.11	False
Alas1	0.925	-1.12	False	1.02	0.27	False	0.91	-1.11	False
Alcam	1.08	0.595	False	1.095	0.485	False	1.095	0.095	False
Aldh16a1	1.045	0.55	False	1.12	1.28	False	0.935	-0.675	False
Aldh18a1	0.915	-1.265	False	0.92	-1.215	False	0.995	0.02	False
Aldh1a1	0.985	0.1	False	1.24	0.805	False	0.79	-0.555	False
Aldh1a7	1.34	0.485	False	1.095	0.165	False	1.22	0.25	False
Aldh1l2	0.885	-1.38	False	0.86	-1.345	False	1.03	0.235	False
Aldh2	0.95	-0.94	False	1.015	0.1	False	0.935	-0.89	False
Aldh3a2	1.055	0.775	False	1.035	0.51	False	1.02	0.215	False
Aldh3b1	0.94	-0.225	False	0.905	-0.46	False	1.04	0.22	False
Aldh4a1	0.93	-0.805	False	0.99	0.085	False	0.945	-0.525	False
Aldh5a1	1.02	0.415	False	1.135	1.405	False	0.9	-0.7	False
Aldh6a1	0.925	-0.92	False	0.955	-0.39	False	0.965	-0.28	False
Aldh7a1	1.07	0.96	False	1.045	0.53	False	1.025	0.235	False
Aldh8a1	1.005	0.005	False	1	-0.095	False	1.155	-0.01	False
Aldh9a1	0.995	-0.115	False	1.025	0.155	False	0.975	-0.285	False
Aldoa	0.94	-1.115	False	1.04	0.2	False	0.91	-1.165	False
Aldoart2	0.905	-1.69	False	1.06	0.475	False	0.86	-1.9	False
Aldob	0.84	-0.475	False	1.01	0.085	False	0.825	-0.48	False
Aldoc	1.01	0.105	False	1.01	-0.575	False	1.035	0.365	False
Alg1	0.94	-0.595	False	0.895	-0.98	False	1.055	0.435	False
Alg10	1.05	0.585	False	0.865	-1.365	False	1.23	2.02	False
Alg11	1	0.02	False	0.935	-0.64	False	1.07	0.58	False
Alg12	0.98	-0.175	False	0.945	-0.355	False	1.05	0.155	False
Alg13	0.99	-0.18	False	1.035	0.38	False	0.955	-0.315	False
Alg14	0.955	-0.19	False	0.925	-0.815	False	1.03	0.205	False
Alg2	0.975	-0.415	False	0.92	-1.03	False	1.06	0.64	False
Alg3	1.055	0.725	False	0.995	-0.09	False	1.065	0.695	False
Alg5	0.885	-1.27	False	0.92	-0.865	False	0.965	-0.305	False
Alg6	0.935	-0.435	False	0.86	-1.345	False	1.09	0.61	False
Alg8	1.135	1.255	False	0.915	-0.78	False	1.265	1.66	False
Alg9	1.065	0.68	False	0.91	-0.985	False	1.17	1.595	False
Alk	1.195	0.965	False	0.81	-0.845	False	1.555	1.675	False
Alkbh1	1.19	1.565	False	1.005	0.175	False	1.19	1.165	False
Alkbh2	1.06	0.8	False	0.97	-0.275	False	1.1	0.895	False
Alkbh3	0.945	-0.395	False	1.015	0.03	False	0.945	-0.455	False
Alkbh4	1.06	0.405	False	1.175	1.06	False	0.9	-0.355	False
Alkbh5	0.895	-1.32	False	1.09	0.92	False	0.82	-1.77	False
Alkbh6	1.08	0.75	False	0.95	-0.61	False	1.14	0.985	False
Alkbh7	0.92	-0.765	False	1.045	0.36	False	0.89	-0.915	False
Alkbh8	0.945	-0.55	False	0.955	-0.305	False	1.02	-0.185	False
Alms1	0.955	-0.615	False	1.055	0.765	False	0.91	-0.88	False
Aloxe3	1.075	0.765	False	0.905	-0.72	False	1.19	1.2	False
Alpk1	1.025	0.13	False	1.055	0.2	False	0.975	-0.05	False
Alpl	0.885	-0.67	False	0.955	-0.14	False	0.935	-0.35	False
Alppl2	NA	NA	False	1.105	-0.17	False	NA	NA	False
Als2	0.95	-0.525	False	1.045	0.69	False	0.9	-0.77	False
Als2cl	0.96	-0.12	False	1.14	1.065	False	0.84	-0.68	False
Alx4	NA	NA	False	0.43	-1.41	False	NA	NA	False
Alyref	1.03	0.385	False	1.035	0.325	False	1	-0.055	False
Amacr	1.105	1.035	False	0.955	-0.29	False	1.15	1.075	False
Ambra1	1	0.11	False	1.05	0.48	False	0.955	-0.345	False
Amd1	1.065	0.77	False	0.975	-0.42	False	1.1	0.95	False
Amdhd2	1.06	0.535	False	1.09	0.675	False	0.975	-0.12	False
Amer1	1.06	0.56	False	0.86	-0.895	False	1.25	1.45	False
Amer3	0.905	-0.55	False	0.815	-0.685	False	1.21	0.1	False
Amfr	1.065	0.96	False	0.965	-0.53	False	1.105	1.225	False
Amhr2	1.09	0.63	False	1.06	0.51	False	1.03	0.11	False
Amigo1	0.945	-0.39	False	1.01	0.175	False	0.935	-0.475	False
Amigo2	0.92	-0.155	False	1.03	-0.11	False	0.955	-0.11	False
Amigo3	NA	NA	False	0.765	-1.07	False	NA	NA	False
Ammecr1	0.985	-0.18	False	0.925	-0.895	False	1.085	0.485	False
Ammecr1l	1.035	0.455	False	1.12	1.315	False	0.93	-0.42	False
Amn	0.96	-0.08	False	1.01	0.11	False	0.955	-0.18	False
Amn1	0.89	-1.02	False	0.885	-1.17	False	1.005	0.05	False
Amot	1.21	0.87	False	0.835	-0.705	False	1.47	1.25	False
Amotl1	1	0.075	False	1.115	1.065	False	0.895	-0.71	False
Amotl2	1.21	2.935	True	1.245	2.625	False	0.975	-0.34	False
Ampd1	0.975	0.01	False	1.01	0.08	False	0.98	0.03	False
Ampd2	1.035	0.49	False	1.065	0.83	False	0.97	-0.345	False
Ampd3	0.975	-0.35	False	0.95	-1.02	False	1.035	0.44	False
Amph	1.025	0.375	False	1.095	0.885	False	0.94	-0.45	False
Amt	NA	NA	False	0.915	-0.475	False	NA	NA	False
Amz1	1.15	0.485	False	0.76	-1.185	False	1.505	1.02	False
Amz2	0.93	-0.695	False	0.965	-0.6	False	0.965	-0.175	False
Anapc1	1.035	0.425	False	1.025	0.28	False	1.01	0.165	False
Anapc10	0.965	-0.16	False	1.03	0.31	False	0.945	-0.365	False
Anapc11	1.01	0.09	False	1.05	0.28	False	0.97	-0.26	False
Anapc13	0.975	-0.25	False	0.94	-0.955	False	1.04	0.3	False
Anapc15	1.165	0.95	False	0.995	-0.005	False	1.17	0.76	False
Anapc16	0.91	-0.575	False	0.935	-0.695	False	0.985	-0.075	False
Anapc2	1.04	0.49	False	1.08	0.815	False	0.97	-0.315	False
Anapc4	0.995	-0.185	False	0.98	-0.18	False	1.01	0.15	False
Anapc5	0.985	-0.305	False	1.005	-0.09	False	0.98	-0.205	False
Anapc7	1	-0.005	False	1.03	0.245	False	0.975	-0.22	False
Angel1	1.075	0.72	False	0.935	-0.685	False	1.155	0.99	False
Angel2	0.98	-0.235	False	0.96	-0.275	False	1.015	0.2	False
Angpt1	0.765	-0.945	False	1.055	0.265	False	0.775	-0.96	False
Angpt2	1.19	1.02	False	0.975	-0.035	False	1.22	0.91	False
Angptl6	NA	NA	False	0.78	-0.505	False	NA	NA	False
Ank1	0.975	-0.01	False	1.185	0.77	False	0.86	-0.71	False
Ank2	1.005	-0.065	False	0.96	-0.575	False	1.045	0.425	False
Ank3	0.935	-0.315	False	1.25	1.37	False	0.785	-1.38	False
Ankfy1	1.065	0.91	False	1	0.075	False	1.065	0.785	False
Ankh	0.98	-0.375	False	0.985	-0.21	False	0.99	-0.11	False
Ankhd1	1.03	0.3	False	1.045	0.535	False	0.985	-0.185	False
Ankib1	1.045	0.685	False	1	0.16	False	1.045	0.485	False
Ankle1	1.235	1.35	False	1.07	0.725	False	1.15	0.73	False
Ankle2	1.01	0.1	False	0.905	-0.925	False	1.145	0.96	False
Ankmy2	1.055	0.75	False	0.975	-0.575	False	1.085	0.93	False
Ankra2	0.765	-1.28	False	0.95	-0.475	False	0.81	-0.875	False
Ankrd1	0.805	-0.58	False	1.5	1.195	False	0.545	-1.47	False
Ankrd10	1.03	0.44	False	0.955	-0.47	False	1.085	0.655	False
Ankrd11	1.04	0.55	False	1.05	0.715	False	0.99	-0.235	False
Ankrd12	0.965	-0.295	False	0.98	-0.03	False	0.99	-0.215	False
Ankrd13a	1.07	0.945	False	1.035	0.57	False	1.03	0.32	False
Ankrd13b	0.985	0.075	False	1.13	1.46	False	0.87	-0.775	False
Ankrd13c	0.88	-1	False	0.985	-0.16	False	0.9	-0.725	False
Ankrd13d	1.07	0.795	False	1.13	1.32	False	0.95	-0.315	False
Ankrd16	1.22	0.9	False	1.275	1.04	False	1	-0.04	False
Ankrd17	1.01	0.035	False	1.035	0.65	False	0.97	-0.43	False
Ankrd23	0.98	0.005	False	1.29	0.635	False	0.855	-0.455	False
Ankrd24	0.92	-0.285	False	0.92	-0.645	False	1.05	0.09	False
Ankrd26	0.93	-0.345	False	1.065	0.54	False	0.88	-0.68	False
Ankrd27	1.05	0.64	False	1.035	0.295	False	1.02	0.245	False
Ankrd28	1.1	1.205	False	0.99	-0.175	False	1.105	1.22	False
Ankrd29	0.87	-0.75	False	0.915	-0.705	False	0.96	-0.2	False
Ankrd32	1.04	0.565	False	1.03	0.425	False	1.015	0.085	False
Ankrd34a	0.94	-0.225	False	1.17	1.32	False	0.82	-1.055	False
Ankrd34b	0.925	-0.715	False	0.96	-0.61	False	0.985	-0.155	False
Ankrd35	NA	NA	False	0.895	-0.245	False	NA	NA	False
Ankrd36	2.125	0.625	False	1.095	0.62	False	1.995	0.365	False
Ankrd37	1.065	0.57	False	1.195	1.61	False	0.89	-0.57	False
Ankrd39	1.025	0.305	False	1.05	0.345	False	0.975	-0.08	False
Ankrd40	1.035	0.43	False	0.98	-0.34	False	1.06	0.49	False
Ankrd42	1.025	0.325	False	0.86	-1.345	False	1.225	1.085	False
Ankrd44	0.97	-0.335	False	1.035	0.31	False	0.93	-0.575	False
Ankrd45	0.795	-1.075	False	1.02	0.195	False	0.775	-1.02	False
Ankrd46	1.05	0.61	False	1.05	0.745	False	1.005	-0.045	False
Ankrd49	0.985	0.035	False	0.995	0.065	False	0.99	0.015	False
Ankrd50	0.895	-1.035	False	0.995	-0.235	False	0.91	-0.665	False
Ankrd52	1.01	0.11	False	1.1	1.575	False	0.92	-1.175	False
Ankrd54	1.06	0.57	False	1.13	1.265	False	0.935	-0.5	False
Ankrd6	1.115	0.735	False	1.04	0.63	False	1.075	0.315	False
Ankrd9	0.935	-0.405	False	1.01	0.19	False	0.92	-0.395	False
Anks1a	0.98	-0.245	False	1.135	1.145	False	0.87	-1.245	False
Anks3	0.83	-1.16	False	0.875	-1.09	False	0.94	-0.33	False
Anks6	1.12	0.775	False	1.11	0.855	False	1.005	0.095	False
Ankzf1	1.02	0.285	False	1.04	0.1	False	1.01	0.125	False
Anln	1.035	0.43	False	1.045	0.45	False	0.99	-0.145	False
Anlnl1	1.02	0.195	False	1.065	0.725	False	0.955	-0.575	False
Ano10	1.04	0.475	False	1.02	0.255	False	1.02	-0.055	False
Ano5	0.975	0.03	False	1.09	0.505	False	0.92	-0.33	False
Ano6	0.99	-0.2	False	0.96	-0.59	False	1.035	0.325	False
Ano7	NA	NA	False	0.545	-1.515	False	NA	NA	False
Ano8	0.985	-0.215	False	1.09	0.845	False	0.905	-0.915	False
Ano9	1.05	0.395	False	0.98	-0.105	False	1.07	0.36	False
Anp32a	1.065	0.855	False	0.965	-0.375	False	1.1	0.985	False
Anp32b	1.015	0.115	False	1.06	0.665	False	0.96	-0.51	False
Anp32e	0.975	-0.48	False	0.97	-0.575	False	1.01	0.09	False
Anxa1	1.025	0.29	False	0.995	0.025	False	1.04	0.31	False
Anxa11	1.055	0.84	False	1.035	0.175	False	1.025	0.48	False
Anxa2	0.97	-0.595	False	0.965	-0.72	False	1.005	0.185	False
Anxa3	NA	NA	False	0.72	-0.725	False	NA	NA	False
Anxa4	0.97	-0.43	False	1	-0.1	False	0.975	-0.375	False
Anxa5	0.98	-0.405	False	0.97	-0.5	False	1.015	0.225	False
Anxa6	1.05	0.745	False	1.06	0.615	False	0.99	0.02	False
Anxa7	1.005	-0.04	False	0.98	-0.36	False	1.025	0.33	False
Anxa8	1.1	0.315	False	1.135	0.52	False	0.955	-0.185	False
Anxa9	NA	NA	False	2.21	1.17	False	NA	NA	False
Aoc2-ps1	NA	NA	False	1.235	0.735	False	NA	NA	False
Aoc3	NA	NA	False	1.85	1.125	False	NA	NA	False
Ap1ar	0.85	-0.945	False	0.99	-0.01	False	0.855	-0.78	False
Ap1b1	1.04	0.54	False	1.11	1.22	False	0.94	-0.725	False
Ap1g1	1.015	0.145	False	1.02	0.31	False	0.995	-0.07	False
Ap1m1	1.06	0.935	False	0.985	-0.41	False	1.085	1.09	False
Ap1m2	1.135	0.6	False	1.23	0.695	False	0.98	-0.07	False
Ap1s1	0.98	-0.33	False	0.975	-0.48	False	1.005	0.12	False
Ap1s2	1.025	0.235	False	0.985	-0.155	False	1.04	0.375	False
Ap1s3	0.895	-1.245	False	0.95	-0.655	False	0.94	-0.46	False
Ap2a1	1.015	0.1	False	1.065	0.77	False	0.955	-0.58	False
Ap2a2	0.995	-0.18	False	1.09	1.15	False	0.915	-1.15	False
Ap2b1	1.025	0.335	False	1.045	0.58	False	0.98	-0.275	False
Ap2m1	1.005	-0.06	False	1.025	0.16	False	0.975	-0.305	False
Ap2s1	1.055	0.705	False	1	-0.195	False	1.055	0.63	False
Ap3b1	0.985	-0.31	False	1.005	-0.065	False	0.985	-0.19	False
Ap3b2	1.02	0.245	False	1.08	0.9	False	0.945	-0.66	False
Ap3d1	0.96	-0.74	False	1.06	0.745	False	0.905	-1.355	False
Ap3m1	1.055	0.765	False	0.98	-0.22	False	1.08	0.89	False
Ap3m2	0.985	-0.08	False	0.98	-0.11	False	1.005	0.155	False
Ap3s1	0.97	-0.34	False	0.965	-0.475	False	1.01	-0.005	False
Ap3s2	1.01	0.12	False	1.005	0.04	False	1.005	0.02	False
Ap4b1	0.99	-0.005	False	1.14	1.435	False	0.87	-1.135	False
Ap4e1	0.95	-0.81	False	1.01	0.285	False	0.94	-0.555	False
Ap4m1	1.015	0.16	False	1.045	0.53	False	0.985	-0.08	False
Ap4s1	1.025	0.195	False	0.905	-0.875	False	1.15	0.51	False
Ap5b1	0.94	-0.61	False	1.06	0.43	False	0.895	-0.91	False
Ap5m1	1.045	0.525	False	0.97	-0.165	False	1.11	0.645	False
Ap5s1	0.9	-0.67	False	1.13	1.015	False	0.785	-1.205	False
Ap5z1	1.08	0.845	False	1.03	0.09	False	1.06	0.515	False
Apaf1	1.095	0.87	False	0.97	-0.415	False	1.125	0.925	False
Apba1	0.925	-0.715	False	1.02	0.255	False	0.91	-0.72	False
Apba2	NA	NA	False	2.73	1	False	NA	NA	False
Apba3	1.005	0.095	False	0.985	-0.28	False	1.025	0.285	False
Apbb1	1.015	0.21	False	1.05	0.5	False	0.97	-0.38	False
Apbb2	1.085	0.705	False	1.09	1.14	False	0.995	-0.04	False
Apbb3	1.035	0.36	False	1.025	0.175	False	1.03	0.205	False
Apc	1.04	0.665	False	1.01	0.22	False	1.04	0.33	False
Apc2	0.975	-0.465	False	1.055	0.745	False	0.92	-1.01	False
Apcdd1l	NA	NA	False	1.375	0.465	False	NA	NA	False
Apeh	1.02	0.2	False	1.015	-0.075	False	1.005	0.11	False
Apex1	0.965	-0.62	False	0.96	-0.635	False	1.01	0.09	False
Apex2	1.12	1.085	False	1.105	0.78	False	1.01	0.02	False
Apex2l1	0.945	-0.085	False	1.22	0.315	False	0.88	-0.42	False
Aph1a	1.015	0.25	False	0.925	-1.08	False	1.1	1.025	False
Aph1b	1.12	1.295	False	0.875	-1.22	False	1.29	2.145	False
Api5	1.005	-0.02	False	0.975	-0.235	False	1.03	0.215	False
Apip	0.915	-0.82	False	0.91	-0.895	False	1.01	0.1	False
Apitd1	0.955	-0.15	False	0.945	-0.58	False	1.015	0.16	False
Aplf	0.915	-0.365	False	1.085	0.06	False	1.08	-0.25	False
Apln	NA	NA	False	1	-0.03	False	NA	NA	False
Aplnr	0.555	-1.395	False	0.99	-0.075	False	0.575	-0.895	False
Aplp1	1.03	0.405	False	0.95	-0.72	False	1.09	0.985	False
Aplp2	1.02	0.325	False	0.88	-1.925	False	1.165	1.91	False
Apmap	1.025	0.315	False	0.945	-0.55	False	1.09	0.72	False
Apoa1bp	0.955	-0.71	False	0.99	-0.09	False	0.965	-0.41	False
Apoa5	0.525	-1.215	False	1.855	1.185	False	0.29	-1.895	False
Apobec3b	0.905	-0.925	False	0.985	-0.27	False	0.935	-0.58	False
Apobr	0.5	-1.03	False	0.5	-1.33	False	1.005	0.09	False
Apoe	NA	NA	False	1.02	0.155	False	NA	NA	False
Apol11a	NA	NA	False	1.615	0.645	False	NA	NA	False
Apol9a	1.305	1.175	False	1.135	0.665	False	1.15	0.48	False
Apold1	NA	NA	False	1.175	0.7	False	NA	NA	False
Apom	NA	NA	False	1.49	0.81	False	NA	NA	False
Apoo	0.97	-0.555	False	0.89	-1.095	False	1.075	0.66	False
Apool	1	-0.09	False	0.955	-0.59	False	1.05	0.54	False
Apopt1	0.965	-0.29	False	1	-0.06	False	0.965	-0.245	False
App	1.055	0.825	False	0.88	-1.845	False	1.22	2.195	False
Appbp2	0.98	-0.32	False	1.035	0.55	False	0.95	-0.665	False
Appl1	1.025	0.305	False	0.985	-0.205	False	1.04	0.455	False
Appl2	1.01	0.015	False	0.995	-0.085	False	1.02	0.22	False
Aprt	0.985	-0.34	False	1.035	0.25	False	0.955	-0.56	False
Aptx	0.995	0.1	False	1.055	0.355	False	0.96	-0.155	False
Aqp11	1.18	0.98	False	1.13	0.72	False	1.045	0.295	False
Aqp4	1.015	0.26	False	1.11	0.89	False	0.925	-0.325	False
Aqr	1.025	0.29	False	1.03	0.435	False	0.99	-0.215	False
Araf	0.965	-0.46	False	0.97	-0.34	False	0.995	-0.14	False
Arap1	1.005	0.015	False	1.045	0.495	False	0.97	-0.27	False
Arap3	0.6	-0.7	False	0.86	-0.355	False	0.705	-0.48	False
Arc	0.965	-0.53	False	1.76	5.775	True	0.575	-5.115	True
Arcn1	1.02	0.24	False	1	0.02	False	1.02	0.22	False
Arel1	1.17	1.14	False	0.945	-0.505	False	1.235	1.315	False
Arf1	0.985	-0.345	False	0.94	-1.05	False	1.05	0.625	False
Arf2	1.07	0.635	False	0.995	0.04	False	1.07	0.555	False
Arf3	0.96	-0.685	False	1.02	0.205	False	0.94	-0.78	False
Arf4	0.885	-1.985	False	0.915	-1.295	False	0.965	-0.345	False
Arf5	0.96	-0.705	False	0.955	-0.805	False	1.015	0.175	False
Arf6	0.905	-1.255	False	1.01	-0.195	False	0.9	-0.99	False
Arfgap1	0.955	-0.49	False	1.035	0.205	False	0.93	-0.67	False
Arfgap2	1.025	0.24	False	1.01	-0.095	False	1.015	0.23	False
Arfgap3	0.975	-0.37	False	0.985	-0.29	False	0.99	-0.025	False
Arfgef1	0.99	-0.225	False	0.995	-0.005	False	1.005	-0.055	False
Arfgef2	1.05	0.65	False	1.025	0.345	False	1.03	0.21	False
Arfip1	0.93	-0.865	False	0.99	-0.22	False	0.95	-0.51	False
Arfip2	0.935	-0.64	False	0.985	-0.34	False	0.965	-0.335	False
Arfrp1	1.02	0.25	False	1.025	0.42	False	1	-0.07	False
Arg2	1.14	1.08	False	0.96	-0.3	False	1.205	1.145	False
Arglu1	0.97	-0.245	False	0.985	0.115	False	0.985	-0.1	False
Arhgap1	1.025	0.245	False	0.99	-0.165	False	1.035	0.27	False
Arhgap10	0.98	-0.175	False	1.02	0.165	False	0.965	-0.295	False
Arhgap11a	1.05	0.565	False	0.975	-0.5	False	1.07	0.605	False
Arhgap12	0.88	-0.92	False	1.05	0.575	False	0.84	-1.065	False
Arhgap17	1.035	0.395	False	1.02	0.17	False	1.02	0.11	False
Arhgap18	0.985	0.01	False	0.92	-0.245	False	1.065	0.19	False
Arhgap19	1.06	0.805	False	1.02	0.225	False	1.04	0.445	False
Arhgap21	0.98	-0.155	False	1.05	0.575	False	0.94	-0.405	False
Arhgap22	1.005	-0.03	False	1.05	0.565	False	0.955	-0.425	False
Arhgap23	1.045	0.52	False	1.015	0.19	False	1.025	0.2	False
Arhgap24	NA	NA	False	0.81	-0.13	False	NA	NA	False
Arhgap26	1.065	0.74	False	1.03	0.495	False	1.045	0.28	False
Arhgap27	1.065	0.57	False	1.05	0.465	False	1.01	0.18	False
Arhgap29	0.945	-0.56	False	0.985	-0.12	False	0.955	-0.38	False
Arhgap30	NA	NA	False	0.86	-0.215	False	NA	NA	False
Arhgap32	1	-0.005	False	1.055	0.905	False	0.965	-0.555	False
Arhgap33	1.015	0.265	False	1.065	0.81	False	0.96	-0.375	False
Arhgap35	0.985	-0.25	False	1.105	1.49	False	0.89	-1.23	False
Arhgap39	0.925	-0.715	False	1.185	1.585	False	0.79	-1.915	False
Arhgap4	NA	NA	False	1.52	1.59	False	NA	NA	False
Arhgap44	1.1	1.01	False	0.98	-0.08	False	1.125	1.015	False
Arhgap5	0.945	-1.03	False	1.03	0.5	False	0.91	-0.94	False
Arhgap8	0.99	-0.12	False	0.99	-0.11	False	1.005	0.01	False
Arhgdia	0.92	-1.45	False	1.065	0.675	False	0.87	-1.685	False
Arhgdig	0.895	-1.035	False	0.89	-1.43	False	1.01	0.07	False
Arhgef1	1.05	0.73	False	1.005	-0.04	False	1.04	0.435	False
Arhgef10	1.025	0.24	False	1.075	0.85	False	0.95	-0.535	False
Arhgef10l	1.14	1.19	False	1.07	0.78	False	1.07	0.35	False
Arhgef11	1	-0.11	False	1.005	-0.045	False	0.995	-0.045	False
Arhgef12	0.975	-0.32	False	1.165	2.105	False	0.84	-1.77	False
Arhgef16	1.055	0.51	False	1.045	0.385	False	1.005	0.025	False
Arhgef17	1.02	0.22	False	1.11	1.275	False	0.92	-0.975	False
Arhgef18	1.015	0.195	False	1.065	0.805	False	0.955	-0.425	False
Arhgef19	1.19	1.365	False	0.9	-0.88	False	1.355	1.59	False
Arhgef2	0.96	-0.61	False	1.075	0.95	False	0.895	-1.34	False
Arhgef25	1.02	0.185	False	1.025	0.195	False	0.995	-0.05	False
Arhgef26	0.99	-0.02	False	1.01	0.315	False	0.985	-0.06	False
Arhgef28	1.035	0.495	False	1.03	0.45	False	1.01	-0.025	False
Arhgef3	1.09	1.23	False	1.055	0.87	False	1.035	0.305	False
Arhgef33	0.92	-0.225	False	1.075	0.295	False	0.9	-0.43	False
Arhgef37	1.045	0.425	False	1.185	1.545	False	0.885	-0.635	False
Arhgef39	0.925	-0.46	False	0.995	-0.18	False	0.96	-0.295	False
Arhgef4	0.85	-0.555	False	0.855	-0.655	False	0.99	-0.02	False
Arhgef40	1.03	0.425	False	1.025	0.28	False	1.005	0.13	False
Arhgef5	NA	NA	False	1.06	0.235	False	NA	NA	False
Arhgef6	1.015	0.175	False	0.89	-0.115	False	1.615	0.46	False
Arhgef7	0.96	-0.575	False	1.045	0.41	False	0.925	-0.735	False
Arhgef9	NA	NA	False	0.99	-0.015	False	NA	NA	False
Arid1a	1.075	1.115	False	1.075	1.075	False	1	-0.13	False
Arid1b	0.995	-0.18	False	1.1	1.315	False	0.905	-1.345	False
Arid2	1.07	0.965	False	1.01	0.12	False	1.06	0.67	False
Arid3a	1.155	1.1	False	1.07	0.675	False	1.08	0.54	False
Arid3b	0.995	0.055	False	1.085	0.6	False	0.935	-0.27	False
Arid3c	1.285	-0.1	False	2.41	0.75	False	0.56	-1.155	False
Arid4a	0.97	-0.235	False	0.97	-0.565	False	1	0.13	False
Arid4b	0.94	-0.575	False	1.065	0.655	False	0.89	-0.955	False
Arid5a	0.445	-1.875	False	1.19	0.5	False	0.43	-1.56	False
Arid5b	0.97	-0.06	False	0.835	-0.95	False	1.21	0.99	False
Arih1	0.955	-0.76	False	1.04	0.57	False	0.925	-1.005	False
Arih2	0.825	-1.89	False	0.99	-0.12	False	0.835	-1.425	False
Arl1	1.065	0.855	False	0.89	-1.45	False	1.2	1.925	False
Arl10	0.96	-0.385	False	0.94	-0.645	False	1.02	0.13	False
Arl11	NA	NA	False	1	-0.32	False	NA	NA	False
Arl13b	0.835	-0.995	False	1.005	0.075	False	0.83	-0.86	False
Arl14ep	1.02	0.34	False	0.965	-0.345	False	1.055	0.555	False
Arl15	1	0.11	False	0.975	-0.22	False	1.025	0.215	False
Arl16	1.14	1.08	False	0.915	-0.695	False	1.25	1.44	False
Arl2	0.995	-0.04	False	0.97	-0.265	False	1.025	0.26	False
Arl2bp	0.935	-0.8	False	0.97	-0.46	False	0.96	-0.38	False
Arl3	1.055	0.61	False	0.995	-0.125	False	1.07	0.725	False
Arl4a	1.06	0.54	False	0.925	-0.59	False	1.15	0.76	False
Arl4c	1.025	0.265	False	1.08	0.815	False	0.94	-0.23	False
Arl4d	0.98	-0.095	False	1.285	2.47	False	0.76	-2.055	False
Arl5a	1.08	0.535	False	0.89	-1.03	False	1.225	0.92	False
Arl5b	1.015	0.23	False	1.1	0.935	False	0.94	-0.34	False
Arl6	1.015	0.18	False	0.985	-0.05	False	1.04	0.23	False
Arl6ip1	1	-0.085	False	0.97	-0.6	False	1.035	0.41	False
Arl6ip4	0.825	-1.125	False	1.03	0.175	False	0.815	-1.06	False
Arl6ip5	1.04	0.535	False	1.005	0.145	False	1.03	0.22	False
Arl6ip6	1.035	0.395	False	0.94	-0.66	False	1.11	0.855	False
Arl8a	1	-0.07	False	0.95	-0.955	False	1.06	0.765	False
Arl8b	0.98	-0.36	False	0.915	-1.12	False	1.07	0.595	False
Armc1	1.035	0.455	False	0.905	-1.29	False	1.15	0.995	False
Armc10	0.98	-0.17	False	0.915	-0.9	False	1.075	0.605	False
Armc2	1.215	0.92	False	0.985	0.005	False	1.245	0.74	False
Armc5	1.035	0.335	False	1.08	0.72	False	0.96	-0.4	False
Armc6	0.98	-0.1	False	1.085	0.88	False	0.915	-0.715	False
Armc7	0.97	-0.225	False	0.97	-0.34	False	1	0.05	False
Armc8	0.98	-0.39	False	0.975	-0.185	False	1.005	0.025	False
Armc9	0.97	-0.435	False	1	0.06	False	0.965	-0.3	False
Armcx1	0.81	-1.155	False	0.97	-0.255	False	0.84	-0.85	False
Armcx2	0.845	-2.04	False	0.98	0.01	False	0.865	-1.54	False
Armcx3	0.84	-1.17	False	0.945	-0.395	False	0.9	-0.535	False
Armcx4	1.015	-0.265	False	0.975	-0.08	False	1.005	-0.135	False
Armcx6	0.95	-0.17	False	1.03	0.13	False	0.925	-0.255	False
Arnt	0.96	-0.645	False	1.03	0.35	False	0.935	-0.715	False
Arnt2	1.005	0.005	False	1.06	0.76	False	0.95	-0.65	False
Arntl	0.79	-2.115	False	1	0.035	False	0.79	-1.625	False
Arpc1a	1.05	0.605	False	1.01	-0.035	False	1.045	0.555	False
Arpc1b	1	-0.045	False	1.02	0.13	False	0.99	-0.125	False
Arpc2	1.025	0.305	False	0.96	-0.65	False	1.065	0.975	False
Arpc3	0.985	-0.37	False	0.97	-0.525	False	1.015	0.19	False
Arpc4	1.01	0.09	False	0.985	-0.165	False	1.02	0.24	False
Arpc5	0.96	-0.715	False	0.965	-0.535	False	0.995	-0.105	False
Arpc5l	0.975	-0.425	False	0.93	-1.1	False	1.055	0.51	False
Arpp19	0.855	-1.655	False	0.975	-0.405	False	0.875	-1.085	False
Arrb1	1.015	0.225	False	1.09	1.23	False	0.935	-0.915	False
Arrb2	1.1	1.36	False	0.965	-0.465	False	1.14	1.415	False
Arrdc1	1.035	0.31	False	1	0.005	False	1.035	0.285	False
Arrdc2	1.105	0.46	False	0.925	-0.555	False	1.205	0.645	False
Arrdc3	1.245	2.625	True	1.38	4.75	True	0.915	-1	False
Arrdc4	1.045	0.43	False	1.04	0.345	False	1.005	0	False
Arsa	0.98	-0.285	False	0.955	-0.47	False	1.03	0.06	False
Arsb	1.155	1.795	False	0.97	-0.265	False	1.2	1.68	False
Arse	1.145	1.005	False	0.89	-0.75	False	1.29	1.405	False
Arsg	1.205	0.59	False	1.045	0.27	False	1.285	0.305	False
Arsk	1.005	0.13	False	0.88	-0.6	False	1.165	0.65	False
Artn	NA	NA	False	0.795	-0.895	False	NA	NA	False
Arv1	0.905	-0.865	False	0.93	-0.66	False	1.005	-0.215	False
Arvcf	1.03	0.495	False	1.065	0.7	False	0.97	-0.295	False
Arxes2	0.82	-0.595	False	0.72	-1.11	False	1.135	0.385	False
As3mt	1	0.095	False	1.055	0.455	False	0.95	-0.265	False
Asah1	1.035	0.26	False	0.89	-1.305	False	1.175	1.55	False
Asap1	0.93	-0.82	False	0.995	-0.03	False	0.935	-0.59	False
Asap2	0.66	-0.555	False	1.73	0.78	False	0.375	-1.39	False
Asb1	1.025	0.315	False	1.015	0.225	False	1.015	0.18	False
Asb12	NA	NA	False	1.165	0.13	False	NA	NA	False
Asb13	1	0.06	False	1.065	0.58	False	0.945	-0.535	False
Asb2	1.015	0.005	False	0.6	-1.2	False	1.695	0.745	False
Asb3	0.92	-0.775	False	1.045	0.585	False	0.88	-0.955	False
Asb6	1.055	0.64	False	1.09	0.89	False	0.97	-0.255	False
Asb7	1.065	0.43	False	0.935	-0.595	False	1.17	0.805	False
Asb8	0.99	-0.24	False	0.975	-0.285	False	1.015	0.11	False
Ascc1	1.04	0.55	False	1.045	0.55	False	1	-0.015	False
Ascc2	0.995	-0.07	False	1.07	0.805	False	0.93	-0.795	False
Ascc3	1.005	0.1	False	0.97	-0.145	False	1.04	0.38	False
Ascl1	0.92	-1.31	False	0.975	-0.445	False	0.945	-0.605	False
Ascl2	NA	NA	False	1.06	0.245	False	NA	NA	False
Ascl4	NA	NA	False	1.035	0.195	False	NA	NA	False
Asf1a	0.95	-0.78	False	0.99	-0.005	False	0.955	-0.475	False
Asf1b	1.12	1.69	False	0.995	-0.33	False	1.14	1.385	False
Ash1l	0.99	-0.08	False	1.045	0.665	False	0.955	-0.51	False
Ash2l	1.01	0.06	False	1.045	0.595	False	0.965	-0.52	False
Asic1	0.91	-0.93	False	0.95	-0.655	False	0.965	-0.235	False
Asic2	NA	NA	False	1.1	-0.135	False	NA	NA	False
Asic3	1.485	0.625	False	2.07	1.575	False	0.7	-0.53	False
Asic4	1.085	1.1	False	0.935	-0.66	False	1.17	1.43	False
Asl	1.045	0.59	False	1.03	0.22	False	1.015	0.175	False
Asmtl	1.025	0.32	False	1.005	0.135	False	1.02	0.065	False
Asna1	1.005	-0.015	False	1.035	0.15	False	0.975	-0.32	False
Asns	1	-0.08	False	1.04	0.51	False	0.96	-0.555	False
Asnsd1	0.935	-0.455	False	1.055	0.815	False	0.885	-0.835	False
Aspdh	NA	NA	False	1.225	0.535	False	NA	NA	False
Aspg	0.32	-1.785	False	0.54	-1.37	False	0.585	-0.745	False
Asph	1.03	0.295	False	0.795	-2.305	False	1.31	2.04	False
Asphd1	0.915	-1.26	False	0.9	-1.565	False	1.02	0.215	False
Aspm	1.085	1.045	False	1.005	0.195	False	1.085	0.705	False
Aspscr1	1.135	1.78	False	1.005	-0.01	False	1.125	1.18	False
Asrgl1	0.945	-0.8	False	0.98	-0.435	False	0.965	-0.265	False
Ass1	0.995	-0.22	False	1.02	0.17	False	0.97	-0.345	False
Aste1	1.15	0.75	False	0.985	-0.08	False	1.16	0.47	False
Astn2	1.095	1.305	False	0.97	-0.075	False	1.13	1.185	False
Asun	0.885	-1.18	False	1.06	0.78	False	0.83	-1.425	False
Asxl1	1.055	0.6	False	1.035	0.425	False	1.02	0.14	False
Asxl2	0.93	-1.015	False	1.04	0.425	False	0.89	-1.08	False
Atad1	1.01	0.035	False	0.845	-2.21	False	1.21	1.63	False
Atad2	0.985	-0.395	False	0.985	-0.18	False	1	0.125	False
Atad2b	1.185	1.115	False	1.27	1.435	False	0.95	-0.225	False
Atad3a	1.08	0.84	False	1.06	0.695	False	1.02	0.055	False
Atad5	0.98	-0.175	False	1.05	0.685	False	0.935	-0.64	False
Atat1	1.065	0.645	False	0.99	0.025	False	1.085	0.475	False
Atcay	0.975	-0.1	False	1.07	0.66	False	0.915	-0.53	False
Ate1	1.03	0.37	False	1.005	0.065	False	1.025	0.265	False
Atf1	0.895	-1.165	False	0.945	-0.615	False	0.955	-0.515	False
Atf2	0.99	0.045	False	1.005	0.14	False	0.985	-0.01	False
Atf3	1.7	1.18	False	0.8	-1.06	False	2.05	1.32	False
Atf4	0.94	-0.98	False	1	-0.15	False	0.945	-0.655	False
Atf5	0.87	-2.055	False	1.055	0.47	False	0.825	-2.155	False
Atf6	1.02	0.33	False	0.94	-0.74	False	1.1	0.77	False
Atf6b	1.05	0.725	False	0.935	-0.68	False	1.13	1.365	False
Atf7	1.105	1.185	False	1.1	1.36	False	1	-0.035	False
Atf7ip	1.04	0.525	False	1.085	1.29	False	0.965	-0.59	False
Atg10	1.065	0.46	False	1.095	0.64	False	0.975	-0.145	False
Atg12	1.005	0.055	False	0.965	-0.365	False	1.035	0.285	False
Atg13	0.935	-0.825	False	1.05	0.53	False	0.885	-1.08	False
Atg14	1.05	0.555	False	0.94	-0.495	False	1.115	0.705	False
Atg16l1	1.1	1.075	False	0.97	-0.44	False	1.14	1.125	False
Atg16l2	1.155	1.345	False	0.97	-0.245	False	1.19	1.215	False
Atg2a	0.97	-0.24	False	1.09	0.875	False	0.895	-0.83	False
Atg3	1.01	-0.015	False	0.995	-0.135	False	1.015	0.155	False
Atg4a	0.945	-0.18	False	0.955	-0.165	False	0.97	-0.065	False
Atg4al1	0.975	0.005	False	0.915	-0.765	False	1.075	0.42	False
Atg4b	1.035	0.455	False	0.985	-0.235	False	1.045	0.465	False
Atg4c	0.805	-1.24	False	1.055	0.515	False	0.76	-1.245	False
Atg4d	1.055	0.47	False	0.98	-0.255	False	1.085	0.41	False
Atg5	0.85	-1.2	False	0.915	-0.93	False	0.93	-0.445	False
Atg7	1.02	0.22	False	0.97	-0.145	False	1.05	0.41	False
Atg9a	1.095	1.275	False	0.98	-0.255	False	1.125	1.19	False
Atg9b	0.775	-0.61	False	1.055	0.27	False	0.73	-0.655	False
Athl1	0.975	-0.2	False	1.13	1.07	False	0.865	-1.185	False
Atic	1.005	0.03	False	1.025	0.115	False	0.985	-0.025	False
Atl1	1.01	0.02	False	0.94	-0.605	False	1.07	0.69	False
Atl2	1.02	0.17	False	0.925	-1.145	False	1.105	1.07	False
Atl3	0.995	-0.2	False	0.98	-0.28	False	1.025	0.11	False
Atm	1.07	0.95	False	1.09	1.385	False	0.985	-0.33	False
Atmin	1.075	0.61	False	1	0.065	False	1.08	0.55	False
Atn1	1.005	0.105	False	1.15	1.44	False	0.875	-0.975	False
Atoh7	NA	NA	False	0.83	-0.78	False	NA	NA	False
Atoh8	1.095	0.985	False	1.265	2.5	False	0.865	-1.1	False
Atox1	0.87	-1.905	False	1.02	0.155	False	0.855	-1.665	False
Atp10d	1.375	1.405	False	1.16	1.095	False	1.175	0.55	False
Atp11a	0.965	-0.435	False	0.905	-1.455	False	1.075	0.62	False
Atp11b	0.925	-0.72	False	0.945	-0.625	False	0.98	-0.165	False
Atp11c	0.965	-0.325	False	0.97	-0.21	False	1.03	0.065	False
Atp12a	NA	NA	False	0.85	0	False	NA	NA	False
Atp13a1	1.03	0.445	False	0.96	-0.4	False	1.08	0.61	False
Atp13a2	0.9	-0.975	False	1.015	-0.005	False	0.885	-0.97	False
Atp13a3	0.91	-0.38	False	0.955	-0.175	False	1	-0.015	False
Atp1a1	1.02	0.26	False	0.96	-0.64	False	1.075	0.63	False
Atp1a2	1.06	0.69	False	1.01	0.19	False	1.075	0.185	False
Atp1a3	0.965	-0.625	False	0.93	-0.635	False	1.05	-0.06	False
Atp1a4	0.915	-0.325	False	0.985	0.08	False	0.93	-0.27	False
Atp1b1	1.015	0.095	False	0.88	-1.805	False	1.155	1.555	False
Atp1b2	1.075	0.755	False	0.95	-0.585	False	1.135	0.96	False
Atp1b3	0.98	-0.455	False	0.945	-0.72	False	1.035	0.41	False
Atp2a1	1.08	0.56	False	1.145	0.735	False	0.95	-0.19	False
Atp2a2	1.02	0.31	False	0.955	-0.73	False	1.08	0.845	False
Atp2a3	1.155	1.545	False	0.965	-0.525	False	1.2	1.54	False
Atp2b1	0.97	-0.4	False	0.915	-1.02	False	1.07	0.56	False
Atp2b2	1.025	0.37	False	0.98	-0.095	False	1.06	0.375	False
Atp2b3	1.03	0.37	False	1.01	0.165	False	1.025	0.04	False
Atp2b4	1.07	0.89	False	0.96	-0.295	False	1.12	1.1	False
Atp2c1	0.92	-1.24	False	0.945	-0.795	False	1	-0.52	False
Atp4a	0.695	-1.46	False	1.01	0.11	False	0.69	-1.275	False
Atp5a1	0.86	-2.635	True	0.89	-1.795	False	0.965	-0.59	False
Atp5b	1.02	0.27	False	1.03	0.31	False	0.99	-0.055	False
Atp5c1	0.995	-0.215	False	0.97	-0.675	False	1.03	0.495	False
Atp5d	1	-0.09	False	1.055	0.51	False	0.95	-0.63	False
Atp5e	0.825	-2.585	True	0.975	-0.455	False	0.845	-1.515	False
Atp5f1	1.02	0.19	False	0.96	-0.59	False	1.06	0.7	False
Atp5g1	1	-0.045	False	1.025	0.065	False	0.98	-0.19	False
Atp5g2	0.94	-1.09	False	1.03	0.28	False	0.915	-1.135	False
Atp5g3	0.98	-0.445	False	1.03	0.29	False	0.95	-0.53	False
Atp5h	1	-0.04	False	0.97	-0.58	False	1.035	0.625	False
Atp5hl1	0.97	-0.525	False	0.99	-0.34	False	0.985	-0.15	False
Atp5i	1.03	0.29	False	0.955	-0.725	False	1.085	0.73	False
Atp5j	1.025	0.25	False	0.97	-0.445	False	1.055	0.63	False
Atp5j2	1.01	0.08	False	0.97	-0.605	False	1.04	0.465	False
Atp5l	0.985	-0.305	False	0.95	-0.88	False	1.05	0.535	False
Atp5o	1.02	0.285	False	1.005	-0.13	False	1.015	0.335	False
Atp5s	1.15	0.845	False	1.07	0.51	False	1.09	0.375	False
Atp5sl	1.04	0.485	False	0.99	-0.305	False	1.05	0.41	False
Atp6ap1	1	-0.005	False	0.86	-2.045	False	1.185	1.92	False
Atp6ap2	0.98	-0.43	False	0.89	-1.335	False	1.105	1.11	False
Atp6v0a1	1.005	0.05	False	0.995	-0.075	False	1.02	0.135	False
Atp6v0a2	1.115	1.315	False	1.04	0.49	False	1.075	0.77	False
Atp6v0a4	1.09	0.375	False	1.02	0.255	False	1.06	0.225	False
Atp6v0b	1.035	0.415	False	0.935	-0.785	False	1.105	0.845	False
Atp6v0c	1.03	0.425	False	0.975	-0.46	False	1.05	0.67	False
Atp6v0d1	1.035	0.545	False	0.995	-0.14	False	1.045	0.66	False
Atp6v0e1	0.98	-0.245	False	0.945	-0.825	False	1.035	0.42	False
Atp6v0e2	0.98	-0.205	False	0.965	-0.535	False	1.03	0.315	False
Atp6v1a	1.03	0.41	False	0.975	-0.475	False	1.055	0.75	False
Atp6v1b1	NA	NA	False	1.235	0.225	False	NA	NA	False
Atp6v1b2	0.98	-0.465	False	0.99	-0.34	False	0.99	-0.07	False
Atp6v1c1	1.03	0.31	False	0.97	-0.58	False	1.065	0.71	False
Atp6v1c2	0.975	0.055	False	1.155	0.33	False	0.855	-0.31	False
Atp6v1d	0.91	-1.475	False	1.015	0.21	False	0.89	-1.26	False
Atp6v1e1	1.015	0.24	False	0.94	-0.965	False	1.08	0.745	False
Atp6v1f	0.96	-0.745	False	0.965	-0.575	False	0.995	-0.145	False
Atp6v1g1	0.88	-1.885	False	0.98	-0.305	False	0.9	-1.04	False
Atp6v1g2	0.935	-0.155	False	0.96	-0.26	False	0.98	-0.035	False
Atp6v1h	1	0.025	False	0.99	-0.14	False	1.01	0.155	False
Atp7a	1.035	0.455	False	0.96	-0.295	False	1.1	1.02	False
Atp7b	0.95	-0.15	False	0.92	-0.775	False	1.05	0.34	False
Atp8a1	0.985	-0.295	False	0.87	-1.61	False	1.135	1.17	False
Atp8b2	1	-0.105	False	1.07	0.83	False	0.94	-0.9	False
Atp8b3	1.015	0.3	False	0.86	-0.73	False	1.18	0.87	False
Atp8b4	NA	NA	False	0.49	-0.935	False	NA	NA	False
Atp8b5p	NA	NA	False	1.25	0.745	False	NA	NA	False
Atp9a	0.96	-0.805	False	1.01	0.11	False	0.945	-0.81	False
Atp9b	0.91	-1.275	False	1.005	0.17	False	0.91	-0.975	False
Atpaf1	1.035	0.39	False	0.99	-0.045	False	1.045	0.36	False
Atpaf2	0.93	-0.645	False	0.99	-0.125	False	0.945	-0.33	False
Atpif1	0.965	-0.52	False	0.96	-0.63	False	1.005	0.065	False
Atr	1.05	0.525	False	1.04	0.55	False	1.01	0.19	False
Atraid	0.98	-0.31	False	0.935	-0.655	False	1.055	0.42	False
Atrip	0.935	-0.31	False	1.11	0.935	False	0.845	-0.935	False
Atrn	1.04	0.51	False	0.875	-1.76	False	1.21	2.09	False
Atrnl1	0.9	-1.125	False	0.975	-0.015	False	0.95	-0.61	False
Atrx	0.975	-0.57	False	1	0.055	False	0.975	-0.385	False
Atxn1	0.955	-0.13	False	0.945	-0.14	False	1.03	-0.055	False
Atxn10	1.04	0.53	False	1.055	0.74	False	0.98	-0.195	False
Atxn1l	0.915	-0.655	False	0.975	-0.51	False	0.94	-0.39	False
Atxn2	1.035	0.5	False	1.035	0.1	False	1.005	0.07	False
Atxn2l	1	-0.055	False	1.045	0.57	False	0.96	-0.66	False
Atxn3	1.095	0.905	False	1.025	0.415	False	1.07	0.51	False
Atxn7	1.06	0.55	False	1.03	0.4	False	1.03	0.1	False
Atxn7l2	1.08	0.485	False	1.07	0.55	False	1	-0.01	False
Atxn7l3	0.905	-0.395	False	1.005	0.03	False	0.905	-0.35	False
Atxn7l3b	0.83	-2.23	True	0.985	-0.145	False	0.85	-1.605	False
Atxn7l4	1.015	0.26	False	1.045	0.52	False	0.965	-0.19	False
Auh	1.03	0.29	False	1	-0.01	False	1.03	0.32	False
Aunip	0.955	-0.37	False	0.92	-0.58	False	1.06	0.215	False
Aup1	0.975	-0.305	False	1	-0.025	False	0.97	-0.225	False
Aurka	1.085	0.93	False	1.02	0.09	False	1.065	0.6	False
Aurkaip1	0.96	-0.375	False	0.995	-0.155	False	0.965	-0.255	False
Aurkb	1.015	0.23	False	1.03	-0.01	False	0.99	0	False
Aurkc	1.02	0.02	False	0.9	-0.615	False	1.115	0.145	False
Aven	0.91	-0.57	False	0.93	-0.595	False	0.98	-0.05	False
Avil	NA	NA	False	1.91	0.825	False	NA	NA	False
Avl9	0.945	-0.54	False	1.035	0.695	False	0.92	-0.735	False
Avpi1	0.94	-0.615	False	0.97	-0.38	False	0.975	-0.165	False
Axin1	0.99	-0.085	False	1.065	0.405	False	0.94	-0.57	False
Axin2	0.89	-0.79	False	0.89	-1.125	False	1	0.04	False
Azi1	0.985	-0.215	False	1.12	1.19	False	0.88	-1.19	False
Azi2	0.81	-1.405	False	1.005	-0.02	False	0.805	-1.24	False
Azin1	0.89	-1.64	False	0.95	-0.54	False	0.94	-0.69	False
B2m	0.94	-1.135	False	0.86	-2.245	False	1.1	0.97	False
B3galnt1	1.12	0.955	False	0.975	-0.085	False	1.175	0.935	False
B3galnt2	1.035	0.265	False	0.875	-0.985	False	1.17	0.84	False
B3galt4	0.9	-0.38	False	1.035	0.165	False	0.87	-0.525	False
B3galt5	NA	NA	False	0.815	-0.41	False	NA	NA	False
B3galt6	1.015	0.29	False	1.015	0.14	False	1.005	0.08	False
B3galtl	1.095	1	False	0.92	-0.77	False	1.205	1.375	False
B3gat3	1.03	0.38	False	0.95	-0.765	False	1.08	0.65	False
B3gnt1	0.985	0.015	False	0.905	-0.735	False	1.09	0.89	False
B3gnt2	0.935	-0.67	False	0.975	-0.21	False	0.96	-0.4	False
B3gnt3	1.245	1.95	False	1.07	0.775	False	1.16	1.04	False
B3gnt4	1.31	1.335	False	0.88	-0.475	False	1.475	1.585	False
B3gnt5	NA	NA	False	0.915	-0.08	False	NA	NA	False
B3gnt7	1.135	0.96	False	1.08	0.655	False	1.05	0.34	False
B3gnt8	1.01	0.2	False	0.76	-1.555	False	1.34	1.54	False
B3gnt9	1.16	1.25	False	0.955	-0.49	False	1.215	1.295	False
B3gntl1	1.235	0.98	False	0.94	-0.295	False	1.32	0.92	False
B4galnt1	1.09	0.925	False	0.895	-1.15	False	1.215	1.55	False
B4galnt3	1.005	0.02	False	0.645	-1.19	False	1.815	0.81	False
B4galnt4	1.01	0.13	False	0.955	-0.565	False	1.07	0.415	False
B4galt1	1.05	0.51	False	0.835	-1.51	False	1.265	1.52	False
B4galt2	1.335	1.235	False	0.975	-0.345	False	1.365	1.025	False
B4galt3	1.085	0.645	False	0.975	-0.305	False	1.115	0.745	False
B4galt5	1.14	1.53	False	0.92	-0.705	False	1.25	1.955	False
B4galt6	0.76	-1.885	False	0.975	-0.19	False	0.795	-1.365	False
B4galt7	0.815	-1.265	False	0.89	-0.885	False	0.92	-0.435	False
B9d1	1.03	0.325	False	0.94	-0.565	False	1.125	0.67	False
B9d2	0.95	-0.475	False	0.985	-0.37	False	0.965	-0.16	False
Babam1	0.86	-1.93	False	1.095	0.945	False	0.785	-2.26	False
Bace1	1.05	0.58	False	0.96	-0.345	False	1.095	0.725	False
Bach1	0.94	-0.305	False	1.05	0.32	False	0.905	-0.555	False
Bad	1.055	0.59	False	1.04	0.275	False	1.02	0.215	False
Bag1	1.075	0.695	False	0.94	-0.695	False	1.14	0.885	False
Bag2	0.865	-1.28	False	1.03	0.37	False	0.84	-1.315	False
Bag3	0.98	-0.385	False	1.115	1.265	False	0.885	-1.47	False
Bag4	1.025	0.225	False	1.045	0.65	False	0.98	-0.245	False
Bag5	0.99	-0.11	False	0.985	-0.27	False	1.01	0.065	False
Bag6	0.985	-0.375	False	1.095	1.165	False	0.9	-1.46	False
Bahcc1	0.975	-0.09	False	0.995	-0.06	False	0.98	-0.09	False
Bahd1	1.005	0.11	False	1.085	0.735	False	0.925	-0.88	False
Bai1	1.005	0.15	False	0.99	-0.325	False	1.015	0.245	False
Bai2	1.015	0.2	False	1.01	0.17	False	1.01	0.13	False
Baiap2	1.015	0.1	False	1.115	1.045	False	0.91	-0.775	False
Baiap2l1	1.235	0.875	False	1.31	1.095	False	1.04	-0.1	False
Baiap2l2	NA	NA	False	0.76	-0.7	False	NA	NA	False
Bak1	0.825	-1.72	False	0.99	-0.37	False	0.845	-1.22	False
Bambi	1.025	0.3	False	1.05	0.425	False	0.975	-0.12	False
Banf1	0.985	-0.285	False	1.015	0.1	False	0.97	-0.35	False
Banp	1.08	0.91	False	1.055	0.15	False	1.05	0.475	False
Bap1	0.935	-0.935	False	1.055	0.64	False	0.89	-1.24	False
Bard1	1.095	1.235	False	1.02	0.215	False	1.08	0.695	False
Barhl1	0.735	-0.925	False	0.69	-1.525	False	1.49	0.14	False
Barx1	NA	NA	False	1	0.05	False	NA	NA	False
Basp1	1.125	1.47	False	1.115	1.24	False	1.01	-0.015	False
Batf3	NA	NA	False	0.925	-0.06	False	NA	NA	False
Bax	0.955	-0.57	False	0.915	-0.95	False	1.045	0.36	False
Baz1a	1.1	1.36	False	1.145	1.47	False	0.96	-0.42	False
Baz1b	0.985	-0.325	False	1.09	1.07	False	0.905	-1.16	False
Baz2a	1.04	0.425	False	1.025	0.2	False	1.015	0.085	False
Baz2b	0.985	-0.17	False	0.965	-0.185	False	1.035	-0.025	False
Bbc3	0.965	-0.11	False	1.17	1.41	False	0.83	-0.92	False
Bbs1	1.025	0.26	False	1.025	0.395	False	0.995	-0.015	False
Bbs10	1.015	0.105	False	0.93	-0.56	False	1.09	0.67	False
Bbs12	0.94	-0.21	False	0.79	-1.225	False	1.21	0.87	False
Bbs2	1.085	1.015	False	1.025	0.305	False	1.055	0.545	False
Bbs4	1.065	0.8	False	0.995	0.045	False	1.07	0.655	False
Bbs5	1.015	0.16	False	0.94	-0.4	False	1.07	0.5	False
Bbs7	1.045	0.485	False	1.16	1.3	False	0.91	-0.815	False
Bbs9	1.005	0.06	False	1.055	0.69	False	0.955	-0.41	False
Bbx	0.925	-1.03	False	0.995	0.055	False	0.925	-0.665	False
Bc1	NA	NA	False	1.115	0.965	False	NA	NA	False
Bcam	1.01	0.02	False	0.9	-1.255	False	1.135	0.975	False
Bcan	0.975	0.005	False	0.985	-0.255	False	0.995	0.065	False
Bcap29	1	0.06	False	0.88	-1.31	False	1.145	1.11	False
Bcap31	1.11	1.42	False	0.89	-1.52	False	1.255	2.44	False
Bcar1	1.04	0.555	False	1.11	1.19	False	0.94	-0.69	False
Bcar3	0.805	-0.815	False	0.655	-2.12	False	1.225	0.83	False
Bcas2	1.025	0.36	False	0.985	-0.245	False	1.04	0.405	False
Bcas3	1.035	0.34	False	1.01	0.135	False	1.025	0.115	False
Bcat1	0.945	-1.085	False	1.01	0.095	False	0.93	-0.96	False
Bcat2	1.05	0.59	False	1.075	0.69	False	0.975	-0.325	False
Bccip	0.825	-1.89	False	0.95	-0.52	False	0.87	-1.135	False
Bcdin3d	1.115	0.745	False	1.265	1.645	False	0.885	-0.595	False
Bckdha	1.05	0.71	False	0.985	-0.455	False	1.085	1.025	False
Bckdhb	1.075	0.94	False	1.03	0.295	False	1.045	0.405	False
Bckdk	1.01	0.105	False	1.02	-0.01	False	0.985	-0.14	False
Bcl10	0.95	-0.345	False	0.905	-1.11	False	1.05	0.345	False
Bcl11a	NA	NA	False	0.645	-1	False	NA	NA	False
Bcl11b	1.04	0.325	False	1.12	1.23	False	0.93	-0.57	False
Bcl2	1.34	0.425	False	0.755	-1.125	False	2.315	0.77	False
Bcl2l1	0.94	-0.625	False	1.015	0.105	False	0.925	-0.575	False
Bcl2l10	NA	NA	False	1.14	0.065	False	NA	NA	False
Bcl2l11	0.995	0.13	False	1.105	1.285	False	0.9	-0.495	False
Bcl2l12	1.4	1.455	False	1.24	0.96	False	1.145	0.38	False
Bcl2l13	0.98	-0.065	False	1.07	0.675	False	0.92	-0.59	False
Bcl2l14	1.98	0.96	False	1.535	0.855	False	1.89	-0.025	False
Bcl2l2	0.925	-0.325	False	0.96	-0.825	False	0.98	-0.075	False
Bcl3	0.75	-0.46	False	1.61	0.82	False	0.555	-0.925	False
Bcl7b	NA	NA	False	1.045	0.38	False	NA	NA	False
Bcl7c	1.015	0.115	False	1.035	0.175	False	0.995	-0.075	False
Bcl9	0.905	-0.575	False	0.915	-0.83	False	0.99	-0.045	False
Bcl9l	1.01	0.19	False	1.135	1.495	False	0.89	-0.99	False
Bclaf1	0.98	-0.42	False	1.005	0.145	False	0.975	-0.38	False
Bcmo1	1.3	0.65	False	0.995	-0.06	False	1.315	0.485	False
Bco2	1.48	1.12	False	0.99	0.005	False	1.51	0.905	False
Bcor	1.035	0.575	False	1.04	0.525	False	1	-0.11	False
Bcorl1	1.075	1.005	False	1.055	0.395	False	1.025	0.185	False
Bcr	1.015	0.2	False	1.145	1.535	False	0.89	-1.225	False
Bcs1l	1	0.025	False	0.925	-0.68	False	1.085	0.615	False
Bdh1	1.02	0.245	False	1.02	0.195	False	1	-0.035	False
Bdkrb2	1.565	2.31	True	1.17	1.24	False	1.315	1.215	False
Bdnf	0.83	-0.62	False	0.945	-0.32	False	0.9	-0.38	False
Bdp1	1.28	1.375	False	0.8	-1.36	False	1.6	1.925	False
Becn1	0.99	-0.125	False	1.015	0.215	False	0.98	-0.345	False
Begain	1.235	0.91	False	1.005	-0.065	False	1.215	0.7	False
Bend3	0.925	-0.51	False	1.085	0.84	False	0.86	-0.84	False
Bend4	1.105	0.6	False	1.105	1.265	False	1.01	-0.015	False
Bend5	0.965	-0.075	False	1.09	0.52	False	0.89	-0.575	False
Bend6	0.995	0.105	False	0.945	-0.46	False	1.07	0.225	False
Bend7	0.94	-0.17	False	0.99	-0.04	False	0.95	-0.17	False
Best1	0.9	-0.64	False	1.09	-0.215	False	0.76	-0.475	False
Bet1	0.85	-0.89	False	0.98	-0.115	False	0.86	-0.685	False
Bet1l	1.125	0.76	False	0.965	-0.23	False	1.165	0.835	False
Bex1	0.92	-1.48	False	0.99	-0.385	False	0.925	-0.81	False
Bex2	0.945	-1	False	1.015	0.065	False	0.935	-0.875	False
Bex4	0.895	-1.815	False	0.985	-0.4	False	0.905	-1.015	False
Bfar	0.945	-0.615	False	0.885	-1.27	False	1.055	0.47	False
Bfsp1	0.805	-0.575	False	1.35	0.39	False	0.755	-0.485	False
Bglap	NA	NA	False	0.93	0.035	False	NA	NA	False
Bgn	NA	NA	False	1.165	0.51	False	NA	NA	False
Bhlha15	1.18	0.34	False	0.99	0.025	False	1.215	0.145	False
Bhlhb9	0.99	-0.035	False	0.965	-0.24	False	1.03	0.265	False
Bhlhe40	1.69	5.735	True	1.6	4.775	True	1.065	0.41	False
Bhlhe41	1.295	2.8	True	1.22	2.68	False	1.06	0.595	False
Bicd1	1.02	0.345	False	1.065	0.93	False	0.97	-0.155	False
Bicd2	0.965	-0.545	False	1.055	0.57	False	0.91	-1.04	False
Bid	0.95	-0.205	False	0.96	-0.345	False	0.995	0.01	False
Bik	1.105	1.005	False	1.135	0.96	False	0.98	-0.2	False
Bin1	0.93	-1.25	False	0.95	-0.81	False	0.98	-0.29	False
Bin2	NA	NA	False	0.97	0.13	False	NA	NA	False
Bin3	0.905	-1.04	False	1	0.085	False	0.91	-0.815	False
Birc2	0.94	-0.49	False	0.975	-0.15	False	0.96	-0.235	False
Birc3	0.78	-0.705	False	0.96	-0.14	False	0.84	-0.46	False
Birc5	1.085	1.16	False	1.03	-0.09	False	1.065	0.59	False
Birc6	0.995	-0.205	False	1.025	0.35	False	0.98	-0.44	False
Blcap	1.115	0.885	False	1	0.01	False	1.115	0.68	False
Bles03	1.07	0.965	False	0.915	-1.095	False	1.17	1.43	False
Blm	1.015	0.24	False	0.99	-0.24	False	1.025	0.365	False
Blmh	1.035	0.42	False	0.965	-0.57	False	1.08	0.955	False
Bloc1s1	0.96	-0.67	False	1.01	-0.24	False	0.95	-0.435	False
Bloc1s2	0.915	-0.875	False	0.965	-0.475	False	0.95	-0.38	False
Bloc1s3	0.935	-0.33	False	0.98	-0.16	False	0.955	-0.17	False
Bloc1s4	0.925	-0.685	False	0.975	-0.315	False	0.955	-0.4	False
Bloc1s5	1.03	0.375	False	1.01	0.06	False	1.015	0.155	False
Bloc1s6	0.845	-0.895	False	1.02	0.285	False	0.82	-0.825	False
Blvra	1.025	0.29	False	1.06	0.655	False	0.965	-0.33	False
Blvrb	0.985	-0.22	False	1.055	0.525	False	0.94	-0.775	False
Blzf1	0.955	-0.45	False	0.96	-0.3	False	1	-0.02	False
Bmf	0.77	-1.045	False	1.06	0.45	False	0.72	-1.225	False
Bmi1	0.96	-0.2	False	1.1	1.015	False	0.875	-0.755	False
Bmp1	1.005	0.15	False	1	0.04	False	1.01	0.06	False
Bmp2	0.97	-0.06	False	0.945	-0.615	False	1.05	0.225	False
Bmp2k	0.985	-0.11	False	1.075	0.875	False	0.915	-0.6	False
Bmp5	NA	NA	False	1.005	0.065	False	NA	NA	False
Bmp6	NA	NA	False	1.36	0.72	False	NA	NA	False
Bmp7	0.965	-0.475	False	0.925	-0.85	False	1.065	0.45	False
Bmp8a	NA	NA	False	1.375	0.42	False	NA	NA	False
Bmpr1a	0.875	-1.66	False	0.925	-1.035	False	0.95	-0.665	False
Bmpr1b	NA	NA	False	1.485	0.435	False	NA	NA	False
Bmpr2	0.92	-1.305	False	1.03	0.495	False	0.915	-1.28	False
Bms1	1.065	0.66	False	0.94	-0.595	False	1.13	1.275	False
Bmyc	0.945	-0.795	False	0.97	-0.64	False	0.99	-0.13	False
Bnip1	0.895	-1.06	False	0.975	-0.27	False	0.92	-0.66	False
Bnip2	1.05	0.645	False	0.995	-0.035	False	1.055	0.575	False
Bnip3	0.91	-1.62	False	0.94	-1.33	False	0.975	-0.25	False
Bnip3l	0.94	-0.815	False	0.985	-0.395	False	0.955	-0.445	False
Boc	1.02	0.285	False	0.975	-0.275	False	1.055	0.395	False
Bod1	0.87	-0.87	False	1.045	0.34	False	0.83	-1.035	False
Bod1l1	1.075	0.84	False	0.995	0.03	False	1.075	0.655	False
Bok	0.935	-0.725	False	1.055	0.405	False	0.89	-1.02	False
Bola1	0.895	-1.285	False	1.05	0.225	False	0.88	-1.26	False
Bola2	0.985	0.025	False	0.925	-0.66	False	1.075	0.465	False
Bola3	1.025	0.205	False	0.965	-0.495	False	1.105	0.46	False
Bop1	1.05	0.67	False	1.055	0.51	False	1.005	0.105	False
Bora	0.73	-1.595	False	0.955	-0.285	False	0.76	-1.21	False
Bpgm	0.875	-1.005	False	1.015	0.065	False	0.87	-0.915	False
Bphl	1.085	0.745	False	0.935	-0.505	False	1.165	1.01	False
Bpifc	NA	NA	False	1.49	1.03	False	NA	NA	False
Bpnt1	0.995	-0.16	False	0.95	-0.795	False	1.04	0.47	False
Bptf	1.065	0.885	False	1.02	0.235	False	1.04	0.33	False
Braf	1.015	0.085	False	1.105	1.615	False	0.92	-1.21	False
Brap	1.075	1.055	False	1.07	0.725	False	1.005	0.09	False
Brat1	1.035	0.45	False	1.04	0.21	False	1.015	0.075	False
Brca1	0.99	-0.22	False	0.95	-0.695	False	1.05	0.565	False
Brca2	0.985	-0.255	False	0.995	0.205	False	0.99	-0.07	False
Brcc3	0.925	-0.96	False	1.065	0.535	False	0.87	-1.175	False
Brd1	1.01	0.075	False	1.045	0.6	False	0.96	-0.41	False
Brd2	0.88	-1.705	False	1.005	-0.14	False	0.87	-1.46	False
Brd3	0.955	-0.74	False	1.055	0.65	False	0.9	-1.175	False
Brd4	1.015	0.115	False	1.07	0.875	False	0.95	-0.76	False
Brd7	1	-0.035	False	0.985	-0.31	False	1.015	0.235	False
Brd8	1.05	0.715	False	0.94	-0.825	False	1.125	1.275	False
Brd9	1.04	0.41	False	1.005	0.135	False	1.03	0.235	False
Bre	1.1	1.415	False	1.06	0.605	False	1.045	0.575	False
Brf1	0.99	-0.015	False	1.125	1.29	False	0.885	-1.105	False
Brf2	0.895	-0.84	False	0.915	-0.685	False	0.99	-0.085	False
Bri3	0.955	-0.665	False	0.945	-0.8	False	1.01	0.02	False
Bri3bp	1.035	0.48	False	0.925	-0.59	False	1.13	0.965	False
Brinp1	0.935	-0.595	False	0.96	-0.325	False	0.975	-0.25	False
Brinp2	1.145	0.665	False	0.92	-0.545	False	1.26	0.745	False
Brip1	1	0.015	False	1.035	0.47	False	0.98	-0.335	False
Brix1	1.01	0.125	False	0.985	-0.035	False	1.025	0.235	False
Brk1	0.92	-0.54	False	0.97	-0.53	False	0.955	-0.32	False
Brms1	0.935	-0.46	False	0.985	-0.405	False	0.95	-0.265	False
Brms1l	1.01	0.235	False	0.985	-0.12	False	1.025	0.2	False
Brox	0.94	-0.97	False	1	-0.145	False	0.94	-0.64	False
Brpf1	1.165	1.325	False	0.995	-0.055	False	1.165	1.11	False
Brpf3	1.02	0.2	False	1.035	0.315	False	0.985	-0.18	False
Brsk1	1	0.01	False	1.065	0.545	False	0.935	-0.415	False
Brsk2	0.915	-0.42	False	1.01	0.065	False	0.905	-0.535	False
Brwd1	0.99	-0.075	False	1.04	0.62	False	0.95	-0.455	False
Brwd3	1	0.015	False	0.96	-0.47	False	1.04	0.39	False
Bscl2	1.055	0.76	False	0.885	-1.64	False	1.19	1.85	False
Bsdc1	0.885	-1.05	False	0.965	-0.31	False	0.915	-0.63	False
Bsg	0.955	-0.835	False	0.87	-2.2	False	1.105	1.11	False
Bsn	1.03	0.385	False	1.085	1.06	False	0.95	-0.83	False
Bspry	1.05	0.44	False	1.055	0.58	False	0.995	-0.01	False
Bst2	1.055	0.72	False	0.875	-1.46	False	1.225	1.81	False
Bsx	0.45	-1.26	False	NA	NA	False	NA	NA	False
Btaf1	1.01	0	False	1.08	1.105	False	0.935	-0.755	False
Btbd1	0.955	-0.635	False	1.01	0.125	False	0.95	-0.54	False
Btbd10	1.035	0.41	False	1.005	0.03	False	1.03	0.23	False
Btbd17	NA	NA	False	0.99	-0.155	False	NA	NA	False
Btbd2	0.975	-0.435	False	1.12	1.195	False	0.87	-1.445	False
Btbd3	1.085	0.885	False	0.905	-1.31	False	1.2	1.47	False
Btbd6	0.94	-0.61	False	1.075	0.67	False	0.88	-1.075	False
Btbd7	0.97	-0.22	False	1.04	0.69	False	0.93	-0.51	False
Btbd9	1.045	0.54	False	1.04	0.115	False	1.025	0.275	False
Btd	0.995	0	False	0.965	-0.11	False	1.055	0.325	False
Btf3	1.035	0.35	False	1.015	0.28	False	1.02	0.115	False
Btf3l4	0.94	-0.405	False	0.915	-0.865	False	1.03	0.275	False
Btg1	0.85	-1.4	False	1.06	0.765	False	0.805	-1.56	False
Btg2	2.05	4.93	True	2.645	9.375	True	0.775	-1.405	False
Btg3	0.87	-1.225	False	0.96	-0.27	False	0.91	-0.665	False
Btn2a2	1.475	1.06	False	1.045	0.4	False	1.415	0.715	False
Btrc	1.005	0.115	False	1.05	0.64	False	0.96	-0.385	False
Bub1	1.085	1.205	False	1.015	0.14	False	1.07	0.67	False
Bub1b	1.03	0.51	False	1.05	0.675	False	0.98	-0.2	False
Bub3	0.985	-0.35	False	1.02	0.245	False	0.97	-0.35	False
Bud13	1.145	1.395	False	1.055	0.515	False	1.09	0.735	False
Bud31	0.885	-1.875	False	1.005	-0.06	False	0.885	-1.355	False
Bysl	1.025	0.275	False	1.02	0.19	False	1.005	0.03	False
Bzrap1	0.78	-0.65	False	1.05	0.185	False	0.76	-0.635	False
Bzw1	1.095	1.345	False	0.99	-0.145	False	1.1	1.32	False
Bzw2	1.035	0.455	False	0.99	-0.075	False	1.05	0.35	False
C1d	0.96	-0.23	False	0.94	-0.57	False	1.015	0.175	False
C1galt1	0.96	-0.23	False	1	0.225	False	0.98	-0.02	False
C1galt1c1	0.93	-0.87	False	0.88	-1.355	False	1.06	0.475	False
C1H6orf35	1.295	1.645	False	1.02	0.37	False	1.265	1.27	False
C1qbp	0.98	-0.38	False	1.055	0.65	False	0.935	-0.95	False
C1ql1	1.15	1.28	False	0.93	-0.81	False	1.235	1.455	False
C1ql2	1.145	0.18	False	0.685	-0.435	False	1.665	0.61	False
C1ql3	1.36	0.585	False	0.965	-0.05	False	1.365	0.37	False
C1ql4	1.09	0.925	False	0.885	-0.905	False	1.235	1.485	False
C1qtnf1	0.91	-1.355	False	0.93	-1.1	False	0.985	-0.19	False
C1qtnf2	0.685	-1.45	False	1.21	1.11	False	0.57	-1.745	False
C1qtnf4	1.085	0.96	False	1.01	-0.105	False	1.075	0.605	False
C1qtnf6	1.09	0.395	False	0.88	-0.745	False	1.23	0.75	False
C1r	0.905	-0.31	False	1.02	0.21	False	0.93	-0.275	False
C2	1.69	1.325	False	1.005	0.005	False	1.63	1.14	False
C2cd2	1.005	0.185	False	0.985	0.005	False	1.065	0.43	False
C2cd2l	1.01	0.18	False	0.99	-0.175	False	1.03	0.235	False
C2cd3	0.96	-0.58	False	1.06	0.74	False	0.905	-0.94	False
C2cd4a	1.525	3.43	True	1.4	2.79	False	1.1	0.615	False
C2cd4b	1.45	4.3	True	1.385	3.625	True	1.075	0.21	False
C2cd4d	0.825	-0.475	False	0.955	-0.175	False	0.865	-0.44	False
C2cd5	0.995	0.04	False	1.01	0.02	False	0.985	-0.09	False
C3ar1	NA	NA	False	1.13	0.255	False	NA	NA	False
C4a	NA	NA	False	1.335	0.75	False	NA	NA	False
C4b	NA	NA	False	1.49	0.605	False	NA	NA	False
C7	1.695	0.87	False	0.835	-0.43	False	2.495	0.875	False
C8g	NA	NA	False	0.935	-0.505	False	NA	NA	False
Caap1	1.115	1.035	False	0.865	-1.34	False	1.29	1.73	False
Cab39	0.965	-0.605	False	1.025	0.4	False	0.945	-0.68	False
Cab39l	1.09	0.68	False	1.04	0.505	False	1.05	0.315	False
Cabin1	1.075	0.92	False	1.06	0.605	False	1.015	0.09	False
Cables1	0.845	-0.765	False	1.055	0.51	False	0.805	-0.91	False
Cables2	1.03	0.25	False	1.05	0.655	False	0.98	-0.115	False
Cabp1	0.955	-0.715	False	0.985	-0.6	False	0.97	-0.24	False
Cabp5	NA	NA	False	1.045	0.035	False	NA	NA	False
Cabp7	0.845	-0.73	False	0.96	-0.4	False	0.88	-0.46	False
Cacfd1	1.035	0.4	False	0.985	-0.085	False	1.055	0.455	False
Cacna1a	0.93	-0.73	False	0.95	-0.41	False	0.985	-0.16	False
Cacna1b	1.055	0.74	False	0.985	-0.02	False	1.085	0.625	False
Cacna1c	0.955	-0.32	False	1.005	0.045	False	0.95	-0.33	False
Cacna1d	0.99	-0.025	False	0.975	-0.125	False	1.02	-0.01	False
Cacna1e	0.925	-0.22	False	0.96	0.04	False	0.985	-0.235	False
Cacna1f	NA	NA	False	1.935	0.97	False	NA	NA	False
Cacna1g	0.685	-0.625	False	0.735	-0.87	False	0.915	-0.17	False
Cacna1h	0.77	-0.86	False	0.85	-0.855	False	0.92	-0.295	False
Cacna1s	NA	NA	False	1.045	0.145	False	NA	NA	False
Cacna2d1	1.08	1.17	False	0.99	0.205	False	1.135	0.94	False
Cacna2d2	0.865	-2.52	True	0.87	-2	False	0.99	-0.165	False
Cacna2d4	1.165	0.27	False	0.755	-1.13	False	1.85	0.89	False
Cacnb1	0.995	0.04	False	1.095	0.96	False	0.905	-0.725	False
Cacnb3	1.095	1.32	False	1.085	1.035	False	1.01	0.05	False
Cacnb4	1.785	1.62	False	0.98	-0.095	False	1.815	1.08	False
Cacng2	0.84	-0.59	False	0.95	-0.685	False	0.885	-0.35	False
Cacng5	NA	NA	False	1.795	1	False	NA	NA	False
Cacng7	1.005	0.09	False	1.035	0.595	False	0.965	-0.18	False
Cactin	0.945	-0.385	False	0.955	-0.525	False	0.995	0.055	False
Cacul1	1.075	0.925	False	0.98	-0.285	False	1.105	0.835	False
Cacybp	1	-0.11	False	0.975	-0.3	False	1.025	0.205	False
Cad	1.005	0.07	False	1.1	1.135	False	0.92	-0.945	False
Cadm1	1.04	0.535	False	0.965	-0.26	False	1.105	0.87	False
Cadm4	0.95	-0.82	False	0.925	-0.825	False	1.03	0.16	False
Cadps	1.035	0.505	False	0.995	-0.135	False	1.04	0.395	False
Cadps2	0.9	-0.225	False	2.9	0.54	False	0.97	-0.715	False
Cage1	0.68	-0.565	False	1.525	0.775	False	0.565	-1.1	False
Calcoco1	1	-0.07	False	0.995	-0.125	False	1.005	0.135	False
Cald1	0.975	-0.34	False	0.98	-0.05	False	0.99	-0.13	False
Calhm2	0.98	-0.22	False	0.955	-0.66	False	1.03	0.225	False
Calm1	1.01	0.035	False	1.03	0.36	False	0.975	-0.235	False
Calm2	1.015	0.175	False	1.015	0.09	False	1	0.165	False
Calm3	0.955	-0.905	False	1.115	1.395	False	0.86	-1.975	False
Calml3	1.25	0.555	False	1.295	1.05	False	0.99	0.035	False
Calml4	0.995	0	False	0.935	-0.935	False	1.065	0.585	False
Calr	1.005	-0.015	False	0.9	-1.6	False	1.13	1.34	False
Calr3	0.67	-1.26	False	1.105	0.42	False	0.62	-1.28	False
Calu	0.955	-0.765	False	0.855	-2.24	False	1.14	1.05	False
Camk1	1.055	0.805	False	0.99	0.06	False	1.075	0.66	False
Camk1d	0.88	-0.82	False	0.985	-0.04	False	0.895	-0.565	False
Camk1g	1.035	-0.1	False	0.655	-1.42	False	1.595	0.9	False
Camk2a	1.08	0.47	False	0.905	-0.33	False	1.19	0.67	False
Camk2b	1.005	0	False	1.03	0.055	False	0.975	-0.285	False
Camk2d	1.015	0.125	False	0.99	-0.075	False	1.025	0.185	False
Camk2g	0.965	-0.58	False	0.985	-0.17	False	0.98	-0.385	False
Camk2n1	0.81	-1.405	False	0.935	-0.555	False	0.86	-0.82	False
Camk2n2	0.835	-1.15	False	1.055	0.38	False	0.8	-1.31	False
Camk4	1.09	0.185	False	1.04	0.155	False	1.03	0.005	False
Camkk1	1.035	0.435	False	1.04	0.275	False	1.005	0.07	False
Camkk2	1.065	0.785	False	1.125	0.935	False	0.955	-0.27	False
Camkmt	0.845	-1.18	False	0.875	-1.12	False	0.965	-0.2	False
Camkv	1.27	1.095	False	1.255	1.28	False	1.02	0.12	False
Camlg	0.925	-0.925	False	0.965	-0.425	False	0.96	-0.38	False
Camsap1	1.08	1.015	False	1.05	0.625	False	1.03	0.185	False
Camsap2	1.005	-0.07	False	1.04	0.67	False	0.96	-0.595	False
Camsap3	1.09	1.28	False	1.04	0.355	False	1.055	0.72	False
Camta1	0.98	-0.33	False	1.055	0.69	False	0.925	-0.805	False
Camta2	0.94	-0.66	False	0.985	-0.265	False	0.95	-0.475	False
Cand1	1.005	0.085	False	1.045	0.63	False	0.97	-0.495	False
Cand2	1.025	0.315	False	1.29	2.235	False	0.795	-1.835	False
Cant1	1.03	0.365	False	0.895	-1.215	False	1.16	1.34	False
Canx	1.025	0.335	False	0.875	-1.97	False	1.19	1.935	False
Cap1	1.045	0.59	False	1.035	0.3	False	1.015	0.29	False
Cap2	0.99	0.09	False	0.815	-0.925	False	1.205	0.635	False
Capg	0.805	-1.03	False	1.62	0.725	False	0.865	-1.16	False
Capn1	0.98	-0.445	False	1.015	0.025	False	0.965	-0.37	False
Capn10	0.93	-0.32	False	0.98	-0.18	False	0.96	-0.31	False
Capn12	1.055	0.275	False	1.045	0.335	False	1.01	0.09	False
Capn15	1.245	2.065	False	1.08	0.72	False	1.15	1.05	False
Capn2	0.975	-0.55	False	1	-0.05	False	0.975	-0.375	False
Capn5	0.94	-1.15	False	1.02	-0.06	False	0.92	-1.065	False
Capn7	0.98	-0.295	False	0.995	-0.095	False	0.99	-0.155	False
Capn8	NA	NA	False	1.505	0.9	False	NA	NA	False
Capns1	1.115	1.535	False	1.02	0.025	False	1.105	1.22	False
Caprin1	0.975	-0.44	False	1.08	1.08	False	0.905	-1.315	False
Caprin2	1.03	0.31	False	1.06	0.585	False	0.98	-0.205	False
Capza1	1.015	0.16	False	1.005	0.06	False	1.01	0.055	False
Capza2	0.93	-1.16	False	0.95	-0.65	False	0.985	-0.25	False
Capzb	0.99	-0.215	False	1.005	-0.04	False	0.985	-0.125	False
Car11	1.02	0.28	False	0.83	-1.77	False	1.225	1.395	False
Car12	0.885	-2.135	False	0.825	-2.76	False	1.07	0.505	False
Car5a	NA	NA	False	1.47	0.57	False	NA	NA	False
Car5b	1.37	0.41	False	1.705	-0.135	False	2.46	0.31	False
Car9	0.93	-0.12	False	1.155	0.63	False	0.81	-0.395	False
Card10	1.035	0.35	False	1.055	0.085	False	0.995	-0.045	False
Card6	1.03	0.435	False	0.96	-0.3	False	1.07	0.58	False
Card9	0.955	-0.635	False	0.98	-0.25	False	0.975	-0.225	False
Carf	0.79	-0.875	False	0.92	-0.695	False	0.885	-0.53	False
Carhsp1	0.94	-1.03	False	1	-0.21	False	0.94	-0.73	False
Carkd	0.97	-0.415	False	0.995	-0.32	False	0.985	-0.185	False
Carm1	0.955	-0.685	False	1.11	1.44	False	0.86	-1.46	False
Carns1	0.905	-0.505	False	1.07	0.605	False	0.85	-0.855	False
Cars	1.04	0.535	False	1.035	0.35	False	1.005	0.155	False
Cars2	0.94	-0.39	False	0.93	-0.58	False	1.01	0.025	False
Casc3	0.94	-0.98	False	1.055	0.605	False	0.89	-1.22	False
Casc4	1.02	0.215	False	0.905	-1.32	False	1.155	0.99	False
Casc5	1.045	0.57	False	1.03	0.69	False	1.025	0.04	False
Caskin1	0.955	-0.585	False	1.01	-0.07	False	0.945	-0.555	False
Caskin2	0.955	-0.385	False	1.1	0.76	False	0.89	-0.995	False
Casp12	0.855	-0.46	False	1.425	1.175	False	0.605	-1.28	False
Casp2	1.035	0.5	False	1.06	0.92	False	0.975	-0.315	False
Casp3	1.005	0.18	False	1.045	0.63	False	0.96	-0.4	False
Casp6	1.105	0.665	False	1.04	0.375	False	1.06	0.325	False
Casp7	0.995	-0.065	False	1.045	0.505	False	0.945	-0.45	False
Casp8	1.29	1.265	False	1.31	1.335	False	1.04	0.165	False
Casp8ap2	0.87	-1.17	False	0.94	-0.69	False	0.92	-0.535	False
Casp9	1.155	1.51	False	0.935	-0.545	False	1.23	1.805	False
Casq1	NA	NA	False	0.75	-0.935	False	NA	NA	False
Cast	0.96	-0.755	False	0.93	-0.93	False	1.03	0.385	False
Casz1	1.06	0.785	False	1.075	0.965	False	0.985	-0.3	False
Cat	1.01	0.075	False	0.945	-0.885	False	1.07	0.685	False
Catsper2	0.94	-0.19	False	0.83	-0.88	False	1.13	0.505	False
Catsperd	1.125	0.215	False	1.135	0.065	False	1.035	0.13	False
Cav2	NA	NA	False	0.775	-0.76	False	NA	NA	False
Cav3	NA	NA	False	1.885	1.33	False	NA	NA	False
CB741658	NA	NA	False	2.595	1.075	False	NA	NA	False
Cbfa2t2	0.965	-0.6	False	1.05	0.515	False	0.925	-0.78	False
Cbfa2t3	1.07	0.54	False	1.04	0.31	False	1.025	0.265	False
Cbfb	1.03	0.365	False	1.025	0.42	False	1.005	0.09	False
Cbl	1.05	0.62	False	1.04	0.55	False	1.015	0.125	False
Cblb	0.875	-1.555	False	0.97	-0.515	False	0.91	-0.8	False
Cblc	NA	NA	False	1.845	0.37	False	NA	NA	False
Cbll1	1.06	0.66	False	0.95	-0.425	False	1.12	0.94	False
Cbln1	0.965	-0.21	False	0.95	-0.58	False	1.025	0.165	False
Cbln2	NA	NA	False	0.49	-1.685	False	NA	NA	False
Cbln3	NA	NA	False	0.815	-0.725	False	NA	NA	False
Cbr1	0.975	-0.165	False	0.905	-0.795	False	1.08	0.695	False
Cbr3	0.995	-0.06	False	0.89	-0.96	False	1.11	0.82	False
Cbr4	0.955	-0.21	False	1.18	1.34	False	0.815	-1.11	False
Cbs	0.9	-0.545	False	0.93	-0.35	False	1.025	-0.01	False
Cbwd1	0.965	-0.2	False	1.06	0.66	False	0.915	-0.65	False
Cbx1	0.93	-1.075	False	1.05	0.685	False	0.885	-1.165	False
Cbx2	1.025	0.305	False	1.17	1.77	False	0.875	-1.01	False
Cbx3	1.06	0.545	False	0.96	-0.505	False	1.105	0.595	False
Cbx4	1.055	0.86	False	1.14	1.135	False	0.945	-0.665	False
Cbx5	0.96	-0.595	False	1	0.105	False	0.965	-0.35	False
Cbx6	0.99	-0.3	False	1.075	0.895	False	0.92	-1.145	False
Cbx7	0.98	0.015	False	1.02	0.14	False	0.955	-0.165	False
Cbx8	1.035	0.36	False	1.05	0.585	False	0.98	-0.18	False
Cby1	0.97	-0.115	False	0.985	-0.115	False	0.99	-0.005	False
Cby3	NA	NA	False	0.975	-0.35	False	NA	NA	False
Cc2d1a	1.025	0.235	False	1.025	0.11	False	1.015	0.265	False
Cc2d1b	1.075	0.755	False	1.035	0.42	False	1.045	0.235	False
Cc2d2a	0.98	-0.015	False	1.16	0.835	False	0.87	-0.795	False
Ccar1	1.045	0.545	False	0.995	-0.095	False	1.055	0.565	False
Ccar2	0.95	-0.815	False	1.025	0.26	False	0.93	-0.91	False
Ccbl1	0.975	-0.335	False	0.99	-0.72	False	1.025	0.19	False
Ccdc101	1.065	0.875	False	1.065	0.705	False	1	0.015	False
Ccdc102a	1.1	0.99	False	1.075	0.425	False	1.055	0.335	False
Ccdc104	0.975	-0.475	False	1.04	0.58	False	0.935	-0.625	False
Ccdc106	1.035	0.365	False	1.035	0.34	False	0.995	0.075	False
Ccdc107	0.985	0.085	False	0.805	-1.795	False	1.225	1.265	False
Ccdc109b	1.415	1.65	False	0.88	-0.63	False	1.615	1.81	False
Ccdc11	0.76	-0.47	False	0.96	-0.24	False	0.825	-0.155	False
Ccdc111	0.88	-0.29	False	1.23	0.815	False	0.76	-0.85	False
Ccdc112	1.44	1.19	False	1.12	0.725	False	1.28	0.61	False
Ccdc114	NA	NA	False	0.765	-0.545	False	NA	NA	False
Ccdc115	1.02	0.295	False	0.92	-0.805	False	1.105	0.885	False
Ccdc116	NA	NA	False	0.865	-0.6	False	NA	NA	False
Ccdc117	1.01	0.125	False	1.155	1.435	False	0.875	-0.935	False
Ccdc12	1.02	0.205	False	0.965	-0.285	False	1.05	0.375	False
Ccdc120	1.205	1.725	False	1.1	0.695	False	1.11	0.69	False
Ccdc122	2.24	1.65	False	0.6	-1.26	False	4.39	1.975	False
Ccdc124	0.98	-0.295	False	1.035	0.075	False	0.955	-0.43	False
Ccdc125	NA	NA	False	0.94	-0.135	False	NA	NA	False
Ccdc126	1.06	0.48	False	1.01	0.185	False	1.05	0.325	False
Ccdc127	0.925	-0.61	False	0.945	-0.345	False	1	-0.15	False
Ccdc130	1.15	1.095	False	1.155	1.31	False	0.995	0.085	False
Ccdc132	1.025	0.305	False	1.03	0.475	False	0.995	-0.025	False
Ccdc134	0.89	-0.485	False	0.965	-0.21	False	0.92	-0.33	False
Ccdc136	0.975	-0.365	False	0.98	-0.34	False	0.995	0.05	False
Ccdc137	0.875	-0.75	False	1	-0.05	False	0.875	-0.725	False
Ccdc138	1.165	0.655	False	0.885	-0.88	False	1.295	1.015	False
Ccdc14	1.235	1.245	False	1.05	0.48	False	1.18	0.875	False
Ccdc141	NA	NA	False	0.78	-0.565	False	NA	NA	False
Ccdc142	1.41	1.77	False	1.09	0.65	False	1.35	1.125	False
Ccdc147	NA	NA	False	0.855	-0.49	False	NA	NA	False
Ccdc149	1.03	0.365	False	1.015	0.065	False	1.03	0.205	False
Ccdc15	0.98	-0.205	False	1	0.06	False	0.995	-0.29	False
Ccdc150	NA	NA	False	1.885	0.875	False	NA	NA	False
Ccdc151	NA	NA	False	0.525	-0.995	False	NA	NA	False
Ccdc152	0.835	-0.685	False	0.815	-0.885	False	1.12	0.26	False
Ccdc153	1.385	0.77	False	1.08	0.39	False	1.24	0.51	False
Ccdc155	1.015	0.195	False	1.02	0.135	False	1	0.015	False
Ccdc157	1.02	0.24	False	1.26	1.425	False	0.805	-0.905	False
Ccdc159	0.685	-1.285	False	0.955	-0.205	False	0.72	-1.03	False
Ccdc163	0.995	-0.045	False	1.125	0.69	False	0.895	-0.44	False
Ccdc167	1.085	0.66	False	0.99	-0.11	False	1.085	0.5	False
Ccdc17	0.85	-0.145	False	0.95	-0.205	False	0.865	-0.21	False
Ccdc174	0.96	-0.13	False	0.93	-0.535	False	1.03	0.225	False
Ccdc176	1.175	0.625	False	1.015	0.055	False	1.22	0.55	False
Ccdc177	1.285	0.95	False	0.95	-0.23	False	1.355	0.875	False
Ccdc18	0.98	0.015	False	0.955	-0.27	False	1.04	0.17	False
Ccdc181	0.965	-0.26	False	0.98	-0.16	False	0.985	-0.07	False
Ccdc22	0.925	-1.32	False	1.06	0.745	False	0.875	-1.51	False
Ccdc23	0.81	-0.64	False	0.885	-0.61	False	0.865	-0.34	False
Ccdc25	1.04	0.47	False	0.98	-0.195	False	1.06	0.51	False
Ccdc28a	0.775	-0.93	False	1.11	0.865	False	0.7	-1.075	False
Ccdc28b	1.075	0.565	False	0.945	-0.275	False	1.155	0.78	False
Ccdc3	NA	NA	False	0.68	-0.665	False	NA	NA	False
Ccdc30	NA	NA	False	0.875	-0.58	False	NA	NA	False
Ccdc32	1.005	0	False	0.95	-0.53	False	1.065	0.32	False
Ccdc34	1.115	0.845	False	1.125	0.925	False	0.995	0.065	False
Ccdc39	0.78	-0.965	False	1.305	1.175	False	0.625	-1.845	False
Ccdc40	1.045	-0.095	False	1.04	0.26	False	1.035	-0.26	False
Ccdc41	1.01	0.16	False	0.935	-0.54	False	1.075	0.28	False
Ccdc43	0.945	-0.475	False	0.995	-0.11	False	0.955	-0.3	False
Ccdc47	1.035	0.47	False	0.85	-2.21	False	1.225	2.495	False
Ccdc50	0.955	-0.72	False	0.985	-0.195	False	0.975	-0.245	False
Ccdc51	1.04	0.4	False	1.015	0.12	False	1.025	0.205	False
Ccdc53	0.94	-0.72	False	0.97	-0.45	False	0.98	-0.205	False
Ccdc58	0.915	-0.755	False	0.95	-0.42	False	0.96	-0.23	False
Ccdc59	0.855	-1.08	False	0.93	-0.66	False	0.915	-0.515	False
Ccdc6	1	-0.02	False	1.015	0.115	False	0.985	-0.195	False
Ccdc61	0.965	-0.065	False	1.125	0.995	False	0.855	-0.8	False
Ccdc62	1.025	-0.115	False	0.955	-0.4	False	1.32	0.15	False
Ccdc64	1.115	1.05	False	0.995	-0.22	False	1.12	0.82	False
Ccdc64b	0.885	-0.655	False	0.925	-0.595	False	0.955	-0.16	False
Ccdc65	0.98	0.02	False	1.175	1.025	False	0.84	-0.715	False
Ccdc66	0.84	-1.57	False	0.96	-0.36	False	0.88	-0.99	False
Ccdc69	1.195	0.855	False	1.115	0.68	False	1.07	0.305	False
Ccdc71	0.825	-1.27	False	1.045	0.54	False	0.79	-1.335	False
Ccdc71l	1.08	0.515	False	1.07	0.685	False	1.015	0.085	False
Ccdc74a	1.015	0.065	False	0.94	-0.18	False	1.055	-0.05	False
Ccdc77	0.995	0.09	False	1.065	0.575	False	0.94	-0.25	False
Ccdc78	1.095	0.155	False	1.61	1.495	False	0.965	-0.66	False
Ccdc8	1.05	0.655	False	1.08	0.97	False	0.97	-0.245	False
Ccdc80	0.965	-0.25	False	1.36	0.42	False	0.805	-0.495	False
Ccdc82	0.875	-1.005	False	0.97	-0.305	False	0.905	-0.625	False
Ccdc84	1	0.05	False	1.005	0.175	False	1.005	0.045	False
Ccdc85b	1.03	0.365	False	1.08	0.52	False	0.975	-0.155	False
Ccdc85c	1.045	0.425	False	1.06	0.88	False	0.985	-0.14	False
Ccdc86	0.985	-0.265	False	0.9	-0.99	False	1.09	0.815	False
Ccdc88a	0.975	-0.395	False	1.015	0.275	False	0.96	-0.43	False
Ccdc88b	0.985	-0.315	False	1.09	0.81	False	0.9	-1.03	False
Ccdc88c	1.005	0.17	False	1.015	0.305	False	1.02	-0.055	False
Ccdc90b	1.165	1.29	False	0.985	-0.09	False	1.18	1.05	False
Ccdc91	1.055	0.58	False	1.045	0.595	False	1.01	0.115	False
Ccdc92	0.915	-0.985	False	1.02	-0.07	False	0.905	-0.88	False
Ccdc93	0.98	-0.14	False	1	0.155	False	0.975	-0.16	False
Ccdc94	1.145	1.065	False	0.93	-0.59	False	1.23	1.2	False
Ccdc96	0.815	-0.55	False	0.895	-0.385	False	0.925	-0.17	False
Ccdc97	0.96	-0.505	False	1.14	1.125	False	0.855	-1.54	False
Cchcr1	1.005	0.1	False	1.055	0.475	False	0.965	-0.315	False
Cckbr	0.965	-0.125	False	NA	NA	False	NA	NA	False
Ccl24	NA	NA	False	0.83	-0.38	False	NA	NA	False
Ccl27	0.685	-1.725	False	0.89	-0.57	False	0.805	-0.76	False
Ccl28	NA	NA	False	0.885	-0.34	False	NA	NA	False
Ccm2	1.125	1.21	False	1.015	-0.005	False	1.11	0.775	False
Ccna1	0.96	-0.18	False	1.135	0.795	False	0.835	-0.635	False
Ccna2	1.065	0.905	False	1.05	0.63	False	1.015	0.19	False
Ccnb1	1.015	0.1	False	0.995	-0.16	False	1.02	0.285	False
Ccnb1ip1	0.965	-0.625	False	0.925	-0.98	False	1.04	0.425	False
Ccnb2	1.015	0.28	False	1.025	0.31	False	0.99	-0.065	False
Ccnc	0.9	-0.93	False	0.99	0	False	0.91	-0.745	False
Ccnd1	0.995	0.21	False	0.85	-0.81	False	1.175	0.69	False
Ccnd3	1.08	1.11	False	1.05	0.22	False	1.04	0.48	False
Ccndbp1	1.02	0.19	False	0.965	-0.53	False	1.065	0.6	False
Ccne1	1.095	0.9	False	1.01	0.045	False	1.09	0.705	False
Ccne2	0.995	-0.075	False	1.035	0.62	False	0.975	-0.5	False
Ccnf	0.95	-0.74	False	1.045	0.175	False	0.92	-0.655	False
Ccng1	1.045	0.67	False	0.97	-0.375	False	1.085	0.86	False
Ccng2	0.985	-0.025	False	1.06	0.515	False	0.945	-0.33	False
Ccnh	0.955	-0.745	False	0.985	-0.05	False	0.965	-0.34	False
Ccni	1.02	0.325	False	1.045	0.715	False	0.985	-0.105	False
Ccnj	0.95	-0.01	False	0.905	-0.745	False	1.055	0.21	False
Ccnjl	1.03	0.23	False	1.095	0.91	False	0.965	-0.505	False
Ccnk	1.025	0.38	False	1.035	0.56	False	1	-0.175	False
Ccnl1	1.015	0.24	False	0.93	-0.5	False	1.095	0.685	False
Ccnl2	1.165	1.28	False	0.955	-0.44	False	1.22	1.29	False
Ccnt1	0.975	-0.415	False	1.065	0.66	False	0.92	-0.77	False
Ccnt2	1.035	0.41	False	0.995	0.095	False	1.045	0.365	False
Ccny	0.855	-1.4	False	0.935	-0.88	False	0.915	-0.61	False
Ccnyl1	1.095	0.855	False	0.965	-0.2	False	1.155	0.845	False
Ccp110	1.055	0.595	False	1.03	0.54	False	1.025	0.21	False
Ccpg1	0.915	-1.44	False	0.9	-1.24	False	1.025	0.095	False
Ccr10	NA	NA	False	0.88	-0.285	False	NA	NA	False
Ccr4	0.64	-0.74	False	1.22	0.33	False	0.63	-0.81	False
Ccr9	NA	NA	False	0.92	-0.625	False	NA	NA	False
Ccrn4l	1.125	1.31	False	1.175	1.655	False	0.96	-0.22	False
Ccs	1.035	0.53	False	1.015	0.135	False	1.025	0.22	False
Ccsap	1.01	0.18	False	0.995	-0.265	False	1.025	0.16	False
Ccser1	0.95	-0.18	False	1.025	0.435	False	0.945	-0.3	False
Ccser2	1.065	0.78	False	1.005	0.15	False	1.065	0.565	False
Cct2	1.005	-0.04	False	0.975	-0.615	False	1.03	0.61	False
Cct3	1.025	0.39	False	0.985	-0.39	False	1.045	0.7	False
Cct4	0.98	-0.435	False	1.015	0.03	False	0.965	-0.34	False
Cct5	1	-0.05	False	1.03	0.335	False	0.97	-0.28	False
Cct6a	1.03	0.435	False	1.05	0.665	False	0.98	-0.22	False
Cct6b	0.8	-0.58	False	0.9	-0.28	False	0.895	-0.305	False
Cct7	1.005	0.02	False	1.01	-0.015	False	1	0.075	False
Cct8	1.03	0.425	False	1.01	0.09	False	1.02	0.365	False
Ccz1	0.965	-0.585	False	1.01	0.21	False	0.95	-0.435	False
Cd101	NA	NA	False	0.64	-0.935	False	NA	NA	False
Cd151	1.03	0.35	False	0.925	-1.13	False	1.12	1.21	False
Cd163	NA	NA	False	1.23	0.2	False	NA	NA	False
Cd164	0.99	-0.175	False	0.89	-1.46	False	1.145	1.02	False
Cd200r1	NA	NA	False	0.78	-0.485	False	NA	NA	False
Cd22	NA	NA	False	0.965	-0.24	False	NA	NA	False
Cd24	0.85	-2.53	True	0.915	-1.485	False	0.93	-0.985	False
Cd248	1.175	0.75	False	1.055	0.24	False	1.195	0.435	False
Cd274	1.135	0.515	False	0.93	-0.44	False	1.22	0.605	False
Cd276	1.06	0.57	False	0.91	-0.985	False	1.175	1.195	False
Cd2ap	1.045	0.59	False	1.01	0.11	False	1.03	0.39	False
Cd2bp2	0.965	-0.52	False	1.02	0.225	False	0.945	-0.525	False
Cd320	1.05	0.645	False	0.905	-1.16	False	1.165	1.405	False
Cd38	NA	NA	False	1.17	0.365	False	NA	NA	False
Cd3eap	1.015	0.245	False	0.92	-0.97	False	1.105	0.91	False
Cd40	NA	NA	False	1.79	0.18	False	NA	NA	False
Cd44	0.88	-0.645	False	0.845	-1.16	False	1.115	0.505	False
Cd46	NA	NA	False	1.345	0.355	False	NA	NA	False
Cd47	0.985	-0.225	False	0.9	-1.54	False	1.105	1.125	False
Cd55	0.9	-0.19	False	1.025	0.045	False	0.95	-0.16	False
Cd59	1.06	0.75	False	0.925	-0.79	False	1.15	1.265	False
Cd63	1.025	0.37	False	0.885	-1.685	False	1.16	1.875	False
Cd7	NA	NA	False	0.86	-0.045	False	NA	NA	False
Cd70	1.42	0.16	False	1.125	0.485	False	1.26	-0.415	False
Cd72	NA	NA	False	0.94	-0.13	False	NA	NA	False
Cd80	NA	NA	False	1.77	0.77	False	NA	NA	False
Cd81	1.065	1.05	False	0.92	-1.2	False	1.165	1.98	False
Cd82	1.12	1.385	False	0.925	-0.68	False	1.23	1.75	False
Cd83	0.89	-0.495	False	0.925	-0.6	False	0.96	-0.11	False
Cd9	1.095	1.21	False	0.94	-0.65	False	1.17	1.575	False
Cd97	0.935	-0.785	False	0.83	-1.575	False	1.14	1.105	False
Cd99	1.01	0.23	False	0.965	-0.595	False	1.045	0.545	False
Cd99l2	0.735	-0.905	False	0.955	-0.08	False	0.79	-0.7	False
Cda	1.12	0.215	False	1.6	0.925	False	0.745	-0.7	False
Cdadc1	1.025	0.195	False	0.935	-0.61	False	1.09	0.545	False
Cdan1	1.075	0.97	False	1.09	0.925	False	0.985	-0.155	False
Cdc123	1.045	0.55	False	1.025	0.335	False	1.025	0.155	False
Cdc14a	0.89	-0.515	False	0.935	-0.615	False	0.955	-0.12	False
Cdc14b	1.085	0.53	False	0.985	-0.11	False	1.105	0.45	False
Cdc16	1.045	0.475	False	0.985	-0.205	False	1.06	0.615	False
Cdc20	1.055	0.73	False	1.025	0.3	False	1.025	0.175	False
Cdc23	1.035	0.51	False	0.985	-0.235	False	1.05	0.61	False
Cdc25a	0.865	-1.385	False	1	0.11	False	0.865	-1.1	False
Cdc25b	1.045	0.645	False	1.095	1.055	False	0.955	-0.5	False
Cdc25c	1.07	0.73	False	1	0.045	False	1.08	0.505	False
Cdc26	0.81	-0.79	False	0.96	-0.335	False	0.845	-0.62	False
Cdc27	1.015	0.15	False	1.05	0.7	False	0.97	-0.325	False
Cdc34	1.05	0.68	False	0.995	-0.19	False	1.07	0.64	False
Cdc37	0.99	-0.245	False	1.015	-0.075	False	0.975	-0.115	False
Cdc37l1	0.935	-0.715	False	0.995	-0.03	False	0.94	-0.495	False
Cdc40	0.955	-0.5	False	0.99	-0.025	False	0.97	-0.285	False
Cdc42	0.925	-1.375	False	1.005	0.07	False	0.92	-1.175	False
Cdc42bpa	1.015	0.125	False	0.94	-0.55	False	1.085	0.66	False
Cdc42bpb	1	-0.055	False	1.045	0.485	False	0.955	-0.565	False
Cdc42bpg	1.01	0.065	False	1.06	0.76	False	0.95	-0.555	False
Cdc42ep1	0.915	-0.345	False	0.94	-0.465	False	0.975	-0.035	False
Cdc42ep2	0.79	-0.74	False	0.875	-0.46	False	0.925	-0.27	False
Cdc42ep3	0.895	-1.025	False	0.92	-1.025	False	0.975	-0.24	False
Cdc42ep4	1.03	0.135	False	1.095	0.93	False	0.935	-0.66	False
Cdc42se1	0.755	-2.21	True	0.975	-0.405	False	0.77	-1.61	False
Cdc42se2	0.83	-0.99	False	1	-0.08	False	0.835	-0.875	False
Cdc45	1.11	1.235	False	1.01	0.185	False	1.1	1.045	False
Cdc5l	0.985	-0.465	False	1.04	0.435	False	0.95	-0.58	False
Cdc6	1.075	0.93	False	1.095	0.91	False	0.98	-0.19	False
Cdc7	1.145	1.22	False	1.055	0.48	False	1.09	0.575	False
Cdc73	0.925	-1.22	False	1.055	0.615	False	0.89	-1.315	False
Cdca2	0.945	-0.825	False	1.035	0.535	False	0.91	-0.89	False
Cdca3	1.01	0.055	False	1.01	0.1	False	0.995	0	False
Cdca4	1.025	0.3	False	0.99	-0.075	False	1.035	0.32	False
Cdca5	0.975	-0.115	False	1.085	0.695	False	0.895	-0.635	False
Cdca7	1.005	0.08	False	1.085	0.98	False	0.93	-0.645	False
Cdca7l	0.97	-0.3	False	0.97	-0.185	False	1	-0.03	False
Cdca8	0.96	-0.385	False	1.13	1.22	False	0.86	-1.34	False
Cdcp1	0.985	-0.22	False	0.875	-1.165	False	1.115	1.05	False
Cdh1	1.14	1.05	False	0.69	-2.11	False	1.715	3.115	True
Cdh15	0.715	-0.845	False	0.975	-0.1	False	0.73	-0.705	False
Cdh17	1.355	0.72	False	NA	NA	False	NA	NA	False
Cdh18	NA	NA	False	1.83	0.89	False	NA	NA	False
Cdh19	NA	NA	False	0.795	-0.64	False	NA	NA	False
Cdh2	1.1	1.05	False	0.94	-0.42	False	1.175	1.435	False
Cdh22	0.925	-0.65	False	1.065	0.89	False	0.875	-0.93	False
Cdh24	1.03	0.405	False	0.98	-0.2	False	1.055	0.44	False
Cdh3	1.105	0.67	False	0.84	-0.69	False	1.365	1.185	False
Cdhr1	2.795	2.46	True	1.085	0.495	False	2.585	1.545	False
Cdhr2	2.465	1.585	False	1.02	0.17	False	2.605	1.32	False
Cdhr4	2.05	1.845	False	1.435	1.235	False	1.41	0.545	False
Cdip1	0.88	-1.545	False	1.025	0.255	False	0.86	-1.285	False
Cdipt	0.985	-0.375	False	0.95	-0.65	False	1.03	0.33	False
Cdk1	1.06	0.91	False	1.04	0.525	False	1.015	0.2	False
Cdk10	1.07	0.845	False	0.93	-0.65	False	1.155	1.235	False
Cdk11b	0.955	-0.47	False	0.965	-0.485	False	0.99	-0.12	False
Cdk12	0.985	-0.39	False	1.02	0.285	False	0.965	-0.42	False
Cdk13	1.08	0.795	False	0.95	-0.505	False	1.135	1.025	False
Cdk14	NA	NA	False	1.13	0.495	False	NA	NA	False
Cdk16	1.125	1.34	False	1.01	0.08	False	1.115	0.93	False
Cdk17	1.175	1.23	False	1.045	0.645	False	1.115	0.815	False
Cdk18	0.86	-2.255	True	0.925	-1.51	False	0.93	-0.795	False
Cdk19	1.06	0.74	False	1.035	0.42	False	1.025	0.37	False
Cdk2	1.065	0.905	False	1.025	0.38	False	1.04	0.425	False
Cdk20	1.135	0.95	False	1.015	0.225	False	1.115	0.715	False
Cdk2ap1	0.84	-1.985	False	1.015	0.185	False	0.825	-1.845	False
Cdk2ap2	0.94	-0.515	False	0.985	-0.195	False	0.955	-0.31	False
Cdk4	0.97	-0.5	False	1.035	0.5	False	0.935	-0.75	False
Cdk5	1.045	0.655	False	0.925	-0.93	False	1.135	1.44	False
Cdk5r1	1.255	0.955	False	1.29	1.24	False	0.965	-0.125	False
Cdk5r2	1.05	0.67	False	1.13	1.25	False	0.925	-0.885	False
Cdk5rap1	0.87	-1.305	False	0.9	-0.835	False	0.965	-0.215	False
Cdk5rap2	1.055	0.725	False	1.065	0.54	False	0.99	-0.085	False
Cdk5rap3	1.095	1.4	False	1.035	0.31	False	1.065	0.78	False
Cdk6	1.015	0.18	False	1.105	1.365	False	0.92	-1.09	False
Cdk7	1.07	0.78	False	0.955	-0.395	False	1.12	1.035	False
Cdk8	0.955	-0.32	False	0.995	-0.07	False	0.96	-0.185	False
Cdk9	0.97	-0.435	False	1.05	0.625	False	0.925	-0.875	False
Cdkal1	0.82	-1.57	False	1.085	0.775	False	0.76	-1.75	False
Cdkl1	NA	NA	False	0.31	-1.9	False	NA	NA	False
Cdkl2	1.01	-0.42	False	1.04	0.395	False	0.985	-0.56	False
Cdkl3	1.26	0.985	False	0.88	-0.715	False	1.43	1.18	False
Cdkl4	0.99	-0.025	False	0.975	0.03	False	1.005	0.01	False
Cdkl5	0.99	0.035	False	0.975	-0.165	False	1.015	0.105	False
Cdkn1a	0.965	-0.515	False	0.96	-0.54	False	1.005	0.075	False
Cdkn1b	1.05	0.405	False	1.035	0.465	False	1.01	0.11	False
Cdkn1c	1.135	0.64	False	1.1	0.59	False	1.08	0.235	False
Cdkn2aip	1.05	0.515	False	1	-0.03	False	1.045	0.495	False
Cdkn2aipnl	0.98	-0.325	False	1.025	0.35	False	0.96	-0.49	False
Cdkn2c	0.83	-1.225	False	0.98	-0.465	False	0.85	-0.855	False
Cdkn2d	1.105	1.495	False	1.085	0.825	False	1.03	0.335	False
Cdkn3	0.99	-0.16	False	1.055	0.61	False	0.935	-0.755	False
Cdnf	NA	NA	False	0.615	-0.995	False	NA	NA	False
Cdo1	1.05	0.375	False	0.825	-1.165	False	1.26	0.95	False
Cdon	1.015	0.175	False	0.99	0.07	False	1.04	0.15	False
Cdr2	1.13	1.35	False	1.1	1.02	False	1.03	0.38	False
Cdr2l	0.865	-0.945	False	1.07	0.73	False	0.81	-1.28	False
Cds1	0.905	-0.31	False	1.045	0.11	False	0.905	-0.355	False
Cds2	0.965	-0.465	False	0.92	-0.855	False	1.055	0.425	False
Cdt1	1.095	1.325	False	1.075	0.755	False	1.025	0.265	False
Cdv3	0.87	-1.405	False	1.015	0.25	False	0.86	-1.23	False
Cdyl	0.915	-0.84	False	0.985	0	False	0.925	-0.65	False
Ceacam1	0.89	-1.14	False	0.845	-1.655	False	1.055	0.395	False
Ceacam10	0.995	0.095	False	0.96	-0.11	False	1.04	0.16	False
Ceacam18	NA	NA	False	0.985	-0.075	False	NA	NA	False
Cebpa	1.105	0.35	False	1.165	0.66	False	0.975	-0.145	False
Cebpb	0.99	-0.245	False	1.195	2.07	False	0.83	-2.2	False
Cebpd	0.94	-0.27	False	1.145	0.845	False	0.815	-1.125	False
Cebpe	0.995	0.065	False	NA	NA	False	NA	NA	False
Cebpg	1.015	0.315	False	1.025	0.33	False	0.995	-0.11	False
Cebpz	0.95	-0.815	False	0.995	0.095	False	0.955	-0.53	False
Cecr2	0.805	-1.335	False	0.985	-0.08	False	0.82	-1.045	False
Cecr5	1.145	1.015	False	1.11	0.78	False	1.055	0.205	False
Cecr6	NA	NA	False	0.785	-0.81	False	NA	NA	False
Cela1	0.755	-0.815	False	1.39	1.165	False	0.535	-1.35	False
Celf1	1.01	0.105	False	1.015	0.32	False	0.995	-0.075	False
Celf2	1.365	1.205	False	0.845	-0.69	False	1.775	1.175	False
Celf3	1.02	0.24	False	1.005	-0.13	False	1.015	0.175	False
Celf4	1.09	0.955	False	1.02	0.375	False	1.075	0.25	False
Celf5	1.13	1.315	False	0.975	-0.305	False	1.155	1.2	False
Celf6	1.05	0.48	False	1.065	0.48	False	0.98	-0.175	False
Celsr2	1.06	0.88	False	0.995	0.115	False	1.075	0.595	False
Celsr3	0.97	-0.485	False	0.965	-0.29	False	1.005	-0.025	False
Cend1	1.05	0.34	False	1.03	0.385	False	1.015	0.095	False
Cenpa	0.96	-0.355	False	1.01	0.295	False	0.965	-0.425	False
Cenpb	0.965	-0.34	False	1	-0.14	False	0.97	-0.26	False
Cenpc	0.92	-0.805	False	1.01	0.21	False	0.905	-0.81	False
Cenpe	0.995	-0.065	False	0.905	-0.97	False	1.1	0.78	False
Cenpf	1.045	0.52	False	1.05	0.795	False	0.995	-0.23	False
Cenpi	1.04	0.34	False	0.98	-0.045	False	1.065	0.31	False
Cenpj	0.99	-0.075	False	0.95	-0.45	False	1.04	0.34	False
Cenpk	0.965	-0.43	False	0.935	-0.695	False	1.03	0.25	False
Cenpl	0.825	-1.18	False	1.03	0.335	False	0.8	-1.185	False
Cenpm	1.145	1.73	False	1.115	1.02	False	1.045	0.31	False
Cenpn	0.925	-0.705	False	1.01	0.15	False	0.915	-0.605	False
Cenpo	0.98	-0.14	False	1.06	0.79	False	0.95	-0.565	False
Cenpp	1.035	0.37	False	0.92	-0.66	False	1.12	0.86	False
Cenpq	1.035	0.34	False	1.01	0.115	False	1.02	0.155	False
Cenpt	1.03	0.43	False	1.1	0.76	False	0.945	-0.53	False
Cenpu	0.915	-0.87	False	1.02	0.325	False	0.895	-0.825	False
Cenpv	1.005	0.065	False	1	-0.115	False	1.01	0.105	False
Cenpw	1.025	0.36	False	1.01	0.075	False	1.02	0.21	False
Cep112	1.25	1.235	False	0.935	-0.42	False	1.42	1.41	False
Cep120	1.1	1.22	False	1.105	1.22	False	0.995	-0.04	False
Cep135	1.28	1.655	False	1.055	0.51	False	1.215	1.03	False
Cep152	0.97	-0.04	False	1.04	0.195	False	0.955	-0.275	False
Cep164	1.08	0.87	False	0.985	-0.1	False	1.095	0.815	False
Cep170	0.985	-0.14	False	1.08	1.08	False	0.915	-0.945	False
Cep170b	0.97	-0.405	False	1.105	1.375	False	0.875	-1.505	False
Cep19	0.62	-1.635	False	0.93	-0.825	False	0.67	-1.075	False
Cep250	1.05	0.685	False	1.135	1.54	False	0.93	-0.8	False
Cep290	1.01	0.14	False	1.035	0.34	False	0.975	-0.15	False
Cep350	1.015	0.11	False	1.015	0.35	False	1	-0.05	False
Cep41	1.085	0.85	False	0.985	-0.14	False	1.105	0.84	False
Cep44	1.015	0.31	False	1.015	0.265	False	1	0.115	False
Cep55	1.015	0.275	False	0.97	-0.325	False	1.05	0.405	False
Cep57	0.955	-0.535	False	0.98	-0.23	False	0.975	-0.19	False
Cep57l1	0.985	-0.13	False	0.97	-0.3	False	1.02	0.185	False
Cep63	1.035	0.455	False	1.075	0.675	False	0.97	-0.065	False
Cep68	1.065	0.8	False	1.07	0.97	False	0.995	-0.085	False
Cep70	0.96	-0.335	False	1.085	0.87	False	0.89	-0.97	False
Cep72	1.06	0.69	False	0.855	-1.455	False	1.24	1.8	False
Cep76	1.095	1.255	False	0.99	-0.23	False	1.105	0.97	False
Cep78	1.055	0.73	False	1.04	0.625	False	1.02	0.13	False
Cep85	0.99	-0.195	False	1.01	0.125	False	0.98	-0.265	False
Cep89	0.95	-0.59	False	0.99	-0.495	False	0.965	-0.29	False
Cep95	0.88	-0.79	False	0.985	-0.09	False	0.89	-0.545	False
Cep97	0.965	-0.475	False	1.045	0.525	False	0.92	-0.785	False
Cept1	1.075	0.855	False	0.915	-1.015	False	1.175	1.5	False
Cer1	NA	NA	False	1.455	0.645	False	NA	NA	False
Cercam	0.875	-0.52	False	0.945	-0.245	False	0.935	-0.205	False
Cerk	1.045	0.64	False	1.04	0.39	False	1.005	0.055	False
Cers1	0.945	-0.3	False	1.155	1.135	False	0.815	-1.16	False
Cers2	1.08	1.05	False	0.945	-0.76	False	1.14	1.38	False
Cers4	1.02	0.265	False	0.985	-0.165	False	1.035	0.355	False
Cers5	0.99	-0.26	False	0.91	-1.4	False	1.09	1.165	False
Cers6	1.055	0.67	False	0.95	-0.625	False	1.115	0.905	False
Ces1a	1.1	0.55	False	0.875	-0.54	False	1.32	1.01	False
Ces2h	NA	NA	False	0.61	-1.245	False	NA	NA	False
Ces5a	1.035	0.385	False	0.945	-0.68	False	1.095	0.78	False
Cetn2	1.025	0.355	False	0.97	-0.17	False	1.065	0.465	False
Cetn3	1.05	0.415	False	1	0.1	False	1.05	0.375	False
Cetn4	0.85	-0.695	False	0.875	-0.67	False	0.97	-0.115	False
Cfdp1	0.87	-1.34	False	0.955	-0.53	False	0.915	-0.7	False
Cfl1	0.995	-0.185	False	1.005	-0.165	False	0.99	0.04	False
Cfl2	0.935	-0.975	False	1	0.075	False	0.93	-0.725	False
Cflar	0.83	-0.44	False	0.895	-0.59	False	0.925	-0.105	False
Cfp	NA	NA	False	1.315	0.935	False	NA	NA	False
Cga	1.045	0.325	False	0.925	-0.475	False	1.17	0.685	False
Cggbp1	0.91	-0.91	False	1.04	0.57	False	0.89	-0.965	False
Cgn	1.17	1.035	False	0.985	-0.035	False	1.185	0.94	False
Cgnl1	NA	NA	False	0.73	-0.545	False	NA	NA	False
Cgref1	0.985	-0.175	False	0.86	-1.665	False	1.145	1.095	False
Cgrrf1	1.255	2.12	False	0.91	-0.885	False	1.375	2.275	False
Chac1	1.04	0.595	False	1.03	-0.15	False	1.02	0.295	False
Chac2	1	-0.015	False	0.9	-0.975	False	1.105	0.79	False
Chadl	NA	NA	False	0.88	-0.225	False	NA	NA	False
Chaf1a	1.015	0.17	False	1.11	1.085	False	0.92	-0.955	False
Chaf1b	1.1	1.275	False	1	-0.005	False	1.105	0.88	False
Champ1	1.005	0.11	False	1	-0.105	False	1.005	0.075	False
Chat	0.77	-0.615	False	0.845	-0.565	False	0.99	-0.17	False
Chchd1	0.91	-1.03	False	0.945	-0.625	False	0.965	-0.315	False
Chchd10	0.895	-1.835	False	1.03	0.15	False	0.87	-1.745	False
Chchd2	0.94	-0.345	False	0.94	-0.64	False	1.005	0.015	False
Chchd3	0.85	-2.365	True	0.99	-0.2	False	0.855	-1.635	False
Chchd4	0.86	-0.515	False	1.01	0.08	False	0.85	-0.555	False
Chchd5	1.025	0.38	False	1	-0.09	False	1.025	0.31	False
Chchd6	0.975	-0.375	False	0.97	-0.66	False	1.02	0.215	False
Chchd7	0.785	-0.63	False	0.9	-0.75	False	0.935	-0.05	False
Chd1	1.005	0.055	False	0.975	-0.215	False	1.03	0.305	False
Chd1l	0.98	-0.125	False	1.015	0.185	False	0.965	-0.215	False
Chd2	0.95	-0.7	False	0.985	-0.125	False	0.965	-0.43	False
Chd3	1.075	1.15	False	1.075	0.915	False	1.005	0.065	False
Chd4	1.04	0.555	False	1.11	1.43	False	0.94	-0.71	False
Chd5	1.065	0.575	False	1.03	0.28	False	1.035	0.24	False
Chd6	0.98	-0.3	False	1.03	0.35	False	0.95	-0.48	False
Chd7	0.985	-0.115	False	0.99	-0.01	False	0.99	-0.09	False
Chd8	0.955	-0.82	False	1.085	1.01	False	0.88	-1.275	False
Chd9	0.985	-0.115	False	0.99	0.07	False	1.005	-0.055	False
Chek1	1.025	0.29	False	1.06	0.76	False	0.97	-0.415	False
Chek2	1.07	0.835	False	1.085	0.89	False	0.985	-0.085	False
Cherp	0.995	-0.15	False	1.13	1.365	False	0.88	-1.61	False
Chfr	0.88	-0.985	False	0.985	-0.19	False	0.895	-0.76	False
Chga	0.94	-1.19	False	0.88	-1.91	False	1.075	0.655	False
Chgb	0.83	-3.235	True	0.72	-5.22	True	1.155	1.73	False
Chic1	1.075	0.485	False	1	-0.005	False	1.09	0.37	False
Chic2	1.03	0	False	0.875	-1.04	False	1.16	0.32	False
Chid1	0.875	-0.785	False	0.905	-0.69	False	0.97	-0.155	False
Chit1	NA	NA	False	1.835	0.015	False	NA	NA	False
Chka	1.185	1.79	False	1.135	1.215	False	1.04	0.26	False
Chkb	0.925	-0.76	False	1.04	0.57	False	0.895	-0.885	False
Chm	1.015	0.25	False	0.965	-0.225	False	1.06	0.435	False
Chml	0.945	-0.23	False	1.04	0.225	False	0.9	-0.305	False
Chmp1a	1	-0.09	False	1	-0.365	False	1.01	0.135	False
Chmp1b	1.03	0.265	False	0.915	-0.965	False	1.125	0.955	False
Chmp2a	1.025	0.31	False	1.045	0.47	False	0.985	-0.24	False
Chmp2b	0.93	-0.715	False	0.98	-0.235	False	0.945	-0.455	False
Chmp3	1.005	0.12	False	1.01	0.265	False	0.995	0.005	False
Chmp4b	1.005	0.05	False	1.02	0.23	False	0.985	-0.13	False
Chmp4bl1	1	0	False	1.01	0.065	False	0.99	-0.07	False
Chmp5	0.98	-0.215	False	1.015	0.165	False	0.97	-0.34	False
Chmp6	1.065	0.615	False	0.99	-0.005	False	1.07	0.57	False
Chmp7	0.99	-0.145	False	1.01	0.125	False	0.98	-0.2	False
Chn1	1.08	0.67	False	0.99	-0.185	False	1.09	0.565	False
Chn3	1.01	0.235	False	1.005	-0.03	False	1.005	0.145	False
Chordc1	0.955	-0.73	False	1.03	0.52	False	0.935	-0.885	False
Chp1	0.96	-0.32	False	1.01	0.165	False	0.95	-0.385	False
Chpf	0.995	-0.085	False	0.975	-0.16	False	1.03	0.135	False
Chpf2	1.03	0.335	False	0.89	-1.19	False	1.17	1.045	False
Chpt1	0.94	-0.34	False	0.985	-0.045	False	0.975	-0.275	False
Chrac1	1	0.165	False	0.955	-0.475	False	1.05	0.37	False
Chrd	1.325	1.565	False	1.035	0.19	False	1.27	1.085	False
Chrm1	1.195	0.835	False	0.98	-0.2	False	1.28	0.805	False
Chrm3	0.91	-0.255	False	1.59	0.63	False	0.645	-0.725	False
Chrm4	1.05	0.715	False	0.99	-0.265	False	1.06	0.65	False
Chrna1	NA	NA	False	0.97	0.015	False	NA	NA	False
Chrna2	1.085	0.39	False	1.28	0.515	False	1.035	-0.215	False
Chrna3	1.065	0.935	False	0.945	-0.48	False	1.13	1.29	False
Chrna4	1.055	0.33	False	0.86	-0.385	False	1.25	0.625	False
Chrna5	1.18	1.795	False	0.845	-1.34	False	1.435	2.725	True
Chrna7	1.105	1.135	False	0.915	-0.545	False	1.28	1.58	False
Chrnb1	1.03	0.29	False	0.825	-1.565	False	1.265	1.555	False
Chrnb2	1.095	1.035	False	0.955	-0.385	False	1.145	1.25	False
Chrnb4	0.99	-0.075	False	0.865	-0.995	False	1.14	1.035	False
Chrnd	0.75	-0.32	False	0.54	-1	False	1.555	0.605	False
Chst1	1.04	0.36	False	0.92	-0.665	False	1.13	0.47	False
Chst10	0.96	-0.165	False	0.9	-0.955	False	1.09	0.58	False
Chst11	0.97	-0.275	False	0.93	-0.83	False	1.04	0.32	False
Chst12	0.89	-0.625	False	0.825	-1.22	False	1.085	0.41	False
Chst13	1.2	0.5	False	1.05	0.385	False	1.19	0.125	False
Chst14	NA	NA	False	1.075	-0.065	False	NA	NA	False
Chst15	NA	NA	False	1.185	0.26	False	NA	NA	False
Chst3	NA	NA	False	1.07	-0.015	False	NA	NA	False
Chst4	1.01	0.175	False	0.83	-0.665	False	1.265	0.755	False
Chsy1	0.925	-0.39	False	1.095	1.155	False	0.85	-0.885	False
Chsy3	1.625	0.91	False	0.865	-0.45	False	1.86	0.785	False
Chtf18	0.985	-0.245	False	1.125	1.04	False	0.88	-1.17	False
Chtf8	0.965	-0.32	False	1.055	0.615	False	0.915	-0.75	False
Chtop	0.985	-0.23	False	1.005	-0.02	False	0.98	-0.17	False
Chuk	1.04	0.335	False	0.985	-0.175	False	1.055	0.455	False
Churc1	1.095	1.195	False	1.025	0.27	False	1.065	0.54	False
Ciao1	1	0.01	False	0.97	-0.62	False	1.035	0.465	False
Ciapin1	0.99	-0.25	False	0.995	-0.355	False	0.995	-0.015	False
Cib1	1.01	0.075	False	0.985	-0.145	False	1.03	0.205	False
Cib2	0.725	-1.63	False	1.05	0.33	False	0.69	-1.645	False
Cic	1.06	0.75	False	1.07	0.695	False	0.995	-0.045	False
Cidea	0.865	-0.955	False	1.085	0.66	False	0.8	-1.245	False
Cilp	1.315	1.075	False	0.7	-0.85	False	2.45	2.065	False
Cilp2	1.05	0.555	False	1.025	0.225	False	1.02	0.17	False
Cinp	1.1	0.945	False	0.96	-0.57	False	1.16	1.165	False
Cir1	0.99	-0.165	False	1.035	0.44	False	0.955	-0.485	False
Cirbp	0.94	-0.955	False	0.975	-0.08	False	0.975	-0.62	False
Cirh1a	1.035	0.455	False	0.945	-0.685	False	1.09	1.015	False
Cisd1	0.915	-1.31	False	0.975	-0.405	False	0.935	-0.74	False
Cisd2	0.97	-0.315	False	0.93	-0.855	False	1.06	0.375	False
Cisd3	0.955	-0.66	False	0.985	-0.13	False	0.965	-0.38	False
Cish	1.055	0.475	False	1.14	0.965	False	0.925	-0.375	False
Cit	0.925	-1.2	False	1.06	0.805	False	0.875	-1.57	False
Cited1	0.93	-0.73	False	1.04	0.375	False	0.9	-0.89	False
Cited2	1.115	1.45	False	1.02	0.41	False	1.105	0.685	False
Cited4	0.805	-0.505	False	0.935	-0.25	False	0.965	-0.155	False
Ciz1	0.97	-0.335	False	1.025	0.285	False	0.95	-0.47	False
Ckap2	1.01	0.03	False	0.995	-0.21	False	1.015	0.185	False
Ckap2l	1.075	0.975	False	1.05	0.55	False	1.015	0.275	False
Ckap4	1.005	0.065	False	0.91	-1.205	False	1.115	0.96	False
Ckap5	1.035	0.46	False	1.02	0.35	False	1.01	0.21	False
Ckb	1.01	0.07	False	1.03	0.145	False	0.98	-0.115	False
Cklf	0.95	-0.075	False	0.85	-0.605	False	1.135	0.595	False
Ckm	0.875	-0.45	False	0.89	-0.255	False	1.025	0.02	False
Ckmt1b	0.925	-1.275	False	0.975	-0.415	False	0.95	-0.585	False
Ckmt2	1.15	0.375	False	1.03	0.085	False	1.12	0.135	False
Cks1b	0.935	-0.39	False	0.975	-0.345	False	0.965	-0.2	False
Cks1l	0.935	-0.44	False	1.015	0.18	False	0.915	-0.53	False
Cks2	1.025	0.25	False	1.055	0.785	False	0.965	-0.36	False
Clasp1	1.03	0.355	False	1.05	0.53	False	0.98	-0.215	False
Clasp2	1.02	0.2	False	0.99	-0.035	False	1.03	0.325	False
Clasrp	1.04	0.55	False	1.055	0.585	False	0.99	0.04	False
Clcc1	1.085	1.135	False	0.88	-1.22	False	1.255	1.98	False
Clcf1	0.955	-0.07	False	0.755	-1.255	False	1.335	0.655	False
Clcn1	NA	NA	False	0.475	-1.055	False	NA	NA	False
Clcn2	1.06	0.565	False	0.89	-0.935	False	1.19	1.25	False
Clcn3	1.025	0.305	False	0.955	-0.69	False	1.085	0.84	False
Clcn4	1.66	0.78	False	1.17	0.23	False	1.385	0.505	False
Clcn5	1.08	0.875	False	1	0.135	False	1.1	0.49	False
Clcn6	0.93	-0.705	False	0.955	-0.38	False	0.975	-0.11	False
Clcn7	1.005	-0.06	False	0.965	-0.165	False	1.05	0.335	False
Clcnkb	NA	NA	False	0.665	-0.76	False	NA	NA	False
Cldn1	NA	NA	False	1.22	-0.025	False	NA	NA	False
Cldn12	1.04	0.425	False	0.885	-1.275	False	1.19	1.18	False
Cldn15	NA	NA	False	1.425	0.525	False	NA	NA	False
Cldn3	1.055	0.73	False	0.975	-0.3	False	1.085	0.825	False
Cldn4	1.08	0.525	False	0.72	-1.115	False	1.495	1.325	False
Cldn6	3.32	2.185	False	1.035	0.045	False	3.185	1.545	False
Cldn7	1.02	0.175	False	0.91	-1.125	False	1.12	1.215	False
Cldn9	1.14	0.66	False	0.91	-0.55	False	1.24	0.845	False
Cldnd1	1.08	0.92	False	0.89	-1.545	False	1.245	1.7	False
Clec16a	0.98	-0.3	False	1.085	1.285	False	0.9	-1.035	False
Clec1a	NA	NA	False	1.135	0.095	False	NA	NA	False
Clec2d	NA	NA	False	0.335	-1.57	False	NA	NA	False
Clec4a1	NA	NA	False	0.81	-0.41	False	NA	NA	False
Clec5a	NA	NA	False	0.375	-1.54	False	NA	NA	False
Clgn	1.025	0.225	False	1.11	0.72	False	0.935	-0.305	False
Clic1	0.995	-0.165	False	0.945	-0.935	False	1.055	0.545	False
Clic3	0.915	-0.555	False	0.97	-0.175	False	0.97	-0.33	False
Clic4	1.025	0.31	False	1.02	0.27	False	1	-0.015	False
Clic5	0.715	-0.995	False	0.37	-1.9	False	2.49	0.94	False
Clic6	0.835	-0.44	False	1.31	0.57	False	0.66	-0.775	False
Clint1	0.91	-1.4	False	0.98	-0.285	False	0.935	-0.905	False
Clip1	1.025	0.33	False	0.98	-0.395	False	1.045	0.52	False
Clip2	0.99	-0.195	False	1.065	0.51	False	0.925	-0.78	False
Clip3	0.95	-0.845	False	1.075	1.045	False	0.88	-1.365	False
Clip4	1.045	0.39	False	0.99	0.035	False	1.055	0.345	False
Clk1	1.16	1.22	False	1.065	0.515	False	1.095	0.645	False
Clk2	0.95	-0.335	False	1.085	0.81	False	0.875	-0.96	False
Clk3	1.02	0.37	False	1.045	0.385	False	0.98	-0.18	False
Clk4	1.645	2.97	True	0.98	-0.01	False	1.7	2.39	False
Clmn	0.97	-0.55	False	0.97	-0.45	False	0.995	0.065	False
Cln3	1.025	0.37	False	1.005	-0.01	False	1.025	0.32	False
Cln5	1.045	0.555	False	0.875	-1.275	False	1.195	1.24	False
Cln6	1.04	0.525	False	0.97	-0.51	False	1.075	0.685	False
Cln8	1.02	0.225	False	0.93	-0.825	False	1.1	0.665	False
Clns1a	1.07	1.02	False	0.955	-0.68	False	1.125	1.21	False
Clock	0.855	-1.215	False	1.025	0.29	False	0.835	-1.145	False
Clp1	0.95	-0.405	False	1.02	0.255	False	0.925	-0.54	False
Clpb	1	-0.015	False	0.945	-0.5	False	1.065	0.47	False
Clpp	0.995	-0.125	False	1.01	-0.105	False	0.985	-0.09	False
Clptm1	0.995	-0.145	False	0.98	-0.21	False	1.02	0.185	False
Clptm1l	1.015	0.1	False	0.93	-0.945	False	1.095	0.79	False
Clpx	0.87	-1.98	False	0.925	-1.255	False	0.955	-0.395	False
Clspn	0.975	-0.31	False	1.025	0.34	False	0.945	-0.48	False
Clstn1	1.06	0.84	False	0.935	-0.82	False	1.135	1.505	False
Clstn3	0.98	-0.22	False	0.93	-0.55	False	1.07	0.32	False
Clta	0.985	-0.38	False	0.995	-0.36	False	1	-0.07	False
Cltb	0.955	-0.905	False	1.03	0.09	False	0.935	-0.805	False
Cltc	0.985	-0.33	False	1.03	0.44	False	0.955	-0.565	False
Clu	1	-0.13	False	0.9	-1.255	False	1.13	1.18	False
Cluap1	1.04	0.515	False	0.955	-0.535	False	1.09	0.835	False
Cluh	1	-0.145	False	1.035	0.32	False	0.965	-0.445	False
Clybl	1.125	0.905	False	0.995	0.1	False	1.14	0.785	False
Cmah	0.775	-0.635	False	1.05	0.335	False	0.72	-0.695	False
Cmas	0.915	-0.96	False	0.975	-0.535	False	0.94	-0.5	False
Cmbl	0.85	-0.815	False	0.935	-0.135	False	1.015	-0.42	False
Cmc1	0.815	-1.35	False	1.03	0.4	False	0.79	-1.33	False
Cmc2	0.95	-0.305	False	0.955	-0.625	False	1.015	0.11	False
Cmip	0.985	-0.245	False	1.03	0.085	False	0.95	-0.495	False
Cmklr1	1.45	0.405	False	1.065	0.06	False	1.34	0.37	False
Cmpk1	1.1	1.18	False	1.015	0.38	False	1.095	0.635	False
Cmpk2	1.12	0.925	False	1.05	0.525	False	1.07	0.515	False
Cmss1	0.915	-0.955	False	1.04	0.45	False	0.885	-1.1	False
Cmtm4	0.85	-1.34	False	0.975	-0.065	False	0.875	-0.84	False
Cmtm6	0.97	-0.375	False	0.945	-0.73	False	1.03	0.26	False
Cmtm7	0.98	-0.03	False	1.005	0.115	False	0.975	-0.1	False
Cmtm8	0.91	-1.01	False	0.945	-0.655	False	0.965	-0.32	False
Cmtr1	0.97	-0.51	False	1.015	0.12	False	0.955	-0.42	False
Cmtr2	1.115	1.145	False	0.975	-0.17	False	1.145	1.14	False
Cnbd2	1.25	0.905	False	0.965	-0.08	False	1.295	0.765	False
Cnbp	1.055	0.805	False	0.985	-0.35	False	1.075	1.075	False
Cndp1	1.365	1.355	False	0.86	-0.775	False	1.665	1.6	False
Cndp2	1.025	0.36	False	1.065	0.785	False	0.965	-0.405	False
Cnep1r1	0.855	-1.065	False	0.92	-0.835	False	0.925	-0.38	False
Cngb1	NA	NA	False	0.67	-0.64	False	NA	NA	False
Cnih1	1.025	0.355	False	0.94	-0.75	False	1.09	0.83	False
Cnih2	0.84	-0.755	False	1.04	0.335	False	0.81	-0.83	False
Cnih4	1.035	0.46	False	0.95	-0.58	False	1.085	0.905	False
Cnksr1	1.09	0.835	False	0.965	-0.285	False	1.145	0.795	False
Cnksr2	0.98	-0.1	False	1.145	1.25	False	0.865	-1.305	False
Cnksr3	0.86	-1.085	False	1.03	0.275	False	0.845	-1.115	False
Cnn2	1.01	0.1	False	1	0.035	False	1.005	0.03	False
Cnn3	1.075	1.035	False	1.035	0.255	False	1.045	0.445	False
Cnnm1	1.035	0.375	False	0.95	-0.565	False	1.09	0.715	False
Cnnm2	1.1	0.835	False	0.945	-0.345	False	1.25	1.02	False
Cnnm3	1.045	0.46	False	0.95	-0.665	False	1.105	0.79	False
Cnnm4	1.05	0.58	False	0.955	-0.29	False	1.105	0.84	False
Cnot1	1.05	0.635	False	1.04	0.72	False	1.005	0.13	False
Cnot10	1.015	0.075	False	0.975	-0.22	False	1.035	0.45	False
Cnot11	0.995	-0.16	False	0.91	-0.95	False	1.095	0.845	False
Cnot2	1.04	0.4	False	1.025	0.16	False	1.015	0.1	False
Cnot3	1.005	0.07	False	1.09	1.155	False	0.92	-0.765	False
Cnot4	1.02	0.195	False	1.07	0.605	False	0.955	-0.46	False
Cnot6	0.945	-0.635	False	0.975	-0.35	False	0.97	-0.245	False
Cnot6l	1.125	1.265	False	1.015	0.405	False	1.11	1.06	False
Cnot7	0.93	-0.47	False	1.03	0.49	False	0.905	-0.6	False
Cnot8	1.065	0.645	False	1.025	0.13	False	1.05	0.62	False
Cnp	0.97	-0.465	False	0.99	-0.35	False	0.99	-0.22	False
Cnppd1	0.855	-1.82	False	0.99	-0.2	False	0.86	-1.32	False
Cnpy2	0.895	-1.29	False	0.905	-1.19	False	0.995	-0.135	False
Cnpy3	0.975	-0.375	False	0.93	-0.96	False	1.055	0.56	False
Cnpy4	1.09	0.795	False	0.84	-1.315	False	1.34	1.87	False
Cnr2	NA	NA	False	0.97	-0.64	False	NA	NA	False
Cnrip1	1.04	0.37	False	0.96	-0.67	False	1.09	0.63	False
Cnst	1.065	0.725	False	1.01	0.045	False	1.055	0.5	False
Cntd1	NA	NA	False	0.865	-0.39	False	NA	NA	False
Cntf	NA	NA	False	1.265	1.06	False	NA	NA	False
Cntfr	1.02	0.2	False	0.975	-0.15	False	1.055	0.4	False
Cntln	0.91	-0.41	False	0.98	-0.125	False	0.93	-0.235	False
Cntn2	0.93	-0.295	False	1.045	0.62	False	0.905	-0.595	False
Cntnap1	1.025	0.355	False	0.935	-0.825	False	1.105	1.15	False
Cntnap2	0.56	-1.495	False	1.215	0.75	False	0.525	-1.445	False
Cntnap4	0.74	-0.38	False	NA	NA	False	NA	NA	False
Cntrl	1.065	0.635	False	1.04	0.4	False	1.03	0.245	False
Cntrob	0.955	-0.35	False	0.995	-0.34	False	0.98	-0.095	False
[truncated: 14,067 more rows]

## Sheet: DE_analysis_(0 v. 40 min)
Gene symbol	average ribo-seq fold change (acORF)	average ribo-seq Z-score	exceeds 10% FDR threshold	average fold change mRNA-seq	average mRNA-seq Z-score	exceeds 10% FDR threshold	average TE fold-change	average TE Z-score	exceeds 10% FDR threshold
A2m	NA	NA	False	1.48	0.555	False	NA	NA	False
A3galt2	0.64	-2.21	True	0.835	-1.75	False	0.77	-1.225	True
A4galt	0.925	-0.45	False	1.23	2.53	False	0.755	-1.4	True
Aaas	1.015	0.045	False	1	-0.19	False	1.015	0.005	False
Aacs	0.865	-0.825	False	0.965	-0.535	False	0.9	-0.575	False
Aadat	1.7	0.645	False	1.02	-0.09	False	1.62	0.52	False
Aaed1	1.205	0.64	False	1.085	0.83	False	1.12	0.38	False
Aagab	1.065	0.24	False	1.05	0.545	False	1.01	0	False
Aak1	1.2	0.765	False	0.805	-2.025	False	1.5	1.74	True
Aamdc	0.965	-0.195	False	1.12	0.13	False	0.97	-0.31	False
Aamp	0.975	-0.185	False	1.02	0.16	False	0.965	-0.375	False
Aar2	1.045	0.225	False	0.97	-0.55	False	1.085	0.395	False
Aars	0.915	-0.41	False	0.96	-0.325	False	0.965	-0.13	False
Aars2	0.95	-0.265	False	0.895	-0.955	False	1.06	0.185	False
Aarsd1	1.045	0.21	False	1.05	0.575	False	0.995	-0.12	False
Aasdh	0.895	-0.495	False	1.02	-0.11	False	0.895	-0.375	False
Aasdhppt	1.325	1.555	True	0.97	-0.455	False	1.36	1.66	True
Aatf	0.94	-0.45	False	1.025	-0.065	False	0.915	-0.47	False
Aatk	0.755	-1.46	True	0.98	-0.31	False	0.79	-1.08	False
Abat	0.76	-1.27	True	0.74	-2.52	False	1.035	0.16	False
Abca1	0.9	-0.495	False	0.975	-0.435	False	1.025	0.025	False
Abca16	NA	NA	False	1.325	0.39	False	NA	NA	False
Abca17	0.795	-0.73	False	0.91	-0.845	False	0.89	-0.28	False
Abca2	0.94	-0.4	False	1.04	0.875	False	0.915	-0.71	False
Abca3	0.805	-1.35	True	0.96	-0.36	False	0.855	-0.915	False
Abca4	0.87	-0.41	False	1.33	0.865	False	0.66	-0.88	False
Abca5	0.73	-1.195	True	0.94	-0.725	False	0.785	-0.825	False
Abca7	0.73	-1.655	True	0.965	-0.485	False	0.755	-1.29	True
Abca8	NA	NA	False	2.385	1.39	False	NA	NA	False
Abcb10	1.12	0.44	False	0.825	-1.885	False	1.365	1.26	True
Abcb1a	NA	NA	False	0.675	-0.935	False	NA	NA	False
Abcb1b	NA	NA	False	1.14	0.25	False	NA	NA	False
Abcb6	0.72	-1.985	True	0.95	-0.465	False	0.755	-1.59	True
Abcb7	0.48	-3.29	True	0.47	-5.25	True	1.03	0.1	False
Abcb8	0.62	-2.355	True	1.025	0.105	False	0.605	-2.16	True
Abcb9	0.965	-0.235	False	0.955	-0.8	False	1.035	0.095	False
Abcc1	0.83	-1.015	True	0.95	-0.585	False	0.88	-0.735	False
Abcc10	1	-0.075	False	0.98	-0.33	False	1.03	0.06	False
Abcc3	0.8	-0.975	False	1.13	0.47	False	0.73	-1.215	True
Abcc4	0.87	-0.725	False	0.975	-0.425	False	0.915	-0.575	False
Abcc5	0.81	-1.105	True	1.075	0.63	False	0.75	-1.315	True
Abcd1	0.815	-0.92	False	0.81	-1.895	False	1.01	0.065	False
Abcd2	NA	NA	False	0.9	-0.19	False	NA	NA	False
Abcd3	0.865	-0.85	False	0.865	-1.83	False	0.995	-0.04	False
Abcd4	1.07	0.195	False	1.22	0.84	False	0.875	-0.35	False
Abce1	0.965	-0.27	False	1.05	0.875	False	0.915	-0.57	False
Abcf1	1	-0.03	False	1.015	0.19	False	0.995	-0.265	False
Abcf2	1.055	0.32	False	1.01	0.235	False	1.035	0.135	False
Abcf3	0.96	-0.28	False	1.08	0.615	False	0.89	-0.675	False
Abcg1	1.065	0.285	False	1.035	0.225	False	1.03	0.17	False
Abcg3	0.955	-0.24	False	1.35	0.945	False	0.71	-0.815	False
Abcg3l1	0.865	-0.5	False	1.215	0.805	False	0.735	-0.845	False
Abcg3l2	1.18	0.255	False	1.46	1.14	False	0.865	-0.58	False
Abcg3l3	1.035	0.03	False	1.145	0.105	False	0.97	-0.06	False
Abcg3l4	0.92	-0.265	False	1.235	0.715	False	0.76	-0.69	False
Abcg4	1.23	0.785	False	1.08	0.525	False	1.135	0.47	False
Abhd1	1.035	0.07	False	1.17	0.695	False	0.885	-0.345	False
Abhd10	1.07	0.24	False	1.06	0.26	False	1.01	0.085	False
Abhd11	1.18	0.585	False	1.045	0.015	False	1.14	0.46	False
Abhd12	1.29	1.15	True	1.04	0.33	False	1.23	0.9	False
Abhd13	0.865	-0.64	False	0.935	-0.67	False	0.925	-0.295	False
Abhd14a	1.045	0.08	False	1.17	0.645	False	0.905	-0.21	False
Abhd14b	0.98	-0.15	False	1.04	0.575	False	0.94	-0.34	False
Abhd15	1.05	0.125	False	0.89	-1.03	False	1.28	0.66	False
Abhd16a	1.095	0.37	False	1.02	0.095	False	1.07	0.315	False
Abhd17a	0.755	-1.225	True	0.975	-0.455	False	0.77	-0.945	False
Abhd17b	1.1	0.35	False	0.98	-0.385	False	1.125	0.49	False
Abhd17c	1.18	0.595	False	0.98	-0.395	False	1.2	0.735	False
Abhd2	0.725	-1.79	True	0.83	-2.13	False	0.885	-0.705	False
Abhd3	1.165	0.585	False	1.045	0.14	False	1.12	0.44	False
Abhd4	1.015	0.12	False	1.015	0.15	False	1.005	0.025	False
Abhd5	0.83	-0.925	False	1.06	0.8	False	0.79	-1.12	True
Abhd6	1.045	0.16	False	1.09	0.795	False	0.955	-0.25	False
Abhd8	1.115	0.425	False	0.96	-0.32	False	1.16	0.64	False
Abi1	1.03	0.04	False	1.02	0.065	False	1.015	0.02	False
Abi2	0.87	-0.87	False	0.925	-0.815	False	0.935	-0.4	False
Abl1	1.145	0.485	False	1.015	0.005	False	1.13	0.47	False
Abl2	1.015	-0.175	False	0.935	-0.965	False	1.09	0.34	False
Ablim1	1.07	0.21	False	0.92	-0.91	False	1.165	0.655	False
Ablim2	1.01	-0.1	False	0.93	-0.84	False	1.095	0.355	False
Ablim3	0.755	-0.995	False	0.96	-0.285	False	0.79	-0.75	False
Abo	1.355	0.38	False	1.23	0.4	False	1.16	0.065	False
Abo2	1.08	0.03	False	1.465	0.72	False	0.775	-0.465	False
Abr	0.955	-0.295	False	0.94	-0.425	False	1.01	0.045	False
Abracl	0.785	-0.99	True	1.11	0.69	False	0.705	-1.38	True
Abt1	0.975	-0.255	False	1.04	0.14	False	0.94	-0.32	False
Abtb1	1	-0.035	False	1.1	0.32	False	0.9	-0.26	False
Ac1576	NA	NA	False	0.8	-1.92	False	NA	NA	False
Acaa1a	1.015	0.015	False	1.05	0.37	False	0.96	-0.24	False
Acaa1b	0.96	-0.255	False	1.005	-0.22	False	0.96	-0.225	False
Acaa2	1.005	0.04	False	0.96	-0.47	False	1.045	0.31	False
Acaca	0.935	-0.46	False	0.86	-1.76	False	1.11	0.665	False
Acacb	0.735	-0.76	False	0.81	-0.855	False	1.45	-0.105	False
Acad10	0.4	-2.625	True	0.66	-2.445	False	0.615	-1.235	True
Acad11	1.005	-0.03	False	1.07	0.215	False	0.94	-0.215	False
Acad8	1.12	0.26	False	1.04	0.005	False	1.08	0.26	False
Acad9	0.755	-1.515	True	0.835	-1.84	False	0.905	-0.46	False
Acadl	1.035	0.095	False	0.93	-0.75	False	1.11	0.49	False
Acadm	1.015	0.025	False	1.01	-0.055	False	1	-0.03	False
Acads	1.265	0.97	False	0.925	-0.935	False	1.385	1.325	True
Acadsb	0.99	-0.115	False	0.805	-0.495	False	1.505	0.31	False
Acadvl	0.73	-1.755	True	0.82	-2.4	False	0.895	-0.62	False
Acap1	NA	NA	False	1.145	0.135	False	NA	NA	False
Acap2	0.955	-0.23	False	0.995	0.08	False	0.955	-0.245	False
Acap3	0.86	-0.825	False	1.01	0.03	False	0.85	-0.755	False
Acat1	0.94	-0.285	False	0.91	-0.815	False	1.03	0.225	False
Acat2	0.99	-0.065	False	0.955	-0.7	False	1.035	0.275	False
Acbd3	0.995	-0.055	False	1.02	0.225	False	0.98	-0.19	False
Acbd4	0.99	-0.25	False	0.95	-0.6	False	1.025	0.065	False
Acbd5	0.63	-1.465	True	1.05	0.055	False	0.605	-1.44	True
Acbd6	0.585	-2.555	True	1.03	0.205	False	0.565	-2.38	True
Acbd7	1.145	0.215	False	0.995	-0.06	False	1.17	0.29	False
Accs	0.86	-0.69	False	1.015	-0.135	False	0.86	-0.6	False
Accsl	NA	NA	False	0.96	-0.095	False	NA	NA	False
Acd	1.23	0.89	False	1.045	0.32	False	1.18	0.725	False
Ace	1.025	0.165	False	1.03	0.425	False	0.995	-0.08	False
Ace3	NA	NA	False	1.57	0.65	False	NA	NA	False
Acer2	1.445	1.035	True	1.035	0.07	False	1.405	1.03	False
Acer3	1.125	0.405	False	0.885	-1.255	False	1.285	0.995	False
Ache	1.03	0.02	False	1.125	0.74	False	0.91	-0.4	False
Acin1	0.935	-0.52	False	1.035	0.58	False	0.9	-0.79	False
Acly	1.01	0.23	False	0.95	-0.49	False	1.065	0.505	False
Acn9	0.955	-0.38	False	0.835	-0.785	False	1.135	0.215	False
Aco1	1.02	0.035	False	0.9	-1.12	False	1.13	0.57	False
Aco2	0.445	-4.945	True	0.55	-7.18	True	0.805	-1.41	True
Acot1	0.97	-0.125	False	0.71	-1.255	False	1.36	0.745	False
Acot11	1.59	0.945	False	1.175	0.29	False	1.37	0.56	False
Acot13	1.285	0.735	False	1.175	0.7	False	1.085	0.295	False
Acot2	0.98	-0.15	False	0.8	-1.54	False	1.23	0.73	False
Acot3	1.305	0.715	False	0.985	-0.215	False	1.32	0.87	False
Acot4	1.8	0.64	False	1.405	0.825	False	1.21	0.1	False
Acot5	1.985	0.43	False	1.135	0.245	False	1.81	0.09	False
Acot6	1.275	0.485	False	1.125	0.38	False	1.135	0.29	False
Acot7	1.035	0.145	False	0.985	-0.15	False	1.05	0.195	False
Acot8	0.95	-0.28	False	1.085	0.33	False	0.875	-0.535	False
Acot9	0.94	-0.355	False	0.83	-2.16	False	1.135	0.47	False
Acox1	0.98	-0.16	False	0.985	-0.23	False	0.995	-0.195	False
Acox3	0.96	-0.33	False	1.025	0.03	False	0.93	-0.355	False
Acp1	0.98	-0.185	False	0.995	-0.285	False	0.99	-0.1	False
Acp2	0.82	-1.1	True	1.045	0.29	False	0.785	-1.145	True
Acp5	0.93	-0.325	False	1.235	1.82	False	0.75	-1.1	True
Acp6	0.58	-2.025	True	0.95	-0.53	False	0.605	-1.615	True
Acpl2	0.94	-0.405	False	1.025	0.08	False	0.915	-0.46	False
Acrbp	NA	NA	False	0.53	-1.21	False	NA	NA	False
Acsf2	0.435	-3.075	True	0.55	-3.645	True	0.78	-0.84	False
Acsf3	0.84	-0.79	False	0.81	-1.825	False	1.045	0.22	False
Acsl1	0.94	-0.395	False	0.995	-0.085	False	0.95	-0.22	False
Acsl3	0.99	-0.12	False	1.08	0.645	False	0.915	-0.53	False
Acsl4	0.885	-0.705	False	0.965	-0.29	False	0.925	-0.44	False
Acsl5	0.735	-1.51	True	1.055	0.585	False	0.695	-1.545	True
Acsl6	0.965	-0.21	False	1	-0.155	False	0.97	-0.14	False
Acsm1	2.425	0.935	False	0.45	-1.75	False	7.015	2.04	True
Acss2	1.04	0.165	False	0.99	-0.22	False	1.055	0.225	False
Acta1	0.94	-0.56	False	0.93	-0.94	False	1.01	0.08	False
Acta2	0.825	-1.12	True	0.915	-0.965	False	0.905	-0.45	False
Actb	0.95	-0.225	False	0.94	-0.495	False	1.02	0.24	False
Actbl2	1.29	0.985	True	0.93	-0.92	False	1.435	1.275	True
Actc1	0.965	-0.285	False	1.085	0.035	False	0.905	-0.305	False
Actg1	0.96	-0.145	False	1.005	0.185	False	0.955	-0.255	False
Actg2	1.16	0.455	False	1.04	-0.475	False	1.165	0.55	False
Actl10	NA	NA	False	0.915	-0.26	False	NA	NA	False
Actl6a	1.08	0.48	False	0.945	-0.715	False	1.145	0.765	False
Actl6b	1.495	1.545	True	0.915	-0.8	False	1.635	1.87	True
Actn1	0.74	-1.985	True	0.835	-1.9	False	0.89	-0.91	False
Actn2	0.74	-1.07	True	0.935	-0.44	False	0.79	-0.79	False
Actn3	0.77	-1.02	True	0.665	-1.905	False	1.145	0.41	False
Actn4	0.715	-2.235	True	0.685	-4.65	True	1.06	0.165	False
Actr10	0.955	-0.33	False	1.01	0.12	False	0.95	-0.455	False
Actr1a	1.26	1.455	True	0.93	-0.515	False	1.35	1.93	True
Actr1b	1.425	1.91	True	0.96	-0.325	False	1.485	2.015	True
Actr2	1.12	0.735	False	0.995	0.03	False	1.13	0.69	False
Actr3	0.975	0.005	False	0.98	-0.06	False	0.99	0.05	False
Actr3b	1.12	0.365	False	1.085	0.31	False	1.04	0.185	False
Actr5	1.095	0.345	False	1.04	0.025	False	1.055	0.295	False
Actr6	1.05	0.115	False	1.055	0.22	False	1.01	-0.08	False
Actr8	0.96	-0.255	False	1.08	0.63	False	0.89	-0.69	False
Actrt3	0.785	-0.75	False	1.01	-0.065	False	0.81	-0.585	False
Acvr1	0.63	-1.915	True	1.05	0.235	False	0.605	-1.89	True
Acvr1b	1.22	0.77	False	1.17	0.78	False	1.065	0.2	False
Acvr2a	0.965	-0.26	False	1.155	0.77	False	0.835	-0.68	False
Acvr2b	0.99	-0.31	False	1.09	0.42	False	0.885	-0.35	False
Acy1	0.895	-0.595	False	1.055	0.5	False	0.845	-0.935	False
Acy3	NA	NA	False	1.05	0.16	False	NA	NA	False
Acyp1	0.785	-1.215	True	1.105	0.87	False	0.71	-1.565	True
Acyp2	1.14	0.055	False	0.985	-0.27	False	1.425	0.15	False
Ada	0.915	-0.625	False	1.04	0.1	False	0.885	-0.65	False
Adal	0.99	-0.1	False	0.845	-1	False	1.165	0.43	False
Adam10	1.085	0.455	False	1.155	1.6	False	0.935	-0.37	False
Adam11	0.76	-0.77	False	1.08	0.31	False	0.695	-0.76	False
Adam12	1.225	0.69	False	1.06	0.165	False	1.155	0.545	False
Adam15	1.53	1.715	True	0.91	-1.055	False	1.7	2.09	True
Adam17	1.205	0.7	False	1.27	1.99	False	0.95	-0.235	False
Adam19	0.835	-0.645	False	0.965	-0.44	False	0.865	-0.34	False
Adam1a	NA	NA	False	1.03	-0.015	False	NA	NA	False
Adam22	0.995	-0.025	False	0.925	-0.7	False	1.085	0.42	False
Adam23	0.925	-0.285	False	0.965	-0.49	False	0.96	-0.095	False
Adam4	NA	NA	False	0.44	-1.485	False	NA	NA	False
Adam4l1	NA	NA	False	1.085	0.26	False	NA	NA	False
Adam8	NA	NA	False	1.69	1.57	False	NA	NA	False
Adam9	0.92	-0.48	False	1.04	0.265	False	0.885	-0.555	False
Adamts10	0.95	-0.245	False	1.14	0.435	False	0.84	-0.405	False
Adamts17	0.975	-0.185	False	1.1	0.04	False	0.935	-0.36	False
Adamts4	0.65	-0.955	False	0.86	-0.35	False	0.815	-0.615	False
Adamts6	NA	NA	False	0.93	-0.31	False	NA	NA	False
Adamts7	NA	NA	False	0.935	-0.25	False	NA	NA	False
Adamts9	1.265	0.23	False	0.995	-0.27	False	1.375	0.32	False
Adamtsl2	1.07	-0.08	False	NA	NA	False	NA	NA	False
Adamtsl4	0.73	-0.65	False	0.945	-0.405	False	0.805	-0.43	False
Adamtsl5	1.055	0.055	False	1.015	-0.17	False	1.04	0.105	False
Adap1	0.65	-1.565	True	1.01	-0.16	False	0.64	-1.52	True
Adap2	2.78	1.13	True	1.02	-0.01	False	2.99	1.08	False
Adar	0.975	-0.135	False	0.96	-0.325	False	1.01	0.06	False
Adarb1	0.905	-0.495	False	0.975	-0.345	False	0.935	-0.305	False
Adat1	0.89	-0.41	False	1.065	0.06	False	0.855	-0.43	False
Adat2	1.02	0.025	False	1.04	-0.065	False	0.985	0.075	False
Adat3	1.095	0.07	False	1.38	1.295	False	0.775	-0.61	False
Adc	1.505	1.005	False	1.075	0.265	False	1.36	0.91	False
Adck1	0.835	-0.81	False	0.87	-1.155	False	0.955	-0.16	False
Adck2	0.625	-1.595	True	1	-0.18	False	0.635	-1.46	True
Adck3	0.61	-2.555	True	0.665	-3.645	True	0.95	-0.38	False
Adck4	0.875	-0.565	False	0.885	-1.105	False	0.995	0.005	False
Adck5	0.64	-1.9	True	0.915	-0.845	False	0.705	-1.22	True
Adcy3	0.75	-1.54	True	0.86	-1.76	False	0.87	-0.68	False
Adcy5	0.735	-0.765	False	1.055	-0.05	False	0.7	-0.705	False
Adcy6	0.985	-0.07	False	1.02	0.27	False	0.97	-0.17	False
Adcy7	0.895	-0.51	False	1.07	0.335	False	0.84	-0.72	False
Adcy9	0.81	-0.78	False	0.93	-0.495	False	0.88	-0.46	False
Adcyap1r1	0.865	-0.735	False	1.02	0.37	False	0.855	-0.825	False
Add1	1.045	0.455	False	0.94	-0.61	False	1.12	0.77	False
Add2	0.71	-1.66	True	0.94	-0.785	False	0.755	-1.315	True
Add3	1.005	0.2	False	0.98	-0.17	False	1.025	0.25	False
Adh5	0.925	-0.435	False	1.06	0.475	False	0.88	-0.79	False
Adhfe1	1.395	0.48	False	1.16	0.265	False	1.165	0.32	False
Adi1	1.36	1.425	True	1.065	0.52	False	1.28	1.08	False
Adipor1	1.29	1.34	True	0.985	-0.055	False	1.315	1.38	True
Adipor2	1.7	2.295	True	0.9	-1.215	False	1.91	2.735	True
Adk	1.01	0.06	False	1.02	0.175	False	1	-0.19	False
Adm	1.54	2.215	True	2.09	6.08	True	0.775	-1.405	True
Adm2	0.775	-1.17	True	1.075	0.41	False	0.72	-1.35	True
Adnp	0.975	-0.175	False	0.95	-0.275	False	1.03	0.14	False
Adnp2	1.13	0.47	False	0.945	-0.62	False	1.195	0.775	False
Ado	1.395	1.37	True	0.88	-1.195	False	1.585	1.905	True
Adora1	0.73	-0.69	False	1.19	0.69	False	0.63	-0.82	False
Adora2a	0.985	-0.17	False	1.345	2.985	True	0.735	-1.305	True
Adora2b	1.01	-0.11	False	0.84	-0.53	False	1.3	0.12	False
Adpgk	0.95	-0.34	False	1.09	0.555	False	0.875	-0.68	False
Adprh	0.89	-0.655	False	0.94	-0.665	False	0.945	-0.29	False
Adprhl1	0.675	-1.185	True	1.05	0.105	False	0.64	-1.105	True
Adprhl2	1.41	1.42	True	1.04	0.275	False	1.35	1.215	True
Adprm	0.855	-0.58	False	1.015	-0.14	False	0.84	-0.54	False
Adra2b	0.755	-0.705	False	0.995	-0.18	False	0.79	-0.48	False
Adrbk1	1.21	1.115	True	1.005	0.155	False	1.2	1.035	False
Adrbk2	1.04	0.075	False	0.955	-0.535	False	1.09	0.34	False
Adrm1	1.205	1.255	True	0.95	-0.59	False	1.275	1.42	True
Adsl	0.915	-0.54	False	1.04	0.355	False	0.88	-0.76	False
Adss	1.005	0.015	False	1.03	0.445	False	0.975	-0.155	False
Adssl1	0.915	-0.435	False	1.095	0.35	False	0.845	-0.685	False
Aebp1	1.045	0.19	False	1.06	0.43	False	0.995	-0.135	False
Aebp2	0.71	-1.835	True	1.14	1.555	False	0.62	-2.22	True
Aen	1.155	0.495	False	1.035	0.12	False	1.115	0.425	False
Aes	2.215	4.645	True	0.975	-0.165	False	2.27	4.61	True
Afap1	1.035	-0.065	False	0.83	-1.63	False	1.245	0.94	False
Afap1l1	NA	NA	False	0.925	-0.255	False	NA	NA	False
Afap1l2	0.675	-0.685	False	1.24	0.44	False	0.57	-0.895	False
Aff1	0.875	-0.69	False	0.955	-0.72	False	0.925	-0.34	False
Aff2	1.035	-0.025	False	0.9	-1.185	False	1.16	0.585	False
Aff3	1.25	-0.035	False	1.145	0.41	False	1.205	-0.195	False
Aff4	0.99	-0.065	False	0.955	-0.36	False	1.035	0.135	False
Afg3l1	0.47	-2.905	True	0.64	-4.035	True	0.735	-0.985	False
Afg3l2	0.72	-1.71	True	0.98	-0.25	False	0.735	-1.495	True
Afmid	1.15	0.34	False	1	-0.2	False	1.15	0.375	False
Aftph	0.765	-1.485	True	1.115	1.27	False	0.68	-1.92	True
Aga	1.03	0.025	False	0.98	-0.325	False	1.05	0.165	False
Agap1	1.215	0.98	True	0.895	-1.005	False	1.37	1.52	True
Agap2	1.21	0.46	False	1.085	0.26	False	1.12	0.385	False
Agap3	1.285	1.235	True	1.04	0.47	False	1.245	0.98	False
Agbl3	NA	NA	False	2.015	0.73	False	NA	NA	False
Agbl5	0.795	-0.875	False	0.905	-1.07	False	0.88	-0.415	False
Ager	NA	NA	False	3.75	1.025	False	NA	NA	False
Agfg1	1.505	2.495	True	0.985	-0.17	False	1.53	2.48	True
Agfg2	1.025	-0.01	False	0.945	-0.7	False	1.085	0.32	False
Aggf1	0.665	-1.55	True	1.1	0.81	False	0.61	-1.69	True
Agk	0.655	-1.595	True	0.72	-2.47	False	0.91	-0.32	False
Agl	1	0.1	False	1.015	0.455	False	0.99	-0.055	False
Ago2	1.295	1.5	True	0.775	-2.82	False	1.72	3.045	True
Ago3	0.895	-0.47	False	0.775	-1.64	False	1.155	0.515	False
Ago4	1.025	0	False	1.085	0.23	False	0.965	-0.15	False
Agpat1	1.075	0.23	False	0.94	-0.5	False	1.145	0.59	False
Agpat2	1.66	1.96	True	1.05	0.39	False	1.585	1.855	True
Agpat3	1.16	0.58	False	0.97	-0.24	False	1.21	0.725	False
Agpat4	0.935	-0.415	False	1.095	0.375	False	0.86	-0.66	False
Agpat5	1.13	0.6	False	0.945	-0.685	False	1.205	0.84	False
Agpat6	0.625	-2.25	True	1.005	0.2	False	0.625	-2.07	True
Agpat9	1.055	0.125	False	1.11	0.25	False	0.96	-0.14	False
Agps	0.89	-0.74	False	0.925	-0.865	False	0.955	-0.265	False
Agrn	0.865	-0.675	False	0.945	-0.515	False	0.91	-0.34	False
Agtpbp1	0.82	-1.095	True	0.995	0.08	False	0.83	-1.005	False
Agtr2	0.39	-1.395	True	0.89	-0.365	False	0.465	-1.03	False
Agtrap	1.395	1.125	True	1.08	0.335	False	1.295	0.935	False
Ahctf1	1.035	0.145	False	0.985	-0.065	False	1.055	0.275	False
Ahcy	0.895	-0.725	False	0.93	-0.74	False	0.96	-0.33	False
Ahcyl1	1.035	0.185	False	0.985	-0.085	False	1.055	0.29	False
Ahcyl2	1.055	0.305	False	0.955	-0.315	False	1.105	0.505	False
Ahdc1	1.055	-0.015	False	1.18	0.825	False	0.905	-0.57	False
Ahi1	1.065	0.385	False	1.065	0.68	False	1.01	-0.03	False
Ahnak	0.755	-2.105	False	0.795	-2.63	False	0.95	-0.505	False
Ahnak2	1.025	-0.01	False	0.76	-1.23	False	1.35	0.735	False
Ahrr	NA	NA	False	0.93	-0.47	False	NA	NA	False
Ahsa1	1.155	1.055	True	1.05	0.645	False	1.105	0.635	False
Ahsa2	1.13	0.425	False	1.135	0.875	False	0.99	0.005	False
Aida	0.765	-1.065	True	1.07	0.785	False	0.715	-1.095	False
Aif1l	0.75	-1.355	True	0.925	-0.96	False	0.815	-0.91	False
Aifm1	0.455	-3.22	True	0.555	-4.35	True	0.815	-0.725	False
Aifm2	1.365	1.105	True	0.99	-0.31	False	1.385	1.145	True
Aifm3	0.88	-0.465	False	1.005	-0.14	False	0.865	-0.365	False
Aig1	1.295	1.055	True	0.99	-0.18	False	1.315	1.17	True
Aim1	0.89	-0.17	False	1.155	0.015	False	0.815	-0.19	False
Aim1l	0.705	-0.84	False	0.82	-0.885	False	0.835	-0.365	False
Aimp1	1.065	0.29	False	0.955	-0.54	False	1.115	0.485	False
Aimp2	0.985	-0.13	False	1.035	0.36	False	0.955	-0.295	False
Aip	0.815	-1.135	True	1.02	0.125	False	0.795	-1.235	True
Aire	NA	NA	False	1.22	0.345	False	NA	NA	False
Ajuba	1.2	0.36	False	1.03	-0.055	False	1.19	0.34	False
Ak1	1.195	1	True	1.035	0.44	False	1.16	0.755	False
Ak2	0.88	-0.69	False	1.055	0.395	False	0.84	-0.765	False
Ak3	1.635	2.265	True	0.955	-0.58	False	1.715	2.395	True
Ak4	1.445	1.51	True	1.04	0.47	False	1.39	1.405	True
Ak5	NA	NA	False	0.54	-1.005	False	NA	NA	False
Ak6	1.34	1.09	True	1.105	0.795	False	1.2	0.72	False
Akap1	0.73	-1.66	True	0.945	-0.775	False	0.775	-1.235	True
Akap10	1.04	0.14	False	1.045	0.4	False	1	0.03	False
Akap11	0.905	-0.54	False	0.985	-0.115	False	0.93	-0.37	False
Akap12	0.87	-0.695	False	0.825	-2.005	False	1.055	0.25	False
Akap13	0.88	-0.405	False	0.87	-1	False	1.095	0.13	False
Akap17a	0.885	-0.64	False	0.945	-0.78	False	0.935	-0.38	False
Akap17b	0.73	-1.105	True	1.1	0.58	False	0.665	-1.31	True
Akap2	NA	NA	False	1.225	0.485	False	NA	NA	False
Akap5	1.615	1.08	True	0.805	-1.2	False	1.995	1.56	True
Akap7	1.205	0.4	False	0.97	-0.33	False	1.305	0.51	False
Akap8	0.97	-0.18	False	1.075	0.65	False	0.905	-0.475	False
Akap8l	0.825	-0.775	False	1.565	2.465	False	0.53	-2.11	True
Akap9	0.845	-0.9	False	0.97	-0.2	False	0.875	-0.705	False
Akip1	1.18	0.575	False	1.01	-0.135	False	1.175	0.61	False
Akirin1	1.26	0.875	False	1.06	0.57	False	1.19	0.69	False
Akirin2	1.08	0.24	False	1.08	0.505	False	1	0.005	False
Akna	0.85	-0.5	False	1.085	0.305	False	0.785	-0.58	False
Akr1a1	0.735	-1.845	True	0.995	0.005	False	0.75	-1.87	True
Akr1b1	0.97	-0.06	False	0.995	-0.03	False	0.98	-0.11	False
Akr1b8	0.985	-0.175	False	0.775	-0.97	False	1.26	0.545	False
Akr1c12	1.575	0.66	False	1.16	-0.04	False	1.96	0.48	False
Akr1c12l1	1.79	0.71	False	1.685	0.605	False	1.3	0.325	False
Akr1c13	NA	NA	False	1.51	0.39	False	NA	NA	False
Akr1c14	NA	NA	False	0.915	-0.425	False	NA	NA	False
Akr1c19	NA	NA	False	0.715	-1.275	False	NA	NA	False
Akr1d1	NA	NA	False	0.99	-0.145	False	NA	NA	False
Akr1e2	1.04	0.08	False	1.085	0.27	False	0.965	-0.09	False
Akr7a2	1.25	0.91	False	0.965	-0.585	False	1.305	1.035	False
Akr7a3	0.895	-0.42	False	1.07	0.12	False	0.835	-0.44	False
Akt1	1.225	1.07	True	0.95	-0.365	False	1.285	1.32	True
Akt1s1	0.875	-0.7	False	0.995	-0.28	False	0.88	-0.59	False
Akt2	0.87	-0.745	False	1.005	0.135	False	0.86	-0.75	False
Akt3	1.52	1.645	True	0.94	-0.845	False	1.62	1.93	True
Aktip	0.82	-0.9	False	1.04	0.325	False	0.79	-0.905	False
Alad	1.065	0.285	False	0.975	-0.43	False	1.09	0.49	False
Alas1	0.965	-0.195	False	1.01	-0.215	False	0.955	-0.26	False
Alcam	0.89	-0.36	False	0.865	-0.675	False	1.035	0.07	False
Aldh16a1	0.905	-0.59	False	0.925	-0.83	False	0.98	-0.155	False
Aldh18a1	0.42	-4.925	True	0.475	-6.775	True	0.89	-0.615	False
Aldh1a1	0.77	-0.54	False	1.81	0.415	False	0.68	-1.07	False
Aldh1a7	0.475	-0.905	False	NA	NA	False	NA	NA	False
Aldh1l2	0.56	-2.95	True	0.59	-4.48	True	0.95	-0.31	False
Aldh2	0.64	-2.98	True	0.66	-4.485	True	0.97	-0.33	False
Aldh3a2	1	-0.01	False	1.02	0.255	False	0.99	-0.125	False
Aldh3b1	1.15	0.31	False	1	-0.145	False	1.15	0.36	False
Aldh4a1	0.585	-2.405	True	0.585	-4.48	True	1.005	-0.02	False
Aldh5a1	0.86	-0.7	False	0.95	-0.675	False	0.905	-0.37	False
Aldh6a1	1.025	0	False	0.89	-1.23	False	1.145	0.595	False
Aldh7a1	0.76	-1.525	True	0.77	-2.47	False	0.99	-0.085	False
Aldh8a1	0.64	-1.36	True	0.96	-0.335	False	0.695	-0.95	False
Aldh9a1	1	-0.015	False	0.91	-0.975	False	1.1	0.51	False
Aldoa	1.11	0.885	False	1.005	0.17	False	1.11	0.785	False
Aldoart2	1.155	1.115	True	1.025	0.535	False	1.125	0.88	False
Aldob	0.685	-0.81	False	1.015	-0.055	False	0.69	-0.77	False
Aldoc	1.01	-0.01	False	1.165	1.465	False	0.87	-0.845	False
Alg1	1.03	0.065	False	1.095	0.415	False	0.94	-0.19	False
Alg10	1.36	1.43	True	0.88	-1.395	False	1.555	1.98	True
Alg11	0.97	-0.15	False	0.995	-0.17	False	0.97	-0.05	False
Alg12	0.885	-0.535	False	1.065	0.2	False	0.825	-0.665	False
Alg13	1.64	1.64	True	0.97	-0.505	False	1.685	1.685	True
Alg14	1.095	0.245	False	0.97	-0.46	False	1.13	0.47	False
Alg2	0.955	-0.305	False	1.04	0.63	False	0.92	-0.455	False
Alg3	1.22	0.93	False	0.97	-0.39	False	1.255	1.055	False
Alg5	0.845	-0.895	False	1.005	-0.11	False	0.835	-0.795	False
Alg6	0.99	-0.06	False	1.07	0.265	False	0.93	-0.19	False
Alg8	0.94	-0.335	False	1.13	0.53	False	0.84	-0.665	False
Alg9	1.095	0.35	False	1.015	0.055	False	1.075	0.29	False
Alk	0.835	-0.585	False	1.2	0.665	False	0.69	-0.89	False
Alkbh1	0.995	-0.155	False	1.345	1.77	False	0.74	-0.935	False
Alkbh2	0.99	-0.205	False	1	-0.27	False	1.01	-0.215	False
Alkbh3	0.915	-0.41	False	1.015	-0.135	False	0.91	-0.34	False
Alkbh4	1.14	0.1	False	1.09	0.235	False	1.01	0.015	False
Alkbh5	0.775	-1.38	True	0.98	-0.345	False	0.79	-1.085	False
Alkbh6	1.11	0.26	False	1.145	0.74	False	0.99	-0.15	False
Alkbh7	1.285	0.875	False	1	-0.295	False	1.285	0.92	False
Alkbh8	0.93	-0.33	False	0.965	-0.6	False	0.985	-0.01	False
Alms1	0.97	-0.255	False	0.955	-0.655	False	1.03	0.095	False
Aloxe3	0.945	-0.275	False	1.055	0.075	False	0.895	-0.365	False
Alpk1	0.605	-1.35	True	1.365	0.995	False	0.445	-1.865	True
Alpk3	NA	NA	False	1.28	0.17	False	NA	NA	False
Alpl	1.16	0.49	False	1.22	0.81	False	0.955	-0.02	False
Alppl2	NA	NA	False	0.96	-0.58	False	NA	NA	False
Als2	1.115	0.35	False	1.1	0.755	False	1.015	0.03	False
Als2cl	0.895	-0.325	False	1.36	1.395	False	0.66	-0.99	False
Alyref	0.94	-0.445	False	1.02	0.29	False	0.925	-0.68	False
Amacr	1.015	-0.03	False	1.005	-0.255	False	1.01	0.01	False
Ambra1	0.97	-0.245	False	1.05	0.245	False	0.925	-0.39	False
Amd1	2.33	3.42	True	1.015	0.335	False	2.29	3.32	True
Amdhd2	1.215	0.61	False	1.035	-0.05	False	1.17	0.565	False
Amer1	0.735	-1.21	True	0.81	-1.385	False	0.915	-0.31	False
Amer3	1.445	0.46	False	0.825	-0.75	False	1.72	0.725	False
Amfr	1.215	1.405	True	0.93	-0.68	False	1.32	1.855	True
Amhr2	0.94	-0.37	False	1.1	0.16	False	0.905	-0.47	False
Amigo1	1.33	1.005	True	1.05	0.58	False	1.27	0.9	False
Amigo2	1.58	0.665	False	0.795	-1.28	False	1.925	1.065	False
Amigo3	NA	NA	False	1.435	0.895	False	NA	NA	False
Ammecr1	1.025	0.065	False	0.82	-2.305	False	1.255	0.98	False
Ammecr1l	1.12	-0.035	False	1.16	0.925	False	0.93	-0.21	False
Amn	1.185	0.42	False	1.08	0.21	False	1.115	0.24	False
Amn1	1.19	0.66	False	1.16	1	False	1.025	0.08	False
Amot	0.575	-1.3	True	0.905	-0.72	False	0.665	-0.875	False
Amotl1	0.93	-0.425	False	0.93	-0.915	False	1.015	0.1	False
Amotl2	1.17	0.805	False	1.37	3.355	True	0.875	-0.805	False
Ampd1	0.995	0	False	1.045	-0.305	False	1.115	0.16	False
Ampd2	0.96	-0.2	False	1.035	0.395	False	0.945	-0.34	False
Ampd3	0.995	0.015	False	1.12	1.275	False	0.895	-0.605	False
Amph	0.905	-0.57	False	0.905	-0.995	False	0.995	-0.06	False
Amt	NA	NA	False	1.67	2.035	False	NA	NA	False
Amz1	1.625	0.735	False	1.645	1.935	False	0.975	-0.28	False
Amz2	0.62	-2.03	True	1.055	0.69	False	0.585	-2.145	True
Anapc1	0.89	-0.725	False	0.94	-0.395	False	0.945	-0.465	False
Anapc10	1.225	0.645	False	1.085	0.5	False	1.135	0.46	False
Anapc11	1.47	2.125	True	1	-0.155	False	1.49	2.135	True
Anapc13	0.715	-1.4	True	1.06	0.3	False	0.675	-1.495	True
Anapc15	0.54	-1.68	True	1.06	0.29	False	0.505	-1.655	True
Anapc16	0.905	-0.415	False	0.975	-0.52	False	0.92	-0.2	False
Anapc2	0.955	-0.215	False	0.96	-0.41	False	1	-0.14	False
Anapc4	1.025	0.195	False	1.02	0.16	False	1.005	0.01	False
Anapc5	0.875	-0.73	False	0.925	-0.8	False	0.945	-0.37	False
Anapc7	1.035	0.21	False	0.985	-0.245	False	1.05	0.335	False
Angel1	1.04	0.085	False	1.02	-0.06	False	1.005	0.04	False
Angel2	1.285	0.92	False	1.05	0.325	False	1.225	0.73	False
Angpt1	0.93	-0.29	False	0.87	-0.965	False	1.135	0.19	False
Angpt2	0.75	-0.8	False	0.875	-0.71	False	0.89	-0.3	False
Angptl6	NA	NA	False	1.755	1.035	False	NA	NA	False
Ank1	0.79	-0.715	False	0.775	-1.19	False	1.06	0.14	False
Ank2	0.71	-2.105	True	0.845	-1.795	False	0.835	-1.01	False
Ank3	0.705	-1.335	True	0.805	-1.24	False	0.915	-0.39	False
Ankfy1	0.985	-0.175	False	0.955	-0.28	False	1.03	0.09	False
Ankh	0.845	-1.02	True	1.005	0.2	False	0.85	-1.055	False
Ankhd1	1.02	0.06	False	1.01	0.235	False	1.01	-0.03	False
Ankib1	0.885	-0.62	False	0.97	-0.05	False	0.92	-0.495	False
Ankle1	1.115	0.04	False	1.05	0.195	False	1.025	-0.06	False
Ankle2	0.94	-0.34	False	1.03	0.09	False	0.93	-0.42	False
Ankmy1	NA	NA	False	1.5	0.415	False	NA	NA	False
Ankmy2	0.99	-0.14	False	1.01	-0.03	False	0.985	-0.12	False
Ankra2	0.54	-1.965	True	1.12	0.54	False	0.49	-2.09	True
Ankrd1	1.08	-0.04	False	1.1	0	False	1.18	-0.155	False
Ankrd10	1.505	1.365	True	1.175	1.34	False	1.35	0.755	False
Ankrd11	0.9	-0.63	False	0.94	-0.67	False	0.965	-0.215	False
Ankrd12	1.03	-0.03	False	1.015	-0.1	False	1.01	0.02	False
Ankrd13a	1.61	2.74	True	0.95	-0.32	False	1.69	2.85	True
Ankrd13b	0.97	-0.17	False	0.995	-0.215	False	0.975	-0.035	False
Ankrd13c	0.885	-0.5	False	0.945	-0.46	False	0.94	-0.155	False
Ankrd13d	1.05	0.16	False	0.965	-0.55	False	1.1	0.37	False
Ankrd16	1.03	-0.03	False	0.99	-0.16	False	1.04	0.125	False
Ankrd17	1.01	0.025	False	0.94	-0.555	False	1.08	0.355	False
Ankrd23	NA	NA	False	0.955	-0.165	False	NA	NA	False
Ankrd24	2.485	1.77	True	1.155	0.45	False	2.195	1.46	True
Ankrd26	0.765	-0.925	False	1.15	0.61	False	0.665	-1.24	True
Ankrd27	1.14	0.47	False	1.165	1.25	False	0.975	-0.065	False
Ankrd28	1.09	0.465	False	0.925	-0.77	False	1.18	0.955	False
Ankrd29	1.92	1.745	True	1.16	0.53	False	1.695	1.415	True
Ankrd32	0.99	-0.11	False	1.08	0.52	False	0.915	-0.465	False
Ankrd34a	1.075	0.025	False	1.215	0.935	False	0.87	-0.365	False
Ankrd34b	0.705	-1.52	True	1.205	1.39	False	0.59	-2.165	True
Ankrd35	NA	NA	False	1.105	0.185	False	NA	NA	False
Ankrd36	NA	NA	False	0.96	-0.315	False	NA	NA	False
Ankrd37	1.37	0.775	False	1.36	1.515	False	0.99	-0.075	False
Ankrd39	1.58	1.325	True	0.93	-0.66	False	1.75	1.6	True
Ankrd40	1.195	0.68	False	1.005	0.13	False	1.195	0.745	False
Ankrd42	0.93	-0.21	False	1.17	0.65	False	0.81	-0.59	False
Ankrd44	0.865	-0.87	False	0.965	-0.405	False	0.9	-0.605	False
Ankrd45	0.655	-1.17	True	0.985	-0.435	False	0.665	-0.945	False
Ankrd46	0.94	-0.37	False	0.995	0.07	False	0.945	-0.29	False
Ankrd49	0.92	-0.295	False	1.11	0.65	False	0.835	-0.475	False
Ankrd50	0.915	-0.48	False	0.98	-0.405	False	0.945	-0.285	False
Ankrd52	0.98	-0.23	False	0.875	-1.23	False	1.12	0.52	False
Ankrd54	1.04	0.1	False	1.095	0.615	False	0.945	-0.185	False
Ankrd6	0.835	-0.605	False	0.905	-1.065	False	0.96	-0.125	False
Ankrd9	1.035	0.01	False	0.94	-0.64	False	1.105	0.38	False
Anks1a	1.11	0.29	False	1.01	-0.1	False	1.095	0.35	False
Anks3	0.955	-0.225	False	1.45	1.9	False	0.66	-1.37	True
Anks4b	NA	NA	False	0.525	-1.025	False	NA	NA	False
Anks6	1.03	0.01	False	1.075	-0.3	False	1.015	0.01	False
Ankzf1	1.415	1.425	True	1.055	0.17	False	1.365	1.185	True
Anln	0.975	-0.205	False	0.975	-0.17	False	1	-0.16	False
Anlnl1	0.925	-0.545	False	0.975	-0.275	False	0.945	-0.52	False
Ano10	1.075	0.43	False	0.905	-0.945	False	1.2	0.955	False
Ano5	0.93	-0.27	False	0.615	-2.115	False	1.525	1.005	False
Ano6	0.905	-0.59	False	1.03	0.525	False	0.885	-0.795	False
Ano7	NA	NA	False	1.82	0.94	False	NA	NA	False
Ano8	0.83	-0.945	False	0.97	-0.355	False	0.855	-0.71	False
Ano9	0.895	-0.35	False	0.87	-0.98	False	1.03	0.175	False
Anp32a	0.83	-1.08	True	1.035	0.23	False	0.8	-1.3	True
Anp32b	0.99	-0.06	False	0.98	-0.22	False	1.015	0.075	False
Anp32e	0.725	-2.075	True	1.035	0.38	False	0.7	-2.36	True
Anxa1	0.945	-0.265	False	0.945	-0.71	False	1.005	0.045	False
Anxa11	1.045	0.37	False	0.95	-0.375	False	1.105	0.575	False
Anxa2	0.925	-0.36	False	1.025	0.37	False	0.9	-0.59	False
Anxa4	0.885	-0.71	False	1.035	0.45	False	0.85	-0.88	False
Anxa5	0.92	-0.54	False	1.015	0.21	False	0.905	-0.69	False
Anxa6	0.875	-0.765	False	0.96	-0.32	False	0.91	-0.49	False
Anxa7	1.12	0.86	False	1.015	0.315	False	1.105	0.625	False
Anxa8	0.875	-0.5	False	0.795	-1.035	False	1.095	0.22	False
Anxa9	NA	NA	False	0.655	-1.07	False	NA	NA	False
Aoc2-ps1	NA	NA	False	0.8	-0.615	False	NA	NA	False
Aoc3	NA	NA	False	0.87	-0.245	False	NA	NA	False
Ap1ar	0.73	-1.13	True	1.015	0.075	False	0.73	-1.03	False
Ap1b1	0.945	-0.25	False	0.945	-0.67	False	1.005	-0.11	False
Ap1g1	0.955	-0.365	False	0.915	-0.96	False	1.045	0.155	False
Ap1m1	1.295	1.435	True	0.975	-0.54	False	1.345	1.39	True
Ap1m2	1.445	0.695	False	1.18	0.42	False	1.27	0.335	False
Ap1s1	1.36	1.8	True	1.03	0.2	False	1.325	1.67	True
Ap1s2	1.16	0.595	False	1.025	0.28	False	1.145	0.51	False
Ap1s3	2.435	3.05	True	1.005	0.165	False	2.43	2.955	True
Ap2a1	0.995	-0.085	False	0.95	-0.445	False	1.045	0.17	False
Ap2a2	0.985	-0.035	False	0.935	-0.555	False	1.055	0.335	False
Ap2b1	0.91	-0.5	False	0.965	-0.155	False	0.945	-0.215	False
Ap2m1	0.9	-0.58	False	1.005	0.12	False	0.895	-0.67	False
Ap2s1	1.44	2.255	True	1.01	0.14	False	1.43	2.1	True
Ap3b1	1.005	0.035	False	0.995	0.015	False	1.01	0.045	False
Ap3b2	1.03	0.185	False	0.99	-0.01	False	1.04	0.14	False
Ap3d1	1.035	0.27	False	0.985	0.06	False	1.045	0.28	False
Ap3m1	1.2	0.9	False	1.025	0.11	False	1.185	0.73	False
Ap3m2	0.945	-0.325	False	0.99	-0.29	False	0.955	-0.175	False
Ap3s1	1.965	2.545	True	0.97	-0.38	False	2.03	2.66	True
Ap3s2	1.585	1.99	True	1	-0.16	False	1.585	1.89	True
Ap4b1	0.925	-0.44	False	1.005	-0.115	False	0.92	-0.415	False
Ap4e1	1.3	1.08	True	1.015	-0.025	False	1.285	1.065	False
Ap4m1	0.84	-0.68	False	1.24	0.99	False	0.705	-1.245	True
Ap4s1	0.91	-0.255	False	1.12	0.43	False	0.825	-0.45	False
Ap5b1	0.93	-0.46	False	1.09	0.385	False	0.85	-0.645	False
Ap5m1	0.92	-0.41	False	1.005	-0.195	False	0.92	-0.355	False
Ap5s1	1.08	0.085	False	0.9	-0.945	False	1.19	0.58	False
Ap5z1	1.025	0.04	False	1.175	1.07	False	0.88	-0.525	False
Apaf1	0.905	-0.47	False	1.075	0.485	False	0.84	-0.63	False
Apba1	0.97	-0.255	False	0.99	-0.265	False	0.975	-0.05	False
Apba2	NA	NA	False	0.785	-0.61	False	NA	NA	False
Apba3	0.83	-0.945	False	1.01	0.005	False	0.83	-1.015	False
Apbb1	0.82	-1.26	True	1.05	0.63	False	0.775	-1.515	True
Apbb2	0.725	-1.5	True	0.93	-0.885	False	0.775	-1.045	False
Apbb3	0.985	-0.13	False	1.125	0.515	False	0.885	-0.48	False
Apc	0.865	-0.895	False	0.965	-0.14	False	0.9	-0.595	False
Apc2	0.965	-0.19	False	0.925	-1.02	False	1.08	0.46	False
Apeh	1.05	0.26	False	1.055	0.575	False	0.995	-0.115	False
Apex1	0.955	-0.325	False	1.025	0.345	False	0.94	-0.52	False
Apex2	0.95	-0.27	False	0.98	-0.375	False	0.965	-0.09	False
Apex2l1	1.2	0.06	False	1.075	0.075	False	1.105	-0.065	False
Aph1a	1.845	2.745	True	0.955	-0.435	False	1.94	2.93	True
Aph1b	1.155	0.56	False	1.035	0.065	False	1.115	0.46	False
Api5	0.96	-0.27	False	0.98	-0.035	False	0.98	-0.255	False
Apip	0.905	-0.54	False	1.005	-0.19	False	0.9	-0.41	False
[truncated: 15,434 more rows]

## Sheet: DE_analysis_(20 v. 60 min)
Gene symbol	average ribo-seq fold change (acORF)	average ribo-seq Z-score	exceeds 10% FDR threshold	average fold change mRNA-seq	average mRNA-seq Z-score	exceeds 10% FDR threshold	average TE fold-change	average TE Z-score	exceeds 10% FDR threshold
[truncated: 15,943 more rows]

[truncated: 3 more sheets: DE_analysis_(0 v. 60 min), normalised_read_counts, sequencing_data]
